# Supplementary material for: 6,6′-Biindeno[1,2-b]fluorene: an open-shell indenofluorene dimer
Source: Chem Sci. 2024 Nov 18;15(48):20215–22. doi: 10.1039/d4sc03996c (PMC11587529; doi:10.1039/d4sc03996c)
Supplement: SC-015-D4SC03996C-s002 [file SC-015-D4SC03996C-s002.cif]

# Supplementary Information (SI) for Chemical Science.
# This journal is © The Royal Society of Chemistry 2024

####################################################################### 
# 
# This file contains crystal structure data downloaded from the 
# Cambridge Structural Database (CSD) hosted by the Cambridge 
# Crystallographic Data Centre (CCDC).
# 
# Full information about CCDC data access policies and citation 
# guidelines are available at http://www.ccdc.cam.ac.uk/access/V1 
# 
# Audit and citation data items may have been added by the CCDC. 
# Please retain this information to preserve the provenance of 
# this file and to allow appropriate attribution of the data. 
# 
#######################################################################

data_SDHS_6_0m
_database_code_depnum_ccdc_archive 'CCDC 2362686'
loop_
_audit_author_name
_audit_author_address
'Kamlesh Satpute'
;Indian Institute of Technology Ropar
India
;
_audit_update_record             
;
2024-06-13 deposited with the CCDC.	2024-11-17 downloaded from the CCDC.
;
_audit_creation_date             2023-11-08
_audit_creation_method           
;
Olex2 1.5
(compiled 2023.08.24 svn.re1ec1418 for OlexSys, GUI svn.r6817)
;
_chemical_formula_moiety         'C58 H42'
_chemical_formula_sum            'C58 H42'
_chemical_formula_weight         738.980
_chemical_absolute_configuration unk
loop_
_atom_type_symbol
_atom_type_scat_dispersion_real
_atom_type_scat_dispersion_imag
_atom_type_scat_Cromer_Mann_a1
_atom_type_scat_Cromer_Mann_a2
_atom_type_scat_Cromer_Mann_a3
_atom_type_scat_Cromer_Mann_a4
_atom_type_scat_Cromer_Mann_b1
_atom_type_scat_Cromer_Mann_b2
_atom_type_scat_Cromer_Mann_b3
_atom_type_scat_Cromer_Mann_b4
_atom_type_scat_Cromer_Mann_c
_atom_type_scat_source
_atom_type_scat_dispersion_source
C 0.00313 0.00162 2.31000 1.02000 1.58860 0.86500 20.84390 10.20750 0.56870
51.65120 0.21560 'International Tables Volume C Table 6.1.1.4 (pp. 500-502)'
'Brennan, Cowan, Rev. Sci. Instrum., 1992, 63, 850'
H 0.00000 0.00000 0.49300 0.32291 0.14019 0.04081 10.51090 26.12570 3.14236
57.79970 0.00304 'International Tables Volume C Table 6.1.1.4 (pp. 500-502)'
'Brennan, Cowan, Rev. Sci. Instrum., 1992, 63, 850'

_space_group_crystal_system      monoclinic
_space_group_IT_number           4
_space_group_name_H-M_alt        'P 1 21 1'
_space_group_name_Hall           ' P 2yb'
loop_
_space_group_symop_id
_space_group_symop_operation_xyz
1 x,y,z
2 -x,y+1/2,-z

_symmetry_Int_Tables_number      4
_cell_length_a                   14.265(3)
_cell_length_b                   8.009(2)
_cell_length_c                   19.200(4)
_cell_angle_alpha                90
_cell_angle_beta                 106.474(6)
_cell_angle_gamma                90
_cell_volume                     2103.5(8)
_cell_formula_units_Z            2
_cell_measurement_reflns_used    5269
_cell_measurement_temperature    298
_cell_measurement_theta_max      24.834
_cell_measurement_theta_min      2.773
_exptl_absorpt_coefficient_mu    0.066
_exptl_absorpt_correction_T_max  0.7454
_exptl_absorpt_correction_T_min  0.5813
_exptl_absorpt_correction_type   multi-scan
_exptl_absorpt_process_details   
;
SADABS-2016/2 (Bruker,2016/2) was used for absorption correction.
wR2(int) was 0.1231 before and 0.0813 after correction.
The Ratio of minimum to maximum transmission is 0.7798.
The \l/2 correction factor is Not present.
;
_exptl_crystal_colour            blue
_exptl_crystal_colour_primary    blue
_exptl_crystal_density_diffrn    1.167
_exptl_crystal_description       needle
_exptl_crystal_F_000             780.400
_exptl_crystal_size_max          0.315
_exptl_crystal_size_mid          0.045
_exptl_crystal_size_min          0.023
_diffrn_reflns_av_R_equivalents  0.0901
_diffrn_reflns_av_unetI/netI     0.0841
_diffrn_reflns_Laue_measured_fraction_full 0.9983
_diffrn_reflns_Laue_measured_fraction_max 0.9984
_diffrn_reflns_limit_h_max       17
_diffrn_reflns_limit_h_min       -17
_diffrn_reflns_limit_k_max       9
_diffrn_reflns_limit_k_min       -9
_diffrn_reflns_limit_l_max       23
_diffrn_reflns_limit_l_min       -23
_diffrn_reflns_number            35051
_diffrn_reflns_point_group_measured_fraction_full 0.9990
_diffrn_reflns_point_group_measured_fraction_max 0.9990
_diffrn_reflns_theta_full        25.2417
_diffrn_reflns_theta_max         25.68
_diffrn_reflns_theta_min         2.21
_diffrn_ambient_temperature      298
_diffrn_detector                 'Bruker APEX2 area detector'
_diffrn_detector_area_resol_mean 7.9
_diffrn_detector_type            'CCD area detector'
_diffrn_measured_fraction_theta_full 0.9983
_diffrn_measured_fraction_theta_max 0.9984
_diffrn_measurement_device       'three-circle diffractometer'
_diffrn_measurement_device_type  'Bruker APEX2 microsource'
_diffrn_measurement_method       '\w and \f scans'
_diffrn_radiation_monochromator  'mirror optics'
_diffrn_radiation_probe          x-ray
_diffrn_radiation_type           'Mo K\a'
_diffrn_radiation_wavelength     0.71073
_diffrn_source                   'microfocus sealed X-ray tube'
_diffrn_source_current           1.0
_diffrn_source_power             0.05
_diffrn_source_type              'Incoatec I\ms'
_diffrn_source_voltage           50.0
_reflns_Friedel_coverage         1.000
_reflns_limit_h_max              17
_reflns_limit_h_min              -17
_reflns_limit_k_max              9
_reflns_limit_k_min              -9
_reflns_limit_l_max              23
_reflns_limit_l_min              -23
_reflns_number_gt                5137
_reflns_number_total             7972
_reflns_threshold_expression     I>=2u(I)
_computing_cell_refinement       'SAINT V8.40B (?, 2016)'
_computing_data_reduction        'SAINT V8.40B (?, 2016)'
_computing_molecular_graphics    'Olex2 1.5 (Dolomanov et al., 2009)'
_computing_publication_material  'Olex2 1.5 (Dolomanov et al., 2009)'
_computing_structure_refinement  'olex2.refine 1.5 (Bourhis et al., 2015)'
_computing_structure_solution    'SHELXT 2018/2 (Sheldrick, 2018)'
_refine_diff_density_max         0.4236
_refine_diff_density_min         -0.2896
_refine_diff_density_rms         0.0582
_refine_ls_abs_structure_details 
'Hooft, R.W.W., Straver, L.H., Spek, A.L. (2010). J. Appl. Cryst., 43, 665-668.'
_refine_ls_abs_structure_Flack   8(6)
_refine_ls_d_res_high            0.8200
_refine_ls_d_res_low             9.2057
_refine_ls_goodness_of_fit_ref   1.0448
_refine_ls_hydrogen_treatment    constr
_refine_ls_matrix_type           full
_refine_ls_number_constraints    72
_refine_ls_number_parameters     529
_refine_ls_number_reflns         7972
_refine_ls_number_restraints     1
_refine_ls_R_factor_all          0.1117
_refine_ls_R_factor_gt           0.0657
_refine_ls_restrained_S_all      1.0448
_refine_ls_shift/su_max          0.0009
_refine_ls_shift/su_mean         0.0000
_refine_ls_structure_factor_coef Fsqd
_refine_ls_weighting_details     
'w=1/[\s^2^(Fo^2^)+(0.0678P)^2^+0.1651P] where P=(Fo^2^+2Fc^2^)/3'
_refine_ls_weighting_scheme      calc
_refine_ls_wR_factor_gt          0.1378
_refine_ls_wR_factor_ref         0.1569
_olex2_refinement_description    
;
1. Fixed Uiso
 At 1.2 times of:
  All C(H) groups
 At 1.5 times of:
  All C(H,H,H) groups
2.a Aromatic/amide H refined with riding coordinates:
 C32(H32), C21(H21), C27(H27), C2(H2), C57(H57), C38(H38), C35(H35), C54(H54),
 C34(H34), C33(H33), C53(H53), C52(H52), C51(H51), C7(H7), C44(H44), C14(H14),
 C5(H5), C8(H8), C47(H47), C6(H6), C26(H26), C17(H17), C24(H24), C25(H25)
2.b Idealised Me refined as rotating group:
 C43(H43a,H43b,H43c), C19(H19a,H19b,H19c), C49(H49a,H49b,H49c), C13(H13a,H13b,
 H13c), C16(H16a,H16b,H16c), C46(H46a,H46b,H46c)
;
_atom_sites_solution_primary     dual
loop_
_atom_site_label
_atom_site_type_symbol
_atom_site_fract_x
_atom_site_fract_y
_atom_site_fract_z
_atom_site_U_iso_or_equiv
_atom_site_adp_type
_atom_site_occupancy
_atom_site_refinement_flags_posn
C30 C 0.7896(2) 0.5535(4) 0.37902(14) 0.0414(8) Uani 1.000000 .
C39 C 0.7311(2) 0.3482(4) 0.56204(15) 0.0441(8) Uani 1.000000 .
C1 C 0.6470(2) 0.6326(5) 0.27088(14) 0.0445(9) Uani 1.000000 .
C28 C 0.7734(2) 0.8240(5) 0.30146(15) 0.0461(9) Uani 1.000000 .
C36 C 0.9108(2) 0.3774(4) 0.44919(15) 0.0442(9) Uani 1.000000 .
C29 C 0.7370(2) 0.6609(5) 0.31987(14) 0.0425(9) Uani 1.000000 .
C32 C 0.9543(2) 0.5070(5) 0.34868(15) 0.0485(9) Uani 1.000000 .
H32 H 0.9399(2) 0.5772(5) 0.30843(15) 0.0582(11) Uiso 1.000000 R
C58 C 0.7552(2) 0.4936(5) 0.43607(14) 0.0452(9) Uani 1.000000 .
C31 C 0.8881(2) 0.4850(4) 0.38781(14) 0.0391(8) Uani 1.000000 .
C56 C 0.6593(2) 0.4626(5) 0.51790(16) 0.0445(8) Uani 1.000000 .
C41 C 0.7589(3) 0.1864(5) 0.68147(16) 0.0504(9) Uani 1.000000 .
C55 C 0.5818(2) 0.4785(5) 0.55475(16) 0.0492(9) Uani 1.000000 .
C37 C 0.8299(2) 0.3827(4) 0.48082(15) 0.0446(9) Uani 1.000000 .
C21 C 0.5399(2) 0.7715(5) 0.16289(15) 0.0512(9) Uani 1.000000 .
H21 H 0.5238(2) 0.8628(5) 0.13186(15) 0.0614(11) Uiso 1.000000 R
C27 C 0.8577(3) 0.9128(5) 0.33370(18) 0.0611(11) Uani 1.000000 .
H27 H 0.9043(3) 0.8703(5) 0.37401(18) 0.0733(13) Uiso 1.000000 R
C50 C 0.6078(3) 0.3740(5) 0.61630(16) 0.0518(10) Uani 1.000000 .
C40 C 0.7017(2) 0.2955(5) 0.62143(16) 0.0508(9) Uani 1.000000 .
C22 C 0.6239(2) 0.7704(5) 0.21947(15) 0.0480(9) Uani 1.000000 .
C2 C 0.5849(2) 0.4908(5) 0.26095(15) 0.0469(8) Uani 1.000000 .
H2 H 0.5998(2) 0.4010(5) 0.29289(15) 0.0563(10) Uiso 1.000000 R
C57 C 0.6694(2) 0.5320(5) 0.45546(15) 0.0490(9) Uani 1.000000 .
H57 H 0.6216(2) 0.6017(5) 0.42688(15) 0.0588(11) Uiso 1.000000 R
C38 C 0.8171(2) 0.3104(5) 0.54181(15) 0.0513(10) Uani 1.000000 .
H38 H 0.8638(2) 0.2378(5) 0.56960(15) 0.0615(11) Uiso 1.000000 R
C35 C 0.9988(3) 0.2937(5) 0.46945(16) 0.0534(10) Uani 1.000000 .
H35 H 1.0134(3) 0.2225(5) 0.50935(16) 0.0640(11) Uiso 1.000000 R
C23 C 0.7026(3) 0.8891(5) 0.24039(16) 0.0504(9) Uani 1.000000 .
C3 C 0.5029(2) 0.4897(5) 0.20348(15) 0.0477(8) Uani 1.000000 .
C20 C 0.4786(2) 0.6298(5) 0.15309(15) 0.0461(9) Uani 1.000000 .
C42 C 0.8453(3) 0.2499(5) 0.72851(18) 0.0596(11) Uani 1.000000 .
C54 C 0.4968(3) 0.5716(5) 0.53844(17) 0.0578(10) Uani 1.000000 .
H54 H 0.4807(3) 0.6425(5) 0.49841(17) 0.0694(12) Uiso 1.000000 R
C10 C 0.3943(2) 0.5904(5) 0.09777(16) 0.0527(10) Uani 1.000000 .
C4 C 0.4289(2) 0.3611(5) 0.17615(17) 0.0507(9) Uani 1.000000 .
C34 C 1.0656(3) 0.3166(5) 0.42972(17) 0.0595(11) Uani 1.000000 .
H34 H 1.1252(3) 0.2608(5) 0.44299(17) 0.0714(13) Uiso 1.000000 R
C33 C 1.0429(3) 0.4231(5) 0.37009(18) 0.0576(10) Uani 1.000000 .
H33 H 1.0881(3) 0.4385(5) 0.34401(18) 0.0691(12) Uiso 1.000000 R
C18 C 0.3915(3) 0.7454(5) -0.01701(16) 0.0560(10) Uani 1.000000 .
C53 C 0.4363(3) 0.5571(6) 0.5830(2) 0.0687(12) Uani 1.000000 .
H53 H 0.3788(3) 0.6189(6) 0.5727(2) 0.0824(14) Uiso 1.000000 R
C52 C 0.4598(3) 0.4525(6) 0.6425(2) 0.0690(12) Uani 1.000000 .
H52 H 0.4166(3) 0.4423(6) 0.6705(2) 0.0829(14) Uiso 1.000000 R
C12 C 0.2495(3) 0.7597(5) 0.02880(17) 0.0615(11) Uani 1.000000 .
C11 C 0.3442(3) 0.7025(5) 0.03493(16) 0.0566(10) Uani 1.000000 .
C45 C 0.8745(3) -0.0193(6) 0.79055(18) 0.0666(12) Uani 1.000000 .
C9 C 0.3613(3) 0.4252(5) 0.11169(16) 0.0547(10) Uani 1.000000 .
C48 C 0.7294(3) 0.0257(5) 0.68971(18) 0.0603(11) Uani 1.000000 .
C51 C 0.5462(3) 0.3622(5) 0.66158(18) 0.0606(11) Uani 1.000000 .
H51 H 0.5628(3) 0.2959(5) 0.70303(18) 0.0727(13) Uiso 1.000000 R
C43 C 0.8795(3) 0.4298(6) 0.7251(2) 0.0884(15) Uani 1.000000 .
H43a H 0.9286(15) 0.4565(13) 0.7694(7) 0.133(2) Uiso 1.000000 GR
H43b H 0.9065(19) 0.4416(11) 0.6848(10) 0.133(2) Uiso 1.000000 GR
H43c H 0.8250(5) 0.5042(7) 0.7188(15) 0.133(2) Uiso 1.000000 GR
C7 C 0.2736(3) 0.1691(6) 0.0991(2) 0.0824(13) Uani 1.000000 .
H7 H 0.2212(3) 0.1033(6) 0.0740(2) 0.0989(16) Uiso 1.000000 R
C44 C 0.9021(3) 0.1426(6) 0.78219(18) 0.0697(13) Uani 1.000000 .
H44 H 0.9603(3) 0.1825(6) 0.81312(18) 0.0837(15) Uiso 1.000000 R
C14 C 0.2074(3) 0.8698(6) -0.02765(19) 0.0714(12) Uani 1.000000 .
H14 H 0.1451(3) 0.9109(6) -0.03156(19) 0.0857(15) Uiso 1.000000 R
C5 C 0.4161(3) 0.2039(5) 0.2012(2) 0.0682(11) Uani 1.000000 .
H5 H 0.4591(3) 0.1626(5) 0.2436(2) 0.0819(13) Uiso 1.000000 R
C19 C 0.4888(3) 0.6739(6) -0.01681(19) 0.0741(13) Uani 1.000000 .
H19a H 0.5397(3) 0.731(2) 0.0186(11) 0.1112(19) Uiso 1.000000 GR
H19b H 0.4905(8) 0.5574(9) -0.0048(15) 0.1112(19) Uiso 1.000000 GR
H19c H 0.4983(10) 0.687(3) -0.0640(5) 0.1112(19) Uiso 1.000000 GR
C8 C 0.2860(3) 0.3245(6) 0.07340(19) 0.0660(11) Uani 1.000000 .
H8 H 0.2436(3) 0.3621(6) 0.03001(19) 0.0791(13) Uiso 1.000000 R
C47 C 0.7874(3) -0.0740(5) 0.74509(18) 0.0665(12) Uani 1.000000 .
H47 H 0.7662(3) -0.1813(5) 0.75134(18) 0.0798(14) Uiso 1.000000 R
C6 C 0.3382(3) 0.1092(6) 0.1618(2) 0.0818(13) Uani 1.000000 .
H6 H 0.3290(3) 0.0027(6) 0.1781(2) 0.0981(15) Uiso 1.000000 R
C26 C 0.8712(3) 1.0654(6) 0.3049(2) 0.0772(13) Uani 1.000000 .
H26 H 0.9281(3) 1.1255(6) 0.3252(2) 0.0927(15) Uiso 1.000000 R
C17 C 0.3456(3) 0.8553(5) -0.07200(17) 0.0627(11) Uani 1.000000 .
H17 H 0.3777(3) 0.8859(5) -0.10598(17) 0.0752(13) Uiso 1.000000 R
C15 C 0.2542(3) 0.9209(5) -0.07816(18) 0.0657(11) Uani 1.000000 .
C24 C 0.7171(3) 1.0451(5) 0.21346(19) 0.0735(12) Uani 1.000000 .
H24 H 0.6704(3) 1.0904(5) 0.17391(19) 0.0882(15) Uiso 1.000000 R
C49 C 0.6394(3) -0.0509(6) 0.6396(2) 0.0846(14) Uani 1.000000 .
H49a H 0.6421(11) -0.042(3) 0.5904(3) 0.127(2) Uiso 1.000000 GR
H49b H 0.6359(12) -0.1666(11) 0.6517(11) 0.127(2) Uiso 1.000000 GR
H49c H 0.5826(4) 0.006(3) 0.6446(12) 0.127(2) Uiso 1.000000 GR
C25 C 0.8001(3) 1.1305(6) 0.2455(2) 0.0846(14) Uani 1.000000 .
H25 H 0.8099(3) 1.2348(6) 0.2275(2) 0.1015(16) Uiso 1.000000 R
C13 C 0.1960(3) 0.7197(6) 0.0838(2) 0.0864(15) Uani 1.000000 .
H13a H 0.165(2) 0.6124(18) 0.0732(11) 0.130(2) Uiso 1.000000 GR
H13b H 0.2414(5) 0.718(4) 0.1315(3) 0.130(2) Uiso 1.000000 GR
H13c H 0.1470(17) 0.803(2) 0.0818(13) 0.130(2) Uiso 1.000000 GR
C16 C 0.2087(4) 1.0495(6) -0.1357(2) 0.1016(18) Uani 1.000000 .
H16a H 0.1389(4) 1.036(3) -0.1506(13) 0.152(3) Uiso 1.000000 GR
H16b H 0.225(2) 1.1595(6) -0.1162(6) 0.152(3) Uiso 1.000000 GR
H16c H 0.2335(19) 1.034(3) -0.1769(8) 0.152(3) Uiso 1.000000 GR
C46 C 0.9384(4) -0.1311(7) 0.8477(2) 0.109(2) Uani 1.000000 .
H46a H 0.9894(17) -0.177(4) 0.8301(8) 0.163(3) Uiso 1.000000 GR
H46b H 0.967(2) -0.0674(12) 0.8909(7) 0.163(3) Uiso 1.000000 GR
H46c H 0.8996(7) -0.220(3) 0.8587(15) 0.163(3) Uiso 1.000000 GR

loop_
_atom_site_aniso_label
_atom_site_aniso_U_11
_atom_site_aniso_U_22
_atom_site_aniso_U_33
_atom_site_aniso_U_12
_atom_site_aniso_U_13
_atom_site_aniso_U_23
C30 0.0559(19) 0.034(2) 0.0334(15) -0.0035(17) 0.0107(14) 0.0028(15)
C39 0.0532(19) 0.041(2) 0.0394(16) 0.0021(18) 0.0150(15) 0.0067(16)
C1 0.058(2) 0.048(3) 0.0291(15) 0.0020(19) 0.0149(15) 0.0069(16)
C28 0.061(2) 0.043(2) 0.0333(15) -0.0045(19) 0.0122(16) 0.0002(16)
C36 0.054(2) 0.041(2) 0.0326(15) 0.0009(19) 0.0035(14) -0.0005(15)
C29 0.0512(19) 0.048(3) 0.0278(15) 0.0011(18) 0.0101(14) 0.0034(15)
C32 0.062(2) 0.044(3) 0.0374(16) -0.0050(19) 0.0120(15) 0.0084(16)
C58 0.0546(19) 0.046(2) 0.0324(14) -0.0038(19) 0.0074(14) 0.0031(16)
C31 0.0507(18) 0.032(2) 0.0311(14) -0.0073(17) 0.0056(13) -0.0009(15)
C56 0.0484(18) 0.044(2) 0.0404(15) -0.0006(18) 0.0110(14) 0.0033(16)
C41 0.061(2) 0.051(3) 0.0417(17) 0.002(2) 0.0185(17) 0.0116(17)
C55 0.059(2) 0.043(2) 0.0446(17) -0.006(2) 0.0140(16) 0.0014(17)
C37 0.0565(19) 0.045(2) 0.0309(14) 0.0017(18) 0.0097(14) 0.0031(15)
C21 0.063(2) 0.053(3) 0.0357(16) 0.002(2) 0.0114(15) 0.0153(16)
C27 0.079(3) 0.050(3) 0.0453(18) -0.012(2) 0.0027(18) 0.0012(19)
C50 0.061(2) 0.053(3) 0.0388(17) -0.007(2) 0.0102(16) 0.0060(17)
C40 0.059(2) 0.053(3) 0.0381(16) -0.002(2) 0.0097(15) 0.0108(17)
C22 0.061(2) 0.046(3) 0.0353(16) -0.002(2) 0.0112(15) 0.0013(16)
C2 0.060(2) 0.041(2) 0.0400(16) -0.000(2) 0.0136(15) 0.0083(16)
C57 0.0459(18) 0.056(3) 0.0417(16) 0.0023(19) 0.0070(14) 0.0089(17)
C38 0.067(2) 0.050(3) 0.0339(15) 0.009(2) 0.0083(15) 0.0177(16)
C35 0.065(2) 0.055(3) 0.0379(16) 0.004(2) 0.0108(16) 0.0051(18)
C23 0.065(2) 0.044(3) 0.0396(17) -0.001(2) 0.0112(16) 0.0067(16)
C3 0.060(2) 0.046(2) 0.0346(15) -0.0014(19) 0.0108(15) 0.0033(16)
C20 0.054(2) 0.050(3) 0.0361(16) 0.0001(19) 0.0161(15) 0.0045(16)
C42 0.071(3) 0.061(3) 0.050(2) -0.001(2) 0.0225(19) 0.002(2)
C54 0.056(2) 0.069(3) 0.0477(18) -0.000(2) 0.0128(17) 0.0066(19)
C10 0.055(2) 0.064(3) 0.0384(17) 0.005(2) 0.0124(16) 0.0007(17)
C4 0.057(2) 0.048(3) 0.0470(18) 0.0003(19) 0.0134(16) 0.0038(17)
C34 0.055(2) 0.070(3) 0.0500(18) 0.007(2) 0.0080(17) -0.001(2)
C33 0.056(2) 0.062(3) 0.056(2) -0.008(2) 0.0187(17) -0.0014(19)
C18 0.060(2) 0.065(3) 0.0371(16) -0.003(2) 0.0039(16) 0.0025(18)
C53 0.070(3) 0.071(3) 0.068(2) 0.005(2) 0.024(2) 0.001(2)
C52 0.064(2) 0.084(4) 0.068(2) -0.003(3) 0.033(2) 0.001(2)
C12 0.059(2) 0.076(3) 0.0433(18) -0.008(2) 0.0045(16) 0.0040(19)
C11 0.058(2) 0.066(3) 0.0396(17) -0.006(2) 0.0037(16) 0.0002(18)
C45 0.075(3) 0.075(4) 0.049(2) 0.016(3) 0.017(2) 0.012(2)
C9 0.061(2) 0.059(3) 0.0416(17) 0.000(2) 0.0118(16) 0.0057(18)
C48 0.067(2) 0.064(3) 0.052(2) -0.004(2) 0.0200(18) 0.011(2)
C51 0.069(2) 0.066(3) 0.0508(19) -0.004(2) 0.0235(18) 0.003(2)
C43 0.089(3) 0.085(4) 0.076(3) -0.011(3) -0.001(2) -0.008(3)
C7 0.082(3) 0.067(4) 0.088(3) -0.016(3) 0.008(3) -0.015(3)
C44 0.068(3) 0.094(4) 0.0396(19) 0.014(3) 0.0034(18) 0.003(2)
C14 0.065(2) 0.081(4) 0.062(2) 0.001(2) 0.0082(19) 0.014(2)
C5 0.075(3) 0.058(3) 0.068(2) -0.003(2) 0.016(2) -0.004(2)
C19 0.080(3) 0.091(4) 0.055(2) 0.008(3) 0.025(2) 0.006(2)
C8 0.065(2) 0.070(3) 0.053(2) -0.013(2) 0.0004(18) -0.005(2)
C47 0.080(3) 0.063(3) 0.060(2) 0.003(2) 0.025(2) 0.025(2)
C6 0.090(3) 0.052(3) 0.101(3) -0.012(3) 0.022(3) -0.004(3)
C26 0.086(3) 0.064(3) 0.066(2) -0.025(3) -0.004(2) 0.004(2)
C17 0.078(3) 0.064(3) 0.0432(18) -0.009(2) 0.0115(18) 0.0066(19)
C15 0.068(2) 0.073(3) 0.0458(19) 0.001(2) -0.0011(18) 0.0057(19)
C24 0.081(3) 0.061(3) 0.062(2) -0.018(2) -0.008(2) 0.026(2)
C49 0.099(3) 0.070(4) 0.078(3) -0.001(3) 0.014(2) 0.013(2)
C25 0.098(3) 0.061(3) 0.078(3) -0.014(3) -0.003(2) 0.024(2)
C13 0.072(3) 0.102(4) 0.090(3) 0.004(3) 0.030(2) 0.025(3)
C16 0.120(4) 0.110(5) 0.062(2) 0.015(4) 0.005(2) 0.030(3)
C46 0.101(3) 0.131(6) 0.087(3) 0.031(4) 0.014(3) 0.047(3)

loop_
_geom_bond_atom_site_label_1
_geom_bond_atom_site_label_2
_geom_bond_distance
_geom_bond_site_symmetry_2
_geom_bond_publ_flag
C30 C29 1.453(4) . ?
C30 C58 1.405(4) . ?
C30 C31 1.474(4) . ?
C39 C56 1.454(4) . ?
C39 C40 1.387(4) . ?
C39 C38 1.421(4) . ?
C1 C29 1.379(4) . ?
C1 C22 1.455(5) . ?
C1 C2 1.419(5) . ?
C28 C29 1.485(5) . ?
C28 C27 1.383(5) . ?
C28 C23 1.412(4) . ?
C36 C31 1.421(4) . ?
C36 C37 1.449(4) . ?
C36 C35 1.379(4) . ?
C32 H32 0.9300 . ?
C32 C31 1.374(4) . ?
C32 C33 1.387(5) . ?
C58 C37 1.464(4) . ?
C58 C57 1.410(4) . ?
C56 C55 1.478(4) . ?
C56 C57 1.366(4) . ?
C41 C40 1.492(5) . ?
C41 C42 1.401(5) . ?
C41 C48 1.377(5) . ?
C55 C50 1.409(4) . ?
C55 C54 1.381(5) . ?
C37 C38 1.364(4) . ?
C21 H21 0.9300 . ?
C21 C22 1.370(4) . ?
C21 C20 1.413(5) . ?
C27 H27 0.9300 . ?
C27 C26 1.377(5) . ?
C50 C40 1.458(5) . ?
C50 C51 1.404(5) . ?
C22 C23 1.440(5) . ?
C2 H2 0.9300 . ?
C2 C3 1.361(4) . ?
C57 H57 0.9300 . ?
C38 H38 0.9300 . ?
C35 H35 0.9300 . ?
C35 C34 1.391(5) . ?
C23 C24 1.390(5) . ?
C3 C20 1.458(5) . ?
C3 C4 1.461(5) . ?
C20 C10 1.396(4) . ?
C42 C43 1.529(6) . ?
C42 C44 1.408(5) . ?
C54 H54 0.9300 . ?
C54 C53 1.382(5) . ?
C10 C11 1.511(5) . ?
C10 C9 1.454(5) . ?
C4 C9 1.431(4) . ?
C4 C5 1.378(5) . ?
C34 H34 0.9300 . ?
C34 C33 1.390(5) . ?
C33 H33 0.9300 . ?
C18 C11 1.396(5) . ?
C18 C19 1.500(5) . ?
C18 C17 1.388(5) . ?
C53 H53 0.9300 . ?
C53 C52 1.379(5) . ?
C52 H52 0.9300 . ?
C52 C51 1.385(5) . ?
C12 C11 1.398(5) . ?
C12 C14 1.395(5) . ?
C12 C13 1.503(5) . ?
C45 C44 1.378(6) . ?
C45 C47 1.372(5) . ?
C45 C46 1.506(5) . ?
C9 C8 1.377(5) . ?
C48 C47 1.398(5) . ?
C48 C49 1.500(5) . ?
C51 H51 0.9300 . ?
C43 H43a 0.9600 . ?
C43 H43b 0.9600 . ?
C43 H43c 0.9600 . ?
C7 H7 0.9300 . ?
C7 C8 1.369(6) . ?
C7 C6 1.378(6) . ?
C44 H44 0.9300 . ?
C14 H14 0.9300 . ?
C14 C15 1.386(5) . ?
C5 H5 0.9300 . ?
C5 C6 1.381(5) . ?
C19 H19a 0.9600 . ?
C19 H19b 0.9600 . ?
C19 H19c 0.9600 . ?
C8 H8 0.9300 . ?
C47 H47 0.9300 . ?
C6 H6 0.9300 . ?
C26 H26 0.9300 . ?
C26 C25 1.395(5) . ?
C17 H17 0.9300 . ?
C17 C15 1.379(5) . ?
C15 C16 1.516(5) . ?
C24 H24 0.9300 . ?
C24 C25 1.354(5) . ?
C49 H49a 0.9600 . ?
C49 H49b 0.9600 . ?
C49 H49c 0.9600 . ?
C25 H25 0.9300 . ?
C13 H13a 0.9600 . ?
C13 H13b 0.9600 . ?
C13 H13c 0.9600 . ?
C16 H16a 0.9600 . ?
C16 H16b 0.9600 . ?
C16 H16c 0.9600 . ?
C46 H46a 0.9600 . ?
C46 H46b 0.9600 . ?
C46 H46c 0.9600 . ?

loop_
_geom_angle_atom_site_label_1
_geom_angle_atom_site_label_2
_geom_angle_atom_site_label_3
_geom_angle
_geom_angle_site_symmetry_1
_geom_angle_site_symmetry_3
_geom_angle_publ_flag
C58 C30 C29 126.5(3) . . ?
C31 C30 C29 125.1(3) . . ?
C31 C30 C58 108.4(3) . . ?
C40 C39 C56 110.1(3) . . ?
C38 C39 C56 119.7(3) . . ?
C38 C39 C40 130.2(3) . . ?
C22 C1 C29 109.0(3) . . ?
C2 C1 C29 130.4(3) . . ?
C2 C1 C22 120.2(3) . . ?
C27 C28 C29 131.6(3) . . ?
C23 C28 C29 107.8(3) . . ?
C23 C28 C27 120.5(3) . . ?
C37 C36 C31 108.0(3) . . ?
C35 C36 C31 120.2(3) . . ?
C35 C36 C37 131.8(3) . . ?
C1 C29 C30 127.6(3) . . ?
C28 C29 C30 124.7(3) . . ?
C28 C29 C1 107.7(3) . . ?
C31 C32 H32 120.48(19) . . ?
C33 C32 H32 120.48(19) . . ?
C33 C32 C31 119.0(3) . . ?
C37 C58 C30 107.9(3) . . ?
C57 C58 C30 130.7(3) . . ?
C57 C58 C37 121.3(3) . . ?
C36 C31 C30 107.8(3) . . ?
C32 C31 C30 132.1(3) . . ?
C32 C31 C36 120.1(3) . . ?
C55 C56 C39 105.9(3) . . ?
C57 C56 C39 122.4(3) . . ?
C57 C56 C55 131.7(3) . . ?
C42 C41 C40 118.3(3) . . ?
C48 C41 C40 121.2(3) . . ?
C48 C41 C42 120.4(3) . . ?
C50 C55 C56 107.2(3) . . ?
C54 C55 C56 131.7(3) . . ?
C54 C55 C50 121.1(3) . . ?
C58 C37 C36 107.8(2) . . ?
C38 C37 C36 131.6(3) . . ?
C38 C37 C58 120.6(3) . . ?
C22 C21 H21 121.0(2) . . ?
C20 C21 H21 121.00(18) . . ?
C20 C21 C22 118.0(3) . . ?
H27 C27 C28 120.7(2) . . ?
C26 C27 C28 118.6(4) . . ?
C26 C27 H27 120.7(2) . . ?
C40 C50 C55 109.3(3) . . ?
C51 C50 C55 119.8(3) . . ?
C51 C50 C40 130.9(3) . . ?
C41 C40 C39 125.9(3) . . ?
C50 C40 C39 107.4(3) . . ?
C50 C40 C41 126.6(3) . . ?
C21 C22 C1 121.5(3) . . ?
C23 C22 C1 107.6(3) . . ?
C23 C22 C21 130.9(3) . . ?
H2 C2 C1 120.84(17) . . ?
C3 C2 C1 118.3(3) . . ?
C3 C2 H2 120.8(2) . . ?
C56 C57 C58 117.3(3) . . ?
H57 C57 C58 121.35(18) . . ?
H57 C57 C56 121.3(2) . . ?
C37 C38 C39 118.7(3) . . ?
H38 C38 C39 120.63(17) . . ?
H38 C38 C37 120.6(2) . . ?
H35 C35 C36 120.27(18) . . ?
C34 C35 C36 119.5(3) . . ?
C34 C35 H35 120.3(2) . . ?
C22 C23 C28 107.8(3) . . ?
C24 C23 C28 119.6(3) . . ?
C24 C23 C22 132.6(3) . . ?
C20 C3 C2 121.4(3) . . ?
C4 C3 C2 131.5(3) . . ?
C4 C3 C20 107.0(3) . . ?
C3 C20 C21 120.5(3) . . ?
C10 C20 C21 130.6(3) . . ?
C10 C20 C3 108.8(3) . . ?
C43 C42 C41 123.2(4) . . ?
C44 C42 C41 118.0(4) . . ?
C44 C42 C43 118.8(4) . . ?
H54 C54 C55 120.79(19) . . ?
C53 C54 C55 118.4(3) . . ?
C53 C54 H54 120.8(2) . . ?
C11 C10 C20 125.7(3) . . ?
C9 C10 C20 108.7(3) . . ?
C9 C10 C11 125.6(3) . . ?
C9 C4 C3 107.4(3) . . ?
C5 C4 C3 132.2(3) . . ?
C5 C4 C9 120.4(4) . . ?
H34 C34 C35 120.1(2) . . ?
C33 C34 C35 119.8(3) . . ?
C33 C34 H34 120.1(2) . . ?
C34 C33 C32 121.4(3) . . ?
H33 C33 C32 119.30(19) . . ?
H33 C33 C34 119.3(2) . . ?
C19 C18 C11 122.6(3) . . ?
C17 C18 C11 118.7(3) . . ?
C17 C18 C19 118.7(3) . . ?
H53 C53 C54 119.5(2) . . ?
C52 C53 C54 121.1(4) . . ?
C52 C53 H53 119.5(2) . . ?
H52 C52 C53 119.2(2) . . ?
C51 C52 C53 121.7(4) . . ?
C51 C52 H52 119.2(2) . . ?
C14 C12 C11 117.8(3) . . ?
C13 C12 C11 122.8(3) . . ?
C13 C12 C14 119.2(4) . . ?
C18 C11 C10 120.1(3) . . ?
C12 C11 C10 119.3(3) . . ?
C12 C11 C18 120.6(3) . . ?
C47 C45 C44 117.6(4) . . ?
C46 C45 C44 120.7(4) . . ?
C46 C45 C47 121.7(4) . . ?
C4 C9 C10 108.1(3) . . ?
C8 C9 C10 132.8(3) . . ?
C8 C9 C4 118.9(4) . . ?
C47 C48 C41 119.1(4) . . ?
C49 C48 C41 122.8(3) . . ?
C49 C48 C47 118.0(4) . . ?
C52 C51 C50 117.9(3) . . ?
H51 C51 C50 121.1(2) . . ?
H51 C51 C52 121.1(2) . . ?
H43a C43 C42 109.5 . . ?
H43b C43 C42 109.5 . . ?
H43b C43 H43a 109.5 . . ?
H43c C43 C42 109.5 . . ?
H43c C43 H43a 109.5 . . ?
H43c C43 H43b 109.5 . . ?
C8 C7 H7 119.7(2) . . ?
C6 C7 H7 119.7(3) . . ?
C6 C7 C8 120.6(4) . . ?
C45 C44 C42 122.4(4) . . ?
H44 C44 C42 118.8(3) . . ?
H44 C44 C45 118.8(2) . . ?
H14 C14 C12 118.5(2) . . ?
C15 C14 C12 122.9(4) . . ?
C15 C14 H14 118.5(2) . . ?
H5 C5 C4 120.8(2) . . ?
C6 C5 C4 118.5(4) . . ?
C6 C5 H5 120.8(3) . . ?
H19a C19 C18 109.5 . . ?
H19b C19 C18 109.5 . . ?
H19b C19 H19a 109.5 . . ?
H19c C19 C18 109.5 . . ?
H19c C19 H19a 109.5 . . ?
H19c C19 H19b 109.5 . . ?
C7 C8 C9 120.1(4) . . ?
H8 C8 C9 120.0(2) . . ?
H8 C8 C7 120.0(2) . . ?
C48 C47 C45 122.4(4) . . ?
H47 C47 C45 118.8(3) . . ?
H47 C47 C48 118.8(2) . . ?
C5 C6 C7 121.4(4) . . ?
H6 C6 C7 119.3(3) . . ?
H6 C6 C5 119.3(3) . . ?
H26 C26 C27 119.7(2) . . ?
C25 C26 C27 120.6(4) . . ?
C25 C26 H26 119.7(3) . . ?
H17 C17 C18 118.7(2) . . ?
C15 C17 C18 122.5(3) . . ?
C15 C17 H17 118.7(2) . . ?
C17 C15 C14 117.3(3) . . ?
C16 C15 C14 121.3(4) . . ?
C16 C15 C17 121.3(4) . . ?
H24 C24 C23 120.4(2) . . ?
C25 C24 C23 119.2(4) . . ?
C25 C24 H24 120.4(2) . . ?
H49a C49 C48 109.5 . . ?
H49b C49 C48 109.5 . . ?
H49b C49 H49a 109.5 . . ?
H49c C49 C48 109.5 . . ?
H49c C49 H49a 109.5 . . ?
H49c C49 H49b 109.5 . . ?
C24 C25 C26 121.4(4) . . ?
H25 C25 C26 119.3(3) . . ?
H25 C25 C24 119.3(2) . . ?
H13a C13 C12 109.5 . . ?
H13b C13 C12 109.5 . . ?
H13b C13 H13a 109.5 . . ?
H13c C13 C12 109.5 . . ?
H13c C13 H13a 109.5 . . ?
H13c C13 H13b 109.5 . . ?
H16a C16 C15 109.5 . . ?
H16b C16 C15 109.5 . . ?
H16b C16 H16a 109.5 . . ?
H16c C16 C15 109.5 . . ?
H16c C16 H16a 109.5 . . ?
H16c C16 H16b 109.5 . . ?
H46a C46 C45 109.5 . . ?
H46b C46 C45 109.5 . . ?
H46b C46 H46a 109.5 . . ?
H46c C46 C45 109.5 . . ?
H46c C46 H46a 109.5 . . ?
H46c C46 H46b 109.5 . . ?

loop_
_geom_torsion_atom_site_label_1
_geom_torsion_atom_site_label_2
_geom_torsion_atom_site_label_3
_geom_torsion_atom_site_label_4
_geom_torsion
_geom_torsion_site_symmetry_1
_geom_torsion_site_symmetry_2
_geom_torsion_site_symmetry_3
_geom_torsion_site_symmetry_4
_geom_torsion_publ_flag
C30 C29 C1 C22 -178.1(3) . . . . ?
C30 C29 C1 C2 -4.9(4) . . . . ?
C30 C29 C28 C27 -2.2(4) . . . . ?
C30 C29 C28 C23 179.2(3) . . . . ?
C30 C58 C37 C36 0.1(3) . . . . ?
C30 C58 C37 C38 177.9(3) . . . . ?
C30 C58 C57 C56 -175.0(4) . . . . ?
C30 C31 C36 C37 -2.4(3) . . . . ?
C30 C31 C36 C35 179.0(3) . . . . ?
C30 C31 C32 C33 -179.4(4) . . . . ?
C39 C56 C55 C50 -1.3(3) . . . . ?
C39 C56 C55 C54 178.8(3) . . . . ?
C39 C56 C57 C58 -2.4(4) . . . . ?
C39 C40 C41 C42 67.4(4) . . . . ?
C39 C40 C41 C48 -111.0(4) . . . . ?
C39 C40 C50 C55 -1.8(3) . . . . ?
C39 C40 C50 C51 179.4(3) . . . . ?
C39 C38 C37 C36 175.7(3) . . . . ?
C39 C38 C37 C58 -1.6(4) . . . . ?
C1 C29 C28 C27 178.3(3) . . . . ?
C1 C29 C28 C23 -0.3(3) . . . . ?
C1 C22 C21 C20 -3.7(4) . . . . ?
C1 C22 C23 C28 1.7(3) . . . . ?
C1 C22 C23 C24 -176.5(3) . . . . ?
C1 C2 C3 C20 -0.1(4) . . . . ?
C1 C2 C3 C4 175.6(3) . . . . ?
C28 C27 C26 C25 1.5(4) . . . . ?
C28 C23 C22 C21 -177.7(3) . . . . ?
C28 C23 C24 C25 1.4(4) . . . . ?
C36 C31 C32 C33 -0.1(4) . . . . ?
C36 C37 C58 C57 -176.3(3) . . . . ?
C36 C35 C34 C33 -0.1(4) . . . . ?
C32 C33 C34 C35 -0.5(4) . . . . ?
C58 C57 C56 C55 178.3(3) . . . . ?
C56 C55 C50 C40 1.9(3) . . . . ?
C56 C55 C50 C51 -179.1(3) . . . . ?
C56 C55 C54 C53 178.3(4) . . . . ?
C41 C40 C50 C55 175.0(4) . . . . ?
C41 C40 C50 C51 -3.8(5) . . . . ?
C41 C42 C44 C45 -1.3(4) . . . . ?
C41 C48 C47 C45 -1.9(4) . . . . ?
C55 C50 C51 C52 1.5(4) . . . . ?
C55 C54 C53 C52 0.1(5) . . . . ?
C21 C22 C23 C24 4.1(5) . . . . ?
C21 C20 C3 C2 -0.1(4) . . . . ?
C21 C20 C3 C4 -176.8(3) . . . . ?
C21 C20 C10 C11 -4.2(4) . . . . ?
C21 C20 C10 C9 177.3(4) . . . . ?
C27 C26 C25 C24 -1.4(5) . . . . ?
C50 C51 C52 C53 -2.9(4) . . . . ?
C22 C23 C24 C25 179.4(5) . . . . ?
C2 C3 C20 C10 176.7(3) . . . . ?
C2 C3 C4 C9 -177.2(4) . . . . ?
C2 C3 C4 C5 3.1(5) . . . . ?
C23 C24 C25 C26 -0.1(5) . . . . ?
C3 C20 C10 C11 179.4(2) . . . . ?
C3 C20 C10 C9 0.9(3) . . . . ?
C3 C4 C9 C10 1.6(3) . . . . ?
C3 C4 C9 C8 177.3(3) . . . . ?
C3 C4 C5 C6 -179.0(4) . . . . ?
C20 C10 C11 C18 65.6(4) . . . . ?
C20 C10 C11 C12 -115.7(4) . . . . ?
C20 C10 C9 C4 -1.6(3) . . . . ?
C20 C10 C9 C8 -176.5(3) . . . . ?
C42 C44 C45 C47 -1.2(4) . . . . ?
C42 C44 C45 C46 178.8(4) . . . . ?
C54 C53 C52 C51 2.2(5) . . . . ?
C10 C11 C18 C19 4.8(4) . . . . ?
C10 C11 C18 C17 -176.8(3) . . . . ?
C10 C11 C12 C14 176.7(4) . . . . ?
C10 C11 C12 C13 2.4(4) . . . . ?
C10 C9 C4 C5 -178.7(3) . . . . ?
C10 C9 C8 C7 178.0(4) . . . . ?
C4 C9 C8 C7 3.5(4) . . . . ?
C4 C5 C6 C7 -0.3(4) . . . . ?
C18 C11 C12 C14 -4.5(4) . . . . ?
C18 C11 C12 C13 -178.9(4) . . . . ?
C18 C17 C15 C14 -1.4(4) . . . . ?
C18 C17 C15 C16 175.9(4) . . . . ?
C12 C14 C15 C17 1.4(5) . . . . ?
C12 C14 C15 C16 -175.9(4) . . . . ?
C45 C47 C48 C49 175.4(4) . . . . ?
C9 C8 C7 C6 -2.5(5) . . . . ?

_smtbx_masks_special_details     ?
loop_
_smtbx_masks_void_nr
_smtbx_masks_void_average_x
_smtbx_masks_void_average_y
_smtbx_masks_void_average_z
_smtbx_masks_void_volume
_smtbx_masks_void_count_electrons
_smtbx_masks_void_content
1 0.000 -0.154 0.000 167.1 11.1 ?
2 0.236 0.433 0.544 12.8 0.2 ?
3 0.764 0.933 0.456 12.8 0.2 ?

_smtbx_masks_void_probe_radius   1.2
_smtbx_masks_void_truncation_radius 1.2
_shelx_fab_file                  
;
-17 0 2 -0.6585 0.0002
-17 0 3 -0.3128 0.0005
-17 0 4 0.0506 0.0001
-17 0 5 0.0376 0.0008
-17 0 6 0.0757 -0.0001
-17 0 7 -0.2170 0.0004
-17 0 8 -0.1127 -0.0001
-17 0 9 0.0448 0.0002
-17 0 10 0.4211 0.0003
-17 0 11 0.8862 -0.0000
-17 1 3 0.0612 -0.7671
-17 1 4 0.1772 -0.3847
-17 1 5 0.1704 -0.3923
-17 1 6 -0.0726 -0.0927
-17 1 7 -0.2500 -0.2479
-17 1 8 -0.1708 -0.4168
-17 1 9 0.0221 -0.6029
-17 1 10 0.2211 -0.6412
-17 2 6 -0.2704 0.3415
-17 2 7 -0.4555 0.1976
-16 0 1 -1.1657 0.0001
-16 0 2 -1.2173 -0.0001
-16 0 3 -0.9268 0.0001
-16 0 4 -0.2268 0.0000
-16 0 5 -0.0114 0.0001
-16 0 6 0.1872 0.0006
-16 0 7 0.1937 -0.0002
-16 0 8 0.1741 0.0008
-16 0 9 0.3760 -0.0004
-16 0 10 0.4397 0.0009
-16 0 11 0.6982 -0.0003
-16 0 12 0.5476 0.0003
-16 0 13 -0.0841 -0.0002
-16 0 14 -0.3711 0.0003
-16 1 1 -0.0917 -0.0109
-16 1 2 -0.2699 -0.5530
-16 1 3 -0.1413 -0.8403
-16 1 4 0.2085 -0.8174
-16 1 5 0.2038 -0.5397
-16 1 6 -0.0014 -0.4405
-16 1 7 -0.4484 -0.2667
-16 1 8 -0.4506 -0.3894
-16 1 9 -0.2986 -0.4482
-16 1 10 0.1149 -0.3893
-16 1 11 0.2993 -0.2979
-16 1 12 0.4949 0.2479
-16 1 13 0.4703 0.1553
-16 1 14 0.1357 0.1872
-16 2 1 -0.5022 0.0099
-16 2 2 -0.1057 -0.2076
-16 2 3 -0.4427 -0.7257
-16 2 4 -0.2028 -0.4962
-16 2 5 -0.5170 0.0122
-16 2 6 -0.2215 0.4243
-16 2 7 -0.5068 0.4460
-16 2 8 -0.3278 -0.0323
-16 2 9 -0.4294 -0.2645
-16 2 10 -0.1300 -0.5223
-16 2 11 -0.0500 -0.2360
-16 2 12 0.0554 -0.2247
-16 2 13 0.0119 0.3027
-16 3 1 -0.0790 -0.0685
-16 3 2 0.0168 0.3309
-16 3 3 0.2331 0.2602
-16 3 4 0.6955 0.1681
-16 3 5 0.5580 -0.2105
-16 3 6 0.4649 -0.1919
-16 3 7 0.1171 -0.1776
-16 3 8 0.0912 -0.1029
-16 3 9 0.1969 -0.0807
-16 3 10 0.2552 -0.2928
-16 3 11 0.4672 -0.2511
-15 0 1 -0.7486 0.0006
-15 0 2 -1.3471 0.0001
-15 0 3 -1.1637 -0.0003
-15 0 4 -0.7221 0.0001
-15 0 5 -0.2799 -0.0008
-15 0 6 -0.0785 0.0005
-15 0 7 0.2385 -0.0004
-15 0 8 0.5709 0.0004
-15 0 9 0.7221 0.0001
-15 0 10 0.9339 0.0002
-15 0 11 0.5878 0.0005
-15 0 12 0.6342 -0.0001
-15 0 13 -0.1441 0.0002
-15 0 14 -0.3611 -0.0001
-15 0 15 -0.7012 0.0001
-15 0 16 -0.2541 0.0003
-15 0 17 0.1820 0.0001
-15 1 1 -0.2006 0.4121
-15 1 2 -0.1009 -0.2533
-15 1 3 -0.3709 -0.4618
-15 1 4 0.1670 -0.7526
-15 1 5 0.2165 -0.5431
-15 1 6 0.1323 -0.6411
-15 1 7 -0.4578 -0.5664
-15 1 8 -0.7429 -0.5435
-15 1 9 -0.6226 -0.4038
-15 1 10 -0.3161 -0.1550
-15 1 11 0.1780 0.0615
-15 1 12 0.2417 0.2234
-15 1 13 0.5421 0.3500
-15 1 14 0.1887 -0.0059
-15 1 15 0.0152 -0.0884
-15 1 16 -0.3340 -0.4882
-15 2 1 -0.2389 0.0748
-15 2 2 -0.0407 -0.1333
-15 2 3 -0.2612 -0.5497
-15 2 4 -0.3700 -0.7358
-15 2 5 -0.5385 -0.0614
-15 2 6 -0.4260 0.3908
-15 2 7 -0.2648 0.7357
-15 2 8 -0.1671 0.1472
-15 2 9 -0.0441 -0.2419
-15 2 10 -0.0688 -0.6817
-15 2 11 -0.0884 -0.5330
-15 2 12 -0.1550 -0.2914
-15 2 13 -0.1891 -0.0533
-15 2 14 0.1562 0.3978
-15 2 15 0.2929 0.1587
-15 2 16 0.5372 0.4244
-15 3 1 0.1854 -0.0099
-15 3 2 0.2721 0.0894
-15 3 3 0.4715 0.5660
-15 3 4 0.7705 0.1579
-15 3 5 0.9339 0.0409
-15 3 6 0.4354 -0.5348
-15 3 7 0.3200 -0.1377
-15 3 8 -0.1996 -0.2771
-15 3 9 0.2828 0.2276
-15 3 10 0.1279 -0.0743
-15 3 11 0.6952 -0.1047
-15 3 12 0.2624 -0.5133
-15 3 13 0.3991 -0.7785
-15 3 14 -0.1192 -0.7718
-15 4 1 0.4940 -0.2768
-15 4 2 0.6546 -0.4499
-15 4 3 0.2912 -0.1050
-15 4 4 0.1996 -0.1203
-15 4 5 -0.1201 0.3674
-15 4 6 0.1278 0.0460
-15 4 7 -0.0389 0.0671
-15 4 8 -0.0378 -0.1107
-15 4 9 -0.4170 -0.0738
-15 4 10 -0.8274 0.2935
-15 4 11 -0.8814 0.1296
-15 4 12 -0.8049 0.4826
-14 0 1 -0.2332 0.0003
-14 0 2 -0.7305 0.0005
-14 0 3 -0.8562 0.0000
-14 0 4 -0.5982 -0.0000
-14 0 5 -0.4277 -0.0003
-14 0 6 -0.2778 -0.0006
-14 0 7 -0.1285 0.0002
-14 0 8 0.4766 -0.0008
-14 0 9 0.8347 0.0004
-14 0 10 1.0869 -0.0006
-14 0 11 0.8449 0.0004
-14 0 12 0.4799 0.0001
-14 0 13 0.2207 0.0002
-14 0 14 -0.2412 0.0004
-14 0 15 -0.2263 0.0000
-14 0 16 -0.3196 0.0003
-14 0 17 -0.0300 0.0000
-14 0 18 -0.0391 0.0000
-14 1 1 -0.0444 0.1252
-14 1 2 -0.1330 -0.0229
-14 1 3 -0.3481 -0.1913
-14 1 4 -0.2092 -0.2708
-14 1 5 0.2681 -0.2548
-14 1 6 0.1334 -0.4013
-14 1 7 -0.1058 -0.6086
-14 1 8 -0.8049 -0.7672
-14 1 9 -0.6848 -0.4996
-14 1 10 -0.6291 -0.2489
-14 1 11 -0.1041 0.2747
-14 1 12 0.0514 0.2046
-14 1 13 0.1614 0.3423
-14 1 14 0.2388 -0.0308
-14 1 15 -0.1991 0.0254
-14 1 16 -0.1817 -0.0571
-14 1 17 -0.5182 0.1559
-14 1 18 -0.1355 0.1269
-14 2 1 0.3852 0.3012
-14 2 2 0.1347 -0.1525
-14 2 3 0.3513 -0.2420
-14 2 4 -0.3336 -0.8553
-14 2 5 -0.3388 -0.3947
-14 2 6 -0.6749 0.1415
-14 2 7 -0.1145 0.5999
-14 2 8 -0.0481 0.4586
-14 2 9 0.4123 -0.2403
-14 2 10 0.2419 -0.3992
-14 2 11 0.1452 -0.7570
-14 2 12 -0.2240 -0.0656
-14 2 13 -0.2538 -0.2126
-14 2 14 -0.0034 0.4109
-14 2 15 0.5646 0.0783
-14 2 16 0.6583 0.1740
-14 2 17 0.6325 0.0282
-14 3 1 0.4063 -0.2065
-14 3 2 0.3102 -0.0757
-14 3 3 0.5729 0.5450
-14 3 4 0.5987 0.3196
-14 3 5 0.9932 0.1093
-14 3 6 0.4934 -0.5819
-14 3 7 0.3546 -0.5458
-14 3 8 -0.1095 -0.3301
-14 3 9 0.1122 0.0646
-14 3 10 0.3336 0.4070
-14 3 11 0.5603 0.1309
-14 3 12 0.6105 -0.1794
-14 3 13 0.0351 -0.8091
-14 3 14 -0.0788 -1.1315
-14 3 15 -0.5994 -0.8897
-14 3 16 -0.0038 -0.6089
-14 4 1 0.4414 -0.3300
-14 4 2 0.6438 -0.4420
-14 4 3 0.3888 -0.4193
-14 4 4 0.0945 -0.0622
-14 4 5 -0.1076 -0.0205
-14 4 6 -0.1013 0.4014
-14 4 7 0.2706 -0.2548
-14 4 8 0.1225 0.1596
-14 4 9 0.1101 -0.3651
-14 4 10 -0.6711 0.4818
-14 4 11 -0.9876 0.2824
-14 4 12 -1.1259 0.8244
-14 4 13 -0.8174 0.4140
-14 4 14 -0.2908 0.3146
-14 5 1 -0.3708 -0.1136
-14 5 2 -0.2562 0.1096
-14 5 3 0.2227 0.0876
-14 5 4 0.1588 -0.0829
-14 5 5 0.5167 -0.1451
-14 5 6 0.0984 -0.3431
-14 5 7 0.2063 0.0004
-14 5 8 0.1125 0.1596
-14 5 9 0.0450 0.8215
-14 5 10 0.1352 0.9877
-14 5 11 -0.5300 0.9953
-14 5 12 -0.3893 0.5836
-13 0 1 -0.2045 -0.0005
-13 0 2 -0.2676 0.0003
-13 0 3 -0.3957 0.0003
-13 0 4 -0.2362 -0.0000
-13 0 5 -0.0615 0.0004
-13 0 6 -0.1870 -0.0004
-13 0 7 -0.1068 0.0004
-13 0 8 0.0291 -0.0002
-13 0 9 0.7023 -0.0003
-13 0 10 0.7063 -0.0002
-13 0 11 0.8056 -0.0008
-13 0 12 0.2174 0.0001
-13 0 13 0.1996 -0.0003
-13 0 14 0.0449 0.0003
-13 0 15 0.2372 0.0005
-13 0 16 0.2274 -0.0001
-13 0 17 0.1718 0.0006
-13 0 18 -0.1935 -0.0005
-13 0 19 -0.3450 0.0006
-13 1 1 0.4501 -0.2221
-13 1 2 -0.2365 -0.0953
-13 1 3 -0.1850 -0.1657
-13 1 4 -0.6472 -0.0616
-13 1 5 -0.0056 -0.0102
-13 1 6 0.0045 -0.0454
-13 1 7 0.0499 -0.3211
-13 1 8 -0.4597 -0.5883
-13 1 9 -0.6760 -0.5704
-13 1 10 -0.4445 -0.2342
-13 1 11 -0.3625 0.0988
-13 1 12 0.1317 0.2625
-13 1 13 -0.1187 -0.0130
-13 1 14 0.1414 -0.1642
-13 1 15 -0.2836 -0.2459
-13 1 16 -0.3966 0.1801
-13 1 17 -0.5113 0.5323
-13 1 18 -0.4554 0.7297
-13 1 19 -0.0722 0.4120
-13 2 1 0.4289 0.2114
-13 2 2 0.4178 0.2269
-13 2 3 0.5621 -0.0286
-13 2 4 0.0705 -0.4077
-13 2 5 -0.2150 -0.7888
-13 2 6 -0.5191 -0.1578
-13 2 7 -0.2215 -0.0261
-13 2 8 0.1210 0.4051
-13 2 9 0.5020 -0.3318
-13 2 10 0.5994 -0.3598
-13 2 11 0.3553 -0.6527
-13 2 12 -0.1012 -0.1740
-13 2 13 -0.2990 0.2703
-13 2 14 -0.1600 0.3175
-13 2 15 0.6177 0.6113
-13 2 16 0.8791 -0.0859
-13 2 17 0.8832 0.1134
-13 2 18 0.1650 -0.3716
-13 2 19 -0.2527 0.0508
-13 3 1 0.6574 -0.4690
-13 3 2 0.3813 0.0228
-13 3 3 0.3631 0.1695
-13 3 4 0.3091 0.5441
-13 3 5 0.3425 -0.0557
-13 3 6 0.3630 -0.3277
-13 3 7 -0.0946 -1.0147
-13 3 8 0.0574 -0.4379
-13 3 9 -0.2081 -0.2787
-13 3 10 0.6367 0.5214
-13 3 11 0.5349 0.4415
-13 3 12 1.1791 0.1658
-13 3 13 0.2426 -0.4671
-13 3 14 0.0828 -1.0704
-13 3 15 -0.8399 -1.1015
-13 3 16 -0.5169 -0.6986
-13 3 17 -0.4076 -0.2652
-13 3 18 0.0035 0.1959
-13 4 1 0.2818 -0.0943
-13 4 2 0.4108 -0.0115
-13 4 3 0.3828 -0.3477
-13 4 4 -0.1433 0.0282
-13 4 5 -0.1556 -0.1726
-13 4 6 -0.3983 0.2132
-13 4 7 0.2241 -0.2290
-13 4 8 0.3523 -0.2731
-13 4 9 0.4672 -0.2785
-13 4 10 -0.0067 -0.0619
-13 4 11 -0.7359 0.5931
-13 4 12 -0.9731 0.7190
-13 4 13 -0.9455 1.1481
-13 4 14 -0.5198 0.6805
-13 4 15 -0.1513 0.5723
-13 4 16 -0.1128 -0.0692
-13 5 1 -0.3096 0.1607
-13 5 2 -0.4279 0.0994
-13 5 3 -0.1374 0.4396
-13 5 4 0.0975 -0.1446
-13 5 5 0.1508 -0.1579
-13 5 6 0.4295 -0.6900
-13 5 7 -0.0687 -0.4714
-13 5 8 0.4282 -0.2077
-13 5 9 -0.0431 0.4302
-13 5 10 0.3782 1.1074
-13 5 11 -0.2635 1.2389
-13 5 12 -0.3518 1.1251
-13 5 13 -0.5192 0.6937
-13 5 14 -0.2621 0.4745
-13 6 1 -0.1038 0.1055
-13 6 2 -0.0186 -0.0417
-13 6 3 -0.2615 0.0283
-13 6 4 -0.1513 0.0322
-13 6 5 -0.0780 -0.0904
-13 6 6 0.2420 0.1262
-13 6 7 0.7363 0.1257
-13 6 8 0.8575 0.1865
-13 6 9 1.2056 0.2684
-13 6 10 0.7965 0.1364
-12 0 1 -0.0705 -0.0008
-12 0 2 -0.2222 -0.0003
-12 0 3 -0.1443 -0.0001
-12 0 4 -0.2352 0.0001
-12 0 5 0.1901 0.0001
-12 0 6 0.0709 0.0005
-12 0 7 0.1516 0.0001
-12 0 8 0.0196 0.0011
-12 0 9 0.3297 0.0000
-12 0 10 0.4586 0.0002
-12 0 11 0.2916 -0.0004
-12 0 12 0.0482 -0.0009
-12 0 13 -0.2358 0.0001
-12 0 14 -0.0221 -0.0009
-12 0 15 0.3019 0.0008
-12 0 16 0.5164 -0.0004
-12 0 17 0.5429 0.0005
-12 0 18 0.0229 -0.0002
-12 0 19 -0.3264 -0.0000
-12 0 20 -0.5469 0.0005
-12 1 1 0.5071 0.0270
-12 1 2 0.1597 0.0780
-12 1 3 -0.1965 0.0284
-12 1 4 -0.5094 0.0356
-12 1 5 -0.5705 -0.0406
-12 1 6 -0.0792 0.0958
-12 1 7 -0.2257 -0.1527
-12 1 8 -0.1076 -0.1790
-12 1 9 -0.6407 -0.4460
-12 1 10 -0.2832 -0.0938
-12 1 11 -0.3224 0.0140
-12 1 12 0.0542 0.2556
-12 1 13 0.1359 -0.0845
-12 1 14 0.0080 -0.3753
-12 1 15 0.0525 -0.5324
-12 1 16 -0.5505 -0.0907
-12 1 17 -0.4877 0.4525
-12 1 18 -0.7217 0.9265
-12 1 19 -0.2917 0.6428
-12 1 20 -0.1496 0.3163
-12 2 1 0.2450 -0.4367
-12 2 2 0.6315 0.4465
-12 2 3 0.3086 0.0718
-12 2 4 0.3054 0.1731
-12 2 5 -0.2769 -0.5616
-12 2 6 -0.2463 -0.3321
-12 2 7 -0.3672 -0.2788
-12 2 8 0.2096 -0.0859
-12 2 9 0.3487 -0.2077
-12 2 10 0.7320 -0.7806
-12 2 11 0.4803 -0.5134
-12 2 12 0.1463 -0.7494
-12 2 13 -0.2993 0.3824
-12 2 14 -0.2509 0.3118
-12 2 15 0.2807 0.9800
-12 2 16 0.9173 0.4173
-12 2 17 0.8451 0.2020
-12 2 18 0.4194 -0.1948
-12 2 19 -0.3569 -0.3646
-12 2 20 -0.4044 -0.2189
-12 3 1 0.7756 -0.0893
-12 3 2 0.7276 0.1413
-12 3 3 0.3383 0.1198
-12 3 4 0.2424 0.4516
-12 3 5 -0.2136 -0.0107
-12 3 6 -0.1159 -0.2476
-12 3 7 -0.6248 -0.8935
-12 3 8 -0.3952 -0.7494
-12 3 9 -0.5442 -0.3712
-12 3 10 0.1486 0.1433
-12 3 11 0.5764 0.5878
-12 3 12 1.1938 0.3743
-12 3 13 1.2258 -0.0616
-12 3 14 0.5486 -0.5843
-12 3 15 0.0406 -0.9483
-12 3 16 -0.7276 -0.5315
-12 3 17 -0.3369 -0.2829
-12 3 18 -0.5032 0.1943
-12 3 19 0.0344 0.0897
-12 4 1 0.2069 0.0970
-12 4 2 0.1794 0.2351
-12 4 3 0.2464 0.2568
-12 4 4 -0.2069 0.0976
-12 4 5 -0.3177 0.3397
-12 4 6 -0.3889 -0.0047
-12 4 7 -0.1906 0.2305
-12 4 8 0.4414 -0.5640
-12 4 9 0.4497 -0.1889
-12 4 10 0.5144 -0.5813
-12 4 11 -0.2403 0.2237
-12 4 12 -0.5936 0.2429
-12 4 13 -0.6458 0.9997
-12 4 14 -0.4482 0.8812
-12 4 15 -0.1285 1.1292
-12 4 16 -0.1341 0.5821
-12 4 17 -0.0983 0.6010
-12 5 1 0.0496 0.2391
-12 5 2 -0.1540 0.2727
-12 5 3 -0.2677 0.5536
-12 5 4 0.0570 0.2898
-12 5 5 -0.0146 -0.2411
-12 5 6 0.3255 -0.4469
-12 5 7 0.0615 -0.9289
-12 5 8 0.0340 -0.4342
-12 5 9 0.1409 -0.2042
-12 5 10 -0.0646 0.7147
-12 5 11 0.1086 1.0451
-12 5 12 -0.4409 1.1251
-12 5 13 -0.1588 0.9310
-12 5 14 -0.0888 0.6709
-12 5 15 0.3903 0.6239
-12 5 16 0.3792 0.3837
-12 6 1 0.2557 -0.2849
-12 6 2 -0.0235 0.0415
-12 6 3 0.0672 -0.0844
-12 6 4 -0.3396 0.1856
-12 6 5 0.0921 0.0872
-12 6 6 0.0483 0.1765
-12 6 7 0.8340 0.4398
-12 6 8 0.9751 0.2701
-12 6 9 1.3209 0.4957
-12 6 10 1.2872 0.2280
-12 6 11 0.8926 0.3749
-12 6 12 0.6266 0.1318
-12 6 13 -0.0537 -0.2138
-12 7 3 0.5073 -0.1725
-12 7 4 0.2523 -0.1625
-12 7 5 0.4143 0.0588
-12 7 6 0.4062 0.0237
-11 0 1 0.2658 -0.0001
-11 0 2 0.2213 -0.0009
-11 0 3 -0.0355 -0.0005
-11 0 4 -0.1537 -0.0004
-11 0 5 -0.1066 -0.0002
-11 0 6 0.2760 -0.0000
-11 0 7 0.1203 0.0003
-11 0 8 0.3213 0.0003
-11 0 9 0.0135 0.0012
-11 0 10 0.2716 -0.0000
-11 0 11 -0.0629 0.0011
-11 0 12 -0.1644 -0.0006
-11 0 13 -0.3394 0.0004
-11 0 14 -0.3017 -0.0004
-11 0 15 0.0966 -0.0004
-11 0 16 0.3167 0.0004
-11 0 17 0.3875 -0.0008
-11 0 18 0.1795 0.0007
-11 0 19 -0.3353 -0.0008
-11 0 20 -0.2915 0.0008
-11 0 21 -0.2966 0.0001
-11 1 1 -0.0858 0.3055
-11 1 2 0.4485 0.4769
-11 1 3 -0.2387 0.4537
-11 1 4 -0.1464 0.3473
-11 1 5 -0.6551 0.0395
-11 1 6 -0.1707 0.0392
-11 1 7 -0.2605 -0.0441
-11 1 8 -0.1202 -0.0330
-11 1 9 -0.3202 -0.0709
-11 1 10 -0.4511 -0.1111
-11 1 11 -0.1596 0.1118
-11 1 12 -0.2972 0.0926
-11 1 13 0.2622 0.0821
-11 1 14 0.0703 -0.2821
-11 1 15 0.3520 -0.5039
-11 1 16 -0.1168 -0.2876
-11 1 17 -0.4170 0.1251
-11 1 18 -0.6144 0.6078
-11 1 19 -0.5732 0.5043
-11 1 20 -0.2404 0.1193
-11 1 21 -0.1137 -0.1215
-11 2 1 0.6435 -0.8180
-11 2 2 0.6318 -0.3157
-11 2 3 0.2976 -0.0759
-11 2 4 0.1740 -0.0550
-11 2 5 -0.2407 -0.0522
-11 2 6 -0.2107 -0.3902
-11 2 7 -0.3284 0.0109
-11 2 8 0.0273 -0.2968
-11 2 9 0.1467 0.0978
-11 2 10 0.4446 -0.6589
-11 2 11 0.4939 -0.5436
-11 2 12 0.3622 -0.9180
-11 2 13 -0.0437 -0.4573
-11 2 14 -0.1518 0.1852
-11 2 15 -0.0028 0.5075
-11 2 16 0.6448 1.0008
-11 2 17 0.6203 0.3716
-11 2 18 0.3425 0.3060
-11 2 19 -0.3858 -0.3794
-11 2 20 -0.5312 -0.3098
-11 3 1 0.2992 0.4967
-11 3 2 0.6452 0.2428
-11 3 3 0.4985 0.3347
-11 3 4 0.3672 0.1831
-11 3 5 0.0497 0.1793
-11 3 6 -0.3037 -0.2513
-11 3 7 -0.5633 -0.3153
-11 3 8 -0.8915 -0.7447
-11 3 9 -0.7116 -0.2777
-11 3 10 -0.8137 -0.2053
-11 3 11 0.0761 0.3258
-11 3 12 0.3591 0.3376
-11 3 13 1.5554 0.1483
-11 3 14 1.0867 -0.1324
-11 3 15 1.1913 -0.3657
-11 3 16 0.0726 -0.2162
-11 3 17 0.1648 0.1798
-11 3 18 -0.2799 0.2721
-11 3 19 -0.0404 0.3258
-11 3 20 -0.1983 -0.0999
-11 4 1 0.2435 -0.1651
-11 4 2 0.0828 0.1179
-11 4 3 0.0324 0.3600
-11 4 4 0.0047 0.2019
-11 4 5 -0.3308 0.4737
-11 4 6 -0.0518 0.3555
-11 4 7 -0.3450 0.4948
-11 4 8 0.2203 0.1670
-11 4 9 0.2850 -0.0199
-11 4 10 0.4380 -0.1834
-11 4 11 0.1652 -0.2717
-11 4 12 -0.2777 -0.2057
-11 4 13 -0.2420 -0.0019
-11 4 14 -0.1097 0.3674
-11 4 15 0.0453 0.7050
-11 4 16 -0.0101 0.9075
-11 4 17 -0.2565 0.8163
-11 4 18 -0.2028 0.8622
-11 5 1 0.2317 -0.2513
-11 5 2 0.1130 0.4225
-11 5 3 -0.0344 0.2528
-11 5 4 -0.0090 0.7217
-11 5 5 0.3288 -0.1085
-11 5 6 0.2500 -0.0936
-11 5 7 0.5627 -0.6552
-11 5 8 -0.1294 -0.6106
-11 5 9 0.0958 -0.3383
-11 5 10 -0.4129 -0.0328
-11 5 11 -0.2558 0.6719
-11 5 12 -0.5629 0.6087
-11 5 13 -0.3839 0.7685
-11 5 14 0.0107 0.5830
-11 5 15 0.6282 0.6843
-11 5 16 0.7275 0.5797
-11 5 17 0.6767 0.2494
-11 6 1 0.6386 -0.8776
-11 6 2 0.2957 -0.3013
-11 6 3 0.3636 -0.3717
-11 6 4 0.0054 -0.0516
-11 6 5 0.0136 0.1129
-11 6 6 0.2878 0.2923
-11 6 7 0.4758 0.6291
-11 6 8 1.1404 0.8286
-11 6 9 0.9941 0.6598
-11 6 10 1.3956 0.7559
-11 6 11 0.9874 0.3154
-11 6 12 0.8654 0.3945
-11 6 13 0.4292 -0.3073
-11 6 14 0.0313 -0.4602
-11 7 1 0.6212 0.6112
-11 7 2 0.7135 0.1747
-11 7 3 0.5645 -0.1428
-11 7 4 0.7909 -0.3264
-11 7 5 0.6306 -0.3100
-11 7 6 0.7343 -0.1226
-11 7 7 0.6840 -0.1559
-11 7 8 0.5227 0.0780
-11 7 9 0.4804 0.0172
-11 7 10 0.1716 -0.0822
-10 0 1 0.2736 0.0008
-10 0 2 0.6921 -0.0010
-10 0 3 0.1683 -0.0003
-10 0 4 0.1006 -0.0009
-10 0 5 -0.2614 0.0000
-10 0 6 0.1773 -0.0007
-10 0 7 0.1149 0.0001
-10 0 8 0.2812 -0.0007
-10 0 9 0.1224 0.0001
-10 0 10 -0.1002 0.0001
-10 0 11 -0.1270 0.0001
-10 0 12 -0.4225 0.0013
-10 0 13 -0.2565 -0.0004
-10 0 14 -0.2346 0.0016
-10 0 15 -0.0995 -0.0011
-10 0 16 0.1655 0.0011
-10 0 17 -0.0396 -0.0009
-10 0 18 0.0148 0.0005
-10 0 19 -0.4059 -0.0001
-10 0 20 -0.3363 -0.0000
-10 0 21 -0.0896 0.0005
-10 0 22 0.1900 0.0001
-10 1 1 -0.4909 0.2635
-10 1 2 -0.2076 0.4771
-10 1 3 -0.2352 0.6523
-10 1 4 -0.2796 0.4626
-10 1 5 -0.2225 0.2826
-10 1 6 -0.2425 -0.0968
-10 1 7 0.1134 0.0917
-10 1 8 -0.1252 -0.0776
-10 1 9 0.1340 0.2510
-10 1 10 -0.3071 -0.0068
-10 1 11 -0.1064 0.1093
-10 1 12 -0.3837 0.0121
-10 1 13 -0.1922 0.0068
-10 1 14 0.1263 -0.0433
-10 1 15 0.2474 -0.2849
-10 1 16 0.4413 -0.2449
-10 1 17 -0.1468 -0.0065
-10 1 18 -0.2829 0.1936
-10 1 19 -0.5680 0.2565
-10 1 20 -0.2754 -0.2294
-10 1 21 -0.1749 -0.3859
-10 1 22 -0.0006 -0.3522
-10 2 1 0.9571 -0.4845
-10 2 2 0.4685 -1.0422
-10 2 3 0.3590 -0.6135
-10 2 4 0.0316 -0.8038
-10 2 5 -0.0651 -0.2874
-10 2 6 -0.1796 -0.4264
-10 2 7 -0.0698 0.0108
-10 2 8 -0.1522 -0.0418
-10 2 9 0.0084 0.1234
-10 2 10 -0.0675 0.1625
-10 2 11 0.2672 -0.3316
-10 2 12 0.3100 -0.2860
-10 2 13 0.2737 -0.9931
-10 2 14 0.0472 -0.2086
-10 2 15 0.0711 -0.1932
-10 2 16 0.3622 0.7388
-10 2 17 0.5602 0.4880
-10 2 18 0.1637 0.4662
-10 2 19 -0.3320 -0.0890
-10 2 20 -0.7551 -0.2815
-10 2 21 -0.4215 -0.4904
-10 3 1 -0.6351 0.5328
-10 3 2 -0.2491 0.5131
-10 3 3 0.0345 0.3166
-10 3 4 0.2466 -0.0377
-10 3 5 0.3979 0.0513
-10 3 6 0.1167 -0.1911
-10 3 7 -0.0539 0.1339
-10 3 8 -0.5607 -0.1386
-10 3 9 -0.4666 -0.0258
-10 3 10 -0.9579 -0.1181
-10 3 11 -0.6084 -0.0329
-10 3 12 -0.5337 0.0843
-10 3 13 0.5572 0.0899
-10 3 14 1.0688 -0.0413
-10 3 15 1.3405 0.0592
-10 3 16 1.0741 0.0903
-10 3 17 0.6117 0.6227
-10 3 18 0.5835 0.6766
-10 3 19 0.1574 0.6775
-10 3 20 0.2604 0.2105
-10 4 1 -0.0352 -0.3116
-10 4 2 0.0242 0.1204
-10 4 3 -0.3102 0.0165
-10 4 4 0.1144 0.1928
-10 4 5 -0.0177 0.0019
-10 4 6 0.3161 0.4901
-10 4 7 0.2043 0.4322
-10 4 8 -0.0345 0.8171
-10 4 9 0.2067 0.5012
-10 4 10 -0.0139 0.5968
-10 4 11 0.2108 0.0990
-10 4 12 -0.1822 -0.1102
-10 4 13 -0.0618 -0.6338
-10 4 14 0.1198 -0.3315
-10 4 15 0.2860 -0.3511
-10 4 16 0.1672 0.4490
-10 4 17 -0.2016 0.2509
-10 4 18 -0.3839 0.8901
-10 4 19 -0.3539 0.4543
-10 5 1 0.0254 -0.6631
-10 5 2 0.1728 -0.0599
-10 5 3 -0.1109 0.0224
-10 5 4 -0.1059 0.3162
-10 5 5 0.2228 0.3606
-10 5 6 0.5399 -0.1048
-10 5 7 0.7395 0.1561
-10 5 8 0.5605 -0.4737
-10 5 9 0.0014 -0.1264
-10 5 10 -0.1603 -0.3793
-10 5 11 -0.6838 0.0606
-10 5 12 -0.7328 0.1864
-10 5 13 -0.8476 0.1477
-10 5 14 -0.4233 0.4015
-10 5 15 0.3507 0.3994
-10 5 16 0.7089 0.7322
-10 5 17 0.7967 0.3333
-10 5 18 0.3770 0.1131
-10 6 1 0.5707 -0.7732
-10 6 2 0.8201 -0.7008
-10 6 3 0.4752 -0.4710
-10 6 4 0.6469 -0.4637
-10 6 5 0.0493 -0.2337
-10 6 6 0.4461 0.1451
-10 6 7 0.3344 0.4299
-10 6 8 0.7596 1.1490
-10 6 9 0.8611 0.9433
-10 6 10 0.7825 1.1074
-10 6 11 1.0939 0.6828
-10 6 12 0.6491 0.5532
-10 6 13 0.8674 0.0908
-10 6 14 0.2373 -0.4359
-10 6 15 0.3240 -0.5969
-10 7 1 0.1741 0.9850
-10 7 2 0.7395 0.6261
-10 7 3 0.3234 0.1066
-10 7 4 0.7686 -0.2913
-10 7 5 0.6777 -0.5036
-10 7 6 0.8383 -0.4628
-10 7 7 0.7519 -0.3032
-10 7 8 0.7256 -0.2431
-10 7 9 0.4134 0.0785
-10 7 10 0.4636 -0.2419
-10 7 11 0.0851 -0.1260
-10 7 12 0.2582 -0.3270
-9 0 1 0.1133 0.0005
-9 0 2 0.3293 0.0000
-9 0 3 0.2839 -0.0007
-9 0 4 0.0123 -0.0000
-9 0 5 -0.0048 -0.0003
-9 0 6 -0.1492 0.0007
-9 0 7 0.2196 -0.0007
-9 0 8 -0.0082 0.0001
-9 0 9 0.3496 -0.0020
-9 0 10 -0.0968 0.0001
-9 0 11 -0.1354 -0.0019
-9 0 12 -0.3637 0.0011
-9 0 13 -0.3927 -0.0004
-9 0 14 -0.0216 0.0012
-9 0 15 -0.1455 0.0003
-9 0 16 0.0826 -0.0001
-9 0 17 -0.1516 0.0007
-9 0 18 -0.2292 -0.0006
-9 0 19 -0.3353 0.0010
-9 0 20 -0.4278 -0.0003
-9 0 21 -0.1020 0.0007
-9 0 22 0.2188 0.0002
-9 1 1 -0.5060 0.3176
-9 1 2 -0.9416 0.3056
-9 1 3 -0.5179 0.4798
-9 1 4 -0.6251 0.2402
-9 1 5 -0.0849 0.2385
-9 1 6 -0.1007 -0.1588
-9 1 7 0.3125 -0.0691
-9 1 8 0.1601 -0.0999
-9 1 9 0.2970 0.0664
-9 1 10 0.3103 0.2552
-9 1 11 0.0814 0.0553
-9 1 12 0.0342 0.1577
-9 1 13 -0.4835 -0.0461
-9 1 14 -0.0545 0.0468
-9 1 15 0.0170 -0.0643
-9 1 16 0.4953 -0.2415
-9 1 17 0.1922 -0.1174
-9 1 18 -0.0561 -0.1011
-9 1 19 -0.3316 -0.0314
-9 1 20 -0.2365 -0.3172
-9 1 21 -0.0964 -0.6324
-9 1 22 0.0331 -0.4987
-9 2 1 0.5315 -0.0532
-9 2 2 0.2406 -0.6259
-9 2 3 0.0025 -0.9416
-9 2 4 -0.1385 -1.1346
-9 2 5 -0.0282 -0.9556
-9 2 6 -0.1134 -0.5053
-9 2 7 0.1862 -0.3069
-9 2 8 -0.0743 0.1001
-9 2 9 0.0222 -0.1795
-9 2 10 -0.2790 0.4296
-9 2 11 -0.0285 0.1046
-9 2 12 0.1283 0.3555
-9 2 13 0.3135 -0.3535
-9 2 14 0.1037 -0.4215
-9 2 15 0.0878 -0.2650
-9 2 16 0.1472 0.0896
-9 2 17 0.5424 0.5143
-9 2 18 0.2895 0.2049
-9 2 19 -0.0899 0.1246
-9 2 20 -0.6367 -0.3952
-9 2 21 -0.5446 -0.2964
-9 2 22 -0.2284 -0.5098
-9 3 1 -1.1997 0.6183
-9 3 2 -1.0663 0.7705
-9 3 3 -0.9273 0.4240
-9 3 4 -0.2846 -0.1512
-9 3 5 0.2143 -0.2951
-9 3 6 0.4603 -0.2345
-9 3 7 0.3353 0.1232
-9 3 8 0.0291 0.5307
-9 3 9 -0.0269 0.3192
-9 3 10 -0.2003 0.2918
-9 3 11 -0.5735 -0.1089
-9 3 12 -0.5631 -0.0219
-9 3 13 -0.5180 -0.0409
-9 3 14 0.5790 -0.0222
-9 3 15 0.5936 -0.0110
-9 3 16 1.2023 0.1609
-9 3 17 0.4883 0.4860
-9 3 18 0.9641 0.9139
-9 3 19 0.4228 0.8828
-9 3 20 0.7220 0.6907
-9 3 21 0.2044 0.1799
-9 4 1 -0.3508 0.1420
-9 4 2 -0.2301 0.2250
-9 4 3 -0.5303 0.2849
-9 4 4 -0.3580 0.0747
-9 4 5 0.2884 -0.0081
-9 4 6 0.4005 0.0706
-9 4 7 0.9612 0.4269
-9 4 8 0.1622 0.6121
-9 4 9 0.1843 0.8018
-9 4 10 -0.1988 0.8690
-9 4 11 -0.0615 0.6645
-9 4 12 -0.1200 0.4367
-9 4 13 -0.2088 -0.4023
-9 4 14 0.0680 -0.4074
-9 4 15 0.2115 -0.7920
-9 4 16 0.2283 -0.2497
-9 4 17 -0.1322 -0.3342
-9 4 18 -0.4135 -0.0337
-9 4 19 -0.4286 0.1372
-9 4 20 -0.3455 0.1649
-9 5 1 0.1926 -0.2809
-9 5 2 0.3577 -0.7884
-9 5 3 -0.1483 -0.0461
-9 5 4 -0.2161 -0.3678
-9 5 5 -0.3516 0.3873
-9 5 6 0.3945 -0.0039
-9 5 7 0.4900 0.3883
-9 5 8 0.8874 0.2862
-9 5 9 0.2453 -0.1017
-9 5 10 0.0674 -0.0468
-9 5 11 -0.3877 -0.5650
-9 5 12 -0.6649 -0.0350
-9 5 13 -0.8508 -0.4054
-9 5 14 -0.7416 0.0694
-9 5 15 -0.3183 0.1513
-9 5 16 0.3545 0.5866
-9 5 17 0.2428 0.5617
-9 5 18 0.4407 0.1334
-9 6 1 0.3403 -0.1430
-9 6 2 0.7508 -0.5152
-9 6 3 0.7219 -0.0855
-9 6 4 0.7644 -0.3590
-9 6 5 0.5687 -0.3081
-9 6 6 0.1753 -0.2029
-9 6 7 0.4829 0.2239
-9 6 8 0.1026 0.7213
-9 6 9 0.5821 1.2121
-9 6 10 0.1733 0.9010
-9 6 11 0.6498 1.0067
-9 6 12 0.6455 0.5068
-9 6 13 0.7399 0.4932
-9 6 14 0.8072 -0.1118
-9 6 15 0.3813 -0.3884
-9 6 16 0.5188 -0.3293
-9 7 1 0.2081 1.0885
-9 7 2 0.3239 1.0450
-9 7 3 0.2514 0.4313
-9 7 4 0.2512 -0.0666
-9 7 5 0.3610 -0.4432
-9 7 6 0.5706 -0.6164
-9 7 7 0.4469 -0.5281
-9 7 8 0.7437 -0.4664
-9 7 9 0.2698 -0.2832
-9 7 10 0.5297 -0.2438
-9 7 11 0.1961 -0.5698
-9 7 12 0.4576 -0.3683
-9 7 13 0.2246 -0.5700
-9 8 1 0.3079 0.3108
-9 8 2 -0.7552 0.4330
-9 8 3 -0.8909 0.9132
-9 8 4 -0.8862 0.5254
-9 8 5 -0.2379 0.4644
-9 8 6 0.4211 0.1743
-9 8 7 0.5772 0.1982
-9 8 8 0.5967 -0.0647
-9 8 9 0.3705 0.0322
-8 0 1 0.0507 -0.0007
-8 0 2 -0.1792 0.0011
-8 0 3 0.0385 -0.0012
-8 0 4 -0.2315 0.0006
-8 0 5 0.1540 -0.0004
-8 0 6 -0.1705 0.0016
-8 0 7 0.0286 0.0001
-8 0 8 -0.1743 0.0008
-8 0 9 0.0746 -0.0009
-8 0 10 0.3513 -0.0008
-8 0 11 0.0586 -0.0009
-8 0 12 0.1153 -0.0013
-8 0 13 -0.2792 0.0006
-8 0 14 0.0017 -0.0012
-8 0 15 0.0000 0.0013
-8 0 16 -0.1015 -0.0013
-8 0 17 -0.0853 0.0008
-8 0 18 -0.3093 -0.0006
-8 0 19 -0.2014 0.0005
-8 0 20 -0.2724 0.0004
-8 0 21 -0.1354 0.0002
-8 0 22 0.1586 0.0007
-8 1 1 -0.5683 0.4252
-8 1 2 -0.8055 0.3810
-8 1 3 -0.8308 0.2447
-8 1 4 -0.6917 0.0696
-8 1 5 -0.3059 -0.0982
-8 1 6 0.1481 -0.0143
-8 1 7 0.2959 -0.3398
-8 1 8 0.4204 -0.1442
-8 1 9 0.1711 -0.4746
-8 1 10 0.5952 0.0109
-8 1 11 0.4619 -0.0326
-8 1 12 0.5205 0.1783
-8 1 13 -0.0435 0.2194
-8 1 14 -0.2014 0.1477
-8 1 15 0.0201 0.1943
-8 1 16 0.2376 -0.1736
-8 1 17 0.4175 -0.3092
-8 1 18 -0.0122 -0.3729
-8 1 19 -0.0981 -0.3360
-8 1 20 -0.2572 -0.3805
-8 1 21 0.0775 -0.5789
-8 1 22 0.0327 -0.6190
-8 2 1 0.1606 0.1386
-8 2 2 -0.0459 0.0547
-8 2 3 -0.3269 -0.4701
-8 2 4 -0.4254 -0.8570
-8 2 5 -0.1398 -1.0642
-8 2 6 -0.1332 -0.4951
-8 2 7 0.1060 -0.2324
-8 2 8 0.0616 0.1528
-8 2 9 -0.0455 -0.2652
-8 2 10 -0.0803 -0.2063
-8 2 11 -0.1334 0.0922
-8 2 12 0.2071 0.2266
-8 2 13 0.2529 0.4376
-8 2 14 0.1276 -0.2431
-8 2 15 -0.1958 0.1100
-8 2 16 -0.1703 -0.0768
-8 2 17 0.1456 0.5857
-8 2 18 0.4396 0.1229
-8 2 19 0.1489 0.1416
-8 2 20 -0.1748 -0.4541
-8 2 21 -0.4815 -0.3304
-8 2 22 -0.1838 -0.4540
-8 3 1 -0.9745 0.9157
-8 3 2 -1.2429 0.7943
-8 3 3 -1.2603 0.7044
-8 3 4 -0.9024 0.1121
-8 3 5 0.0215 -0.4524
-8 3 6 0.4378 -0.2326
-8 3 7 0.5336 -0.1453
-8 3 8 0.1819 0.7247
-8 3 9 -0.0139 0.5565
-8 3 10 0.3078 0.5542
-8 3 11 -0.0991 0.0400
-8 3 12 0.0444 0.0432
-8 3 13 -0.5579 0.0492
-8 3 14 0.2369 0.1889
-8 3 15 0.1650 -0.0321
-8 3 16 0.5983 0.0309
-8 3 17 0.1733 0.0334
-8 3 18 0.2633 0.5467
-8 3 19 0.4384 0.6849
-8 3 20 0.4609 0.7837
-8 3 21 0.6438 0.4171
-8 4 1 0.1475 0.4207
-8 4 2 -0.4251 0.1196
-8 4 3 -0.2754 0.6981
-8 4 4 -0.8552 0.1554
-8 4 5 0.0247 0.3580
-8 4 6 0.3172 0.0718
-8 4 7 0.9635 0.5178
-8 4 8 0.7942 0.5474
-8 4 9 0.0791 0.5848
-8 4 10 0.0752 0.6524
-8 4 11 -0.2965 0.5250
-8 4 12 0.0778 0.5260
-8 4 13 -0.3173 0.0812
-8 4 14 -0.1358 -0.2683
-8 4 15 -0.1334 -0.2118
-8 4 16 -0.0233 -0.5244
-8 4 17 -0.2199 -0.1255
-8 4 18 -0.5019 -0.8553
-8 4 19 -0.4647 -0.2763
-8 4 20 -0.3694 -0.6572
-8 5 1 0.8011 0.2285
-8 5 2 0.6352 -0.6215
-8 5 3 0.5171 -0.3532
-8 5 4 -0.1051 -0.2097
-8 5 5 -0.3366 -0.1929
-8 5 6 -0.2562 0.3799
-8 5 7 0.2427 0.0374
-8 5 8 0.2941 0.8411
-8 5 9 0.3415 0.0597
-8 5 10 -0.1528 0.1141
-8 5 11 -0.1180 -0.5523
-8 5 12 -0.2783 -0.5055
-8 5 13 -0.4619 -0.3739
-8 5 14 -0.3493 -0.4603
-8 5 15 -0.5525 0.1602
-8 5 16 0.0372 0.2384
-8 5 17 -0.2590 0.7907
-8 5 18 -0.0760 0.2516
-8 5 19 -0.3188 0.0427
-8 6 1 0.3116 -0.0824
-8 6 2 0.2112 -0.0056
-8 6 3 0.8353 0.2937
-8 6 4 0.6054 0.1711
-8 6 5 0.7966 0.1428
-8 6 6 0.1239 -0.2588
-8 6 7 0.1298 0.2542
-8 6 8 -0.0451 0.2835
-8 6 9 -0.2324 1.1568
-8 6 10 0.0345 0.7407
-8 6 11 -0.2214 0.7622
-8 6 12 0.6912 0.3395
-8 6 13 0.4478 0.3104
-8 6 14 1.1370 0.0928
-8 6 15 0.6636 -0.1486
-8 6 16 0.8045 -0.2569
-8 6 17 0.3714 0.0587
-8 7 1 0.4298 0.9546
-8 7 2 0.1286 1.2345
-8 7 3 0.3998 0.6772
-8 7 4 0.0496 0.2472
-8 7 5 0.0978 -0.2498
-8 7 6 0.1405 -0.4372
-8 7 7 0.2265 -0.6935
-8 7 8 0.2817 -0.5476
-8 7 9 0.3767 -0.7096
-8 7 10 0.0472 -0.4116
-8 7 11 0.3738 -0.8470
-8 7 12 0.1650 -0.7008
-8 7 13 0.6151 -0.7338
-8 7 14 0.2546 -0.4252
-8 8 1 0.0862 -0.0321
-8 8 2 -0.2054 0.2938
-8 8 3 -1.0748 1.1053
-8 8 4 -0.7915 1.0342
-8 8 5 -0.6067 1.1255
-8 8 6 0.2223 0.5233
-8 8 7 0.4703 0.5891
-8 8 8 0.4278 -0.1084
-8 8 9 0.3503 0.0895
-8 8 10 -0.0349 -0.4033
-7 0 1 -0.1625 -0.0010
-7 0 2 -0.2277 -0.0003
-7 0 3 -0.3697 -0.0002
-7 0 4 -0.3044 -0.0006
-7 0 5 0.0372 0.0005
-7 0 6 0.3641 -0.0000
-7 0 7 -0.1163 0.0015
-7 0 8 -0.1405 -0.0002
-7 0 9 -0.5095 0.0015
-7 0 10 0.3561 -0.0011
-7 0 11 0.4329 0.0014
-7 0 12 0.5318 -0.0015
-7 0 13 0.3400 0.0010
-7 0 14 0.0573 -0.0012
-7 0 15 0.3092 0.0003
-7 0 16 -0.0800 -0.0005
-7 0 17 0.0138 -0.0007
-7 0 18 -0.2193 0.0000
-7 0 19 -0.0316 -0.0007
-7 0 20 -0.1038 0.0002
-7 0 21 0.0097 -0.0001
-7 0 22 -0.0504 0.0001
-7 0 23 0.2661 0.0006
-7 1 1 -0.4892 0.2374
-7 1 2 -0.3587 0.4021
-7 1 3 -0.5460 0.1068
-7 1 4 -0.5380 -0.0102
-7 1 5 -0.3987 -0.4145
-7 1 6 0.2306 0.0507
-7 1 7 0.4153 -0.1694
-7 1 8 0.5205 -0.1740
-7 1 9 0.1200 -0.6314
-7 1 10 0.2287 -0.7669
-7 1 11 0.5768 -0.3537
-7 1 12 0.6206 -0.2276
-7 1 13 0.5430 0.2894
-7 1 14 -0.0739 0.2519
-7 1 15 0.1359 0.3655
-7 1 16 0.1489 0.0732
-7 1 17 0.4884 -0.2987
-7 1 18 0.1039 -0.4952
-7 1 19 -0.0298 -0.4597
-7 1 20 -0.2135 -0.4094
-7 1 21 0.0438 -0.3943
-7 1 22 0.1572 -0.5385
-7 1 23 0.1834 -0.3645
-7 2 1 0.0904 0.0951
-7 2 2 -0.4082 0.2262
-7 2 3 -0.4728 0.2252
-7 2 4 -0.5390 -0.1307
-7 2 5 -0.2918 -0.6057
-7 2 6 0.0051 -0.2933
-7 2 7 -0.1700 0.2164
-7 2 8 0.0706 0.4994
-7 2 9 -0.3108 0.2584
-7 2 10 -0.0112 -0.6082
-7 2 11 -0.1260 -0.3657
-7 2 12 0.3497 -0.3792
-7 2 13 0.3774 0.3092
-7 2 14 0.2910 -0.0577
-7 2 15 -0.3099 0.1116
-7 2 16 -0.4732 0.1530
-7 2 17 -0.3882 0.5095
-7 2 18 0.1910 0.5253
-7 2 19 0.2008 0.0673
-7 2 20 0.0428 -0.1436
-7 2 21 -0.2937 -0.5647
-7 2 22 -0.2306 -0.2400
-7 3 1 -0.3828 0.3925
-7 3 2 -1.0534 0.5782
-7 3 3 -0.8886 0.3820
-7 3 4 -1.1305 0.4083
-7 3 5 -0.0991 -0.3530
-7 3 6 0.5375 -0.2202
-7 3 7 0.7090 -0.1923
-7 3 8 0.3479 0.3994
-7 3 9 -0.3256 0.7205
-7 3 10 0.0261 0.4498
-7 3 11 0.0242 0.2272
-7 3 12 0.2295 -0.0378
-7 3 13 0.0005 0.2516
-7 3 14 0.0112 0.3803
-7 3 15 0.4658 0.3111
-7 3 16 0.0875 -0.0158
-7 3 17 0.2335 -0.1452
-7 3 18 -0.6085 -0.0288
-7 3 19 0.0839 0.3289
-7 3 20 -0.1659 0.4216
-7 3 21 0.5205 0.4029
-7 3 22 0.1753 0.1390
-7 4 1 0.7877 0.1189
-7 4 2 0.0489 0.1469
-7 4 3 0.0821 0.3228
-7 4 4 -0.3845 0.4169
-7 4 5 -0.6261 0.1883
-7 4 6 0.2307 0.4925
-7 4 7 0.3044 0.5154
-7 4 8 1.0933 0.9513
-7 4 9 0.1601 0.5798
-7 4 10 0.2278 0.3833
-7 4 11 -0.1026 0.2118
-7 4 12 0.1512 -0.0999
-7 4 13 0.0015 0.1736
-7 4 14 -0.3241 -0.4873
-7 4 15 -0.3229 0.2477
-7 4 16 -0.4109 -0.2624
-7 4 17 -0.3612 0.3090
-7 4 18 -0.6144 -0.5349
-7 4 19 -0.6159 -0.5832
-7 4 20 -0.4076 -0.7917
-7 4 21 -0.2339 -0.5674
-7 5 1 0.7336 0.0753
-7 5 2 0.6073 0.0986
-7 5 3 1.0460 -0.6146
-7 5 4 0.2683 0.2475
-7 5 5 0.1716 -0.2036
-7 5 6 -0.4469 0.3559
-7 5 7 0.0935 0.1523
-7 5 8 -0.1331 0.3856
-7 5 9 -0.0185 0.5721
-7 5 10 -0.4343 -0.2394
-7 5 11 -0.4864 -0.1209
-7 5 12 -0.1608 -0.9310
-7 5 13 -0.1132 -0.2307
-7 5 14 0.1177 -0.6616
-7 5 15 0.0347 -0.0410
-7 5 16 -0.0678 0.1014
-7 5 17 -0.0210 0.5995
-7 5 18 -0.6210 0.6211
-7 5 19 -0.3425 0.1021
-7 6 1 0.2053 -0.3791
-7 6 2 0.1193 0.2211
-7 6 3 0.4868 0.2661
-7 6 4 0.8014 0.4392
-7 6 5 0.4621 0.3721
-7 6 6 0.3501 0.0352
-7 6 7 -0.4977 0.0645
-7 6 8 -0.1397 0.3854
-7 6 9 -0.7655 0.7432
-7 6 10 -0.2734 1.0459
-7 6 11 -0.4984 0.3823
-7 6 12 0.1620 0.2032
-7 6 13 0.5603 -0.2142
-7 6 14 0.7428 -0.1317
-7 6 15 1.1332 -0.2057
-7 6 16 0.7154 -0.2938
-7 6 17 0.9204 0.0301
-7 7 1 -0.0086 0.7019
-7 7 2 0.1660 0.9141
-7 7 3 0.4390 0.8484
-7 7 4 0.1171 0.4068
-7 7 5 0.2593 0.1406
-7 7 6 -0.1768 -0.1638
-7 7 7 0.3825 -0.4599
-7 7 8 -0.1029 -0.6765
-7 7 9 0.5680 -0.7749
-7 7 10 -0.2063 -0.8253
-7 7 11 0.2065 -0.7463
-7 7 12 -0.1193 -1.0684
-7 7 13 0.3919 -0.6416
-7 7 14 0.2796 -0.7310
-7 7 15 0.3442 -0.1188
-7 8 1 -0.1673 -0.4900
-7 8 2 0.2651 0.0441
-7 8 3 -0.6817 0.7132
-7 8 4 -0.6612 1.2116
-7 8 5 -0.4907 1.3110
-7 8 6 -0.0589 1.0398
-7 8 7 0.2927 0.6496
-7 8 8 0.1682 0.3138
-7 8 9 -0.0072 -0.1451
-7 8 10 -0.0801 -0.0408
-7 8 11 -0.3953 -0.3626
-6 0 1 -0.4584 -0.0007
-6 0 2 -0.2240 -0.0024
-6 0 3 -0.6061 0.0007
-6 0 4 -0.4652 -0.0012
-6 0 5 -0.3359 0.0009
-6 0 6 0.7292 -0.0012
-6 0 7 0.3386 0.0006
-6 0 8 0.0458 -0.0012
-6 0 9 -0.5543 0.0008
-6 0 10 -0.2895 -0.0001
-6 0 11 0.5618 0.0014
-6 0 12 0.5044 0.0010
-6 0 13 0.7225 0.0004
-6 0 14 0.2057 0.0009
-6 0 15 0.4360 -0.0008
-6 0 16 0.2696 0.0008
-6 0 17 0.2242 -0.0007
-6 0 18 0.1446 0.0003
-6 0 19 0.2281 -0.0003
-6 0 20 0.2293 -0.0006
-6 0 21 0.1403 -0.0002
-6 0 22 -0.0367 -0.0009
-6 0 23 -0.0604 0.0001
-6 1 1 -0.1871 0.0249
-6 1 2 -0.0134 0.4246
-6 1 3 0.1341 0.3180
-6 1 4 -0.1222 0.0528
-6 1 5 -0.3183 -0.3846
-6 1 6 0.0522 -0.3016
-6 1 7 0.5213 0.2271
-6 1 8 0.5855 -0.1061
-6 1 9 0.3236 -0.2284
-6 1 10 -0.1494 -1.1175
-6 1 11 0.2500 -0.7979
-6 1 12 0.3954 -0.6540
-6 1 13 0.5676 -0.1747
-6 1 14 0.1338 0.1008
-6 1 15 0.0087 0.1140
-6 1 16 0.2100 0.1451
-6 1 17 0.3555 -0.2322
-6 1 18 0.3737 -0.3584
-6 1 19 -0.0748 -0.3995
-6 1 20 -0.0422 -0.1025
-6 1 21 -0.1344 -0.1299
-6 1 22 0.2686 -0.0843
-6 1 23 0.1233 -0.3586
-6 2 1 -0.3714 -0.4119
-6 2 2 -0.7072 0.1798
-6 2 3 -0.9743 0.4534
-6 2 4 -0.6622 0.7325
-6 2 5 -0.6106 0.1698
-6 2 6 0.0699 -0.0189
-6 2 7 -0.1775 0.5070
-6 2 8 -0.0500 0.8468
-6 2 9 -0.3433 0.9624
-6 2 10 -0.3146 -0.0878
-6 2 11 -0.1613 -0.5720
-6 2 12 0.0794 -0.6006
-6 2 13 0.4098 -0.2923
-6 2 14 0.3158 -0.0204
-6 2 15 -0.0723 -0.3405
-6 2 16 -0.5313 0.1181
-6 2 17 -0.4851 0.1327
-6 2 18 -0.1677 0.7369
-6 2 19 0.2208 0.1451
-6 2 20 -0.0388 0.0976
-6 2 21 -0.2210 -0.4343
-6 2 22 -0.4636 -0.2532
-6 3 1 0.0381 -0.4075
-6 3 2 -0.3294 0.0803
-6 3 3 -0.5006 -0.2499
-6 3 4 -0.7093 -0.0801
-6 3 5 -0.5102 -0.2339
-6 3 6 0.6067 -0.5966
-6 3 7 0.8063 -0.1815
-6 3 8 0.7067 -0.1755
-6 3 9 -0.1873 0.6454
-6 3 10 -0.4754 0.3260
-6 3 11 -0.0840 0.3218
-6 3 12 -0.1991 -0.0978
-6 3 13 0.2099 0.2334
-6 3 14 -0.3657 0.3746
-6 3 15 0.4896 0.5354
-6 3 16 0.0372 0.0655
-6 3 17 0.2950 -0.0870
-6 3 18 -0.5473 -0.2635
-6 3 19 -0.4749 0.1433
-6 3 20 -0.3265 0.1881
-6 3 21 -0.1315 0.2976
-6 3 22 0.1679 -0.0098
-6 4 1 0.3343 0.0803
-6 4 2 0.7065 0.5636
-6 4 3 0.1424 -0.0096
-6 4 4 0.4043 0.5729
-6 4 5 -0.7114 -0.0658
-6 4 6 -0.2243 0.4109
-6 4 7 -0.0638 0.4467
-6 4 8 0.5379 0.9157
-6 4 9 0.6227 0.9217
-6 4 10 0.0596 0.2771
-6 4 11 0.3579 0.2000
-6 4 12 0.0903 -0.4700
-6 4 13 0.4077 -0.1867
-6 4 14 -0.2944 -0.5806
-6 4 15 -0.3879 -0.2703
-6 4 16 -0.5566 0.1299
-6 4 17 -0.4263 0.1217
-6 4 18 -0.4635 0.3728
-6 4 19 -0.6309 -0.6073
-6 4 20 -0.4531 -0.3357
-6 4 21 -0.3294 -0.8186
-6 5 1 0.0239 -0.0623
-6 5 2 0.3528 0.0463
-6 5 3 0.6744 -0.3316
-6 5 4 0.5407 -0.0334
-6 5 5 0.2400 0.5407
-6 5 6 -0.0989 0.0371
-6 5 7 -0.1756 0.5416
-6 5 8 0.0337 -0.2199
-6 5 9 -0.3164 0.5587
-6 5 10 -0.4552 -0.2791
-6 5 11 -0.8345 -0.1992
-6 5 12 -0.5374 -0.6387
-6 5 13 -0.0130 -0.5017
-6 5 14 0.0919 -0.2438
-6 5 15 0.6483 -0.5113
-6 5 16 0.0990 0.0700
-6 5 17 0.4157 0.0558
-6 5 18 -0.4565 0.7224
-6 5 19 -0.3544 0.2658
-6 6 1 -0.0774 -0.0813
-6 6 2 0.2737 0.3146
-6 6 3 0.2306 0.1740
-6 6 4 0.9277 0.4813
-6 6 5 0.5190 0.0770
-6 6 6 0.2396 0.2888
-6 6 7 -0.4970 -0.4212
-6 6 8 -0.7458 0.3997
-6 6 9 -0.5893 0.3103
-6 6 10 -0.8269 1.1872
-6 6 11 -0.1791 0.4773
-6 6 12 -0.4051 0.1168
-6 6 13 0.6338 -0.4804
-6 6 14 0.2866 -0.5248
-6 6 15 0.9711 -0.4952
-6 6 16 0.6329 -0.3965
-6 6 17 0.8683 -0.2957
-6 6 18 0.5349 0.1334
-6 7 1 -0.5401 0.2414
-6 7 2 0.1075 0.1886
-6 7 3 0.2847 0.6743
-6 7 4 0.0882 0.3617
-6 7 5 0.2668 0.4610
-6 7 6 -0.0781 0.1900
-6 7 7 0.2068 0.0332
-6 7 8 0.1958 -0.5564
-6 7 9 0.2932 -0.6463
-6 7 10 0.2718 -0.9808
-6 7 11 -0.2765 -0.6342
-6 7 12 -0.0714 -0.8817
-6 7 13 -0.2026 -0.5344
-6 7 14 0.2574 -0.4273
-6 7 15 0.0735 -0.2054
-6 8 1 -0.0404 -0.3373
-6 8 2 0.1656 0.0022
-6 8 3 0.1531 0.2055
-6 8 4 -0.4277 1.1353
-6 8 5 -0.1259 0.8821
-6 8 6 -0.0658 1.3237
-6 8 7 0.0405 0.3757
-6 8 8 -0.0346 0.5822
-6 8 9 -0.4658 -0.3646
-6 8 10 -0.3074 0.0570
-6 8 11 -0.5411 -0.3550
-6 8 12 -0.3030 0.0181
-6 9 1 -0.0388 -0.3247
-6 9 2 0.3932 -0.8336
-6 9 3 0.9792 -0.3758
-6 9 4 0.7468 -0.7459
-6 9 5 0.5025 -0.8508
-6 9 6 0.2387 -0.6698
-5 0 1 -0.5366 -0.0022
-5 0 2 0.0276 -0.0022
-5 0 3 -0.2153 -0.0004
-5 0 4 -0.5156 0.0004
-5 0 5 -0.6358 0.0002
-5 0 6 0.1629 0.0000
-5 0 7 0.9158 -0.0012
-5 0 8 0.2471 -0.0008
-5 0 9 -0.0140 -0.0018
-5 0 10 -0.6743 0.0004
-5 0 11 0.2322 -0.0007
-5 0 12 0.3628 0.0021
-5 0 13 0.3741 -0.0003
-5 0 14 0.2008 0.0014
-5 0 15 0.0234 -0.0006
-5 0 16 0.4372 0.0006
-5 0 17 0.2637 0.0004
-5 0 18 0.5659 0.0005
-5 0 19 0.4402 0.0007
-5 0 20 0.8071 0.0001
-5 0 21 0.3874 -0.0003
-5 0 22 0.3481 -0.0002
-5 0 23 -0.2339 -0.0010
-5 1 1 -0.1331 0.1044
-5 1 2 0.3876 0.6285
-5 1 3 0.6666 1.1238
-5 1 4 0.5505 0.7191
-5 1 5 -0.0498 0.4156
-5 1 6 -0.2646 -0.3715
-5 1 7 0.2453 0.3116
-5 1 8 0.5215 0.1629
-5 1 9 0.5091 0.0917
-5 1 10 -0.0267 -0.5906
-5 1 11 -0.1343 -0.9841
-5 1 12 0.1923 -0.6127
-5 1 13 0.2144 -0.5687
-5 1 14 0.1746 -0.1787
-5 1 15 -0.2725 -0.3396
-5 1 16 0.0482 -0.1843
-5 1 17 0.1291 -0.3736
-5 1 18 0.3944 -0.3335
-5 1 19 0.0042 -0.3215
-5 1 20 -0.0633 0.1381
-5 1 21 -0.0990 0.3216
-5 1 22 0.1019 0.4047
-5 1 23 0.2311 0.1554
-5 2 1 -0.6806 -1.0255
-5 2 2 -0.6062 -0.3968
-5 2 3 -1.2669 0.2024
-5 2 4 -1.0998 0.9716
-5 2 5 -0.9781 1.0366
-5 2 6 -0.5120 0.3704
-5 2 7 -0.0897 0.4489
-5 2 8 -0.2988 0.8070
-5 2 9 -0.1043 1.0725
-5 2 10 -0.5025 0.6783
-5 2 11 -0.2310 -0.3048
-5 2 12 -0.3598 -0.3015
-5 2 13 0.0227 -0.3752
-5 2 14 -0.0338 0.0654
-5 2 15 -0.0183 -0.4179
-5 2 16 -0.4326 -0.2980
-5 2 17 -0.2986 -0.1941
-5 2 18 -0.1571 0.2367
-5 2 19 0.2789 0.3173
-5 2 20 0.1125 -0.0809
-5 2 21 -0.2272 -0.0845
-5 2 22 -0.5171 -0.3764
-5 3 1 0.1739 -0.0636
-5 3 2 0.7921 -0.3196
-5 3 3 0.0928 -0.2284
-5 3 4 0.1182 -0.7376
-5 3 5 -0.5917 -0.3445
-5 3 6 0.1637 -0.9617
-5 3 7 0.6935 -0.6657
-5 3 8 0.7129 -0.6548
-5 3 9 0.3347 -0.0237
-5 3 10 -0.5100 0.3117
-5 3 11 -0.0593 0.2552
-5 3 12 -0.2898 0.1192
-5 3 13 -0.0394 0.0894
-5 3 14 -0.5513 0.3074
-5 3 15 -0.3535 0.3602
-5 3 16 0.0379 0.1076
-5 3 17 -0.1005 -0.1940
-5 3 18 0.0049 -0.1992
-5 3 19 -0.7207 0.0278
-5 3 20 -0.1910 0.3491
-5 3 21 -0.4208 0.2805
-5 3 22 0.0239 0.1543
-5 4 1 -0.3020 0.5312
-5 4 2 0.4402 0.7412
-5 4 3 0.2416 0.4459
-5 4 4 0.2700 0.5697
-5 4 5 -0.1399 0.3866
-5 4 6 -0.9560 0.0820
-5 4 7 -0.2221 0.4289
-5 4 8 -0.2313 0.4235
-5 4 9 0.7785 0.8519
-5 4 10 0.1797 0.2995
-5 4 11 0.4914 0.0377
-5 4 12 0.3135 -0.1514
-5 4 13 0.4285 -0.5312
-5 4 14 0.0208 -0.2003
-5 4 15 -0.5261 -0.8996
-5 4 16 -0.5258 0.0834
-5 4 17 -0.4250 -0.3018
-5 4 18 -0.1472 0.5133
-5 4 19 -0.2611 -0.2410
-5 4 20 -0.3235 -0.1767
-5 4 21 -0.2208 -0.4063
-5 5 1 -0.2010 0.4074
-5 5 2 0.3174 -0.3718
-5 5 3 0.1600 -0.0180
-5 5 4 0.6642 -0.4160
-5 5 5 0.0163 0.6779
-5 5 6 0.1732 0.2913
-5 5 7 -0.4394 0.2987
-5 5 8 0.0777 -0.0567
-5 5 9 -0.2589 -0.2414
-5 5 10 -0.3634 0.1072
-5 5 11 -0.6730 -0.6426
-5 5 12 -0.8101 -0.1114
-5 5 13 -0.1665 -0.6424
-5 5 14 -0.0254 0.1652
-5 5 15 0.5243 -0.4662
-5 5 16 0.4549 -0.2226
-5 5 17 0.3359 -0.2975
-5 5 18 0.1907 0.1327
-5 5 19 -0.4157 0.3875
-5 5 20 -0.1822 0.0695
-5 6 1 -0.1073 0.3199
-5 6 2 -0.0297 0.4587
-5 6 3 0.3051 0.2648
-5 6 4 0.5634 0.5255
-5 6 5 0.9776 -0.0150
-5 6 6 0.1002 0.1937
-5 6 7 -0.1422 -0.4022
-5 6 8 -1.0798 -0.1317
-5 6 9 -0.5120 0.2577
-5 6 10 -0.8363 0.7311
-5 6 11 -0.1594 0.9062
-5 6 12 -0.2041 0.0988
-5 6 13 0.2401 -0.3871
-5 6 14 0.3543 -0.7505
-5 6 15 0.1490 -0.6957
-5 6 16 0.5062 -0.4598
-5 6 17 0.2224 -0.4867
-5 6 18 0.6892 -0.0400
-5 7 1 -0.3677 -0.3856
-5 7 2 0.2660 -0.2592
-5 7 3 0.1244 0.0384
-5 7 4 0.2641 0.2480
-5 7 5 -0.1898 0.3199
-5 7 6 0.3306 0.5172
-5 7 7 -0.3286 0.3990
-5 7 8 0.5485 -0.0455
-5 7 9 -0.1270 -0.4452
-5 7 10 0.5223 -0.6564
-5 7 11 -0.5011 -0.5589
-5 7 12 -0.2696 -0.2438
-5 7 13 -0.5493 -0.2479
-5 7 14 0.0216 0.2409
-5 7 15 -0.0177 0.0422
-5 7 16 0.0627 0.2813
-5 8 1 -0.0666 0.1004
-5 8 2 -0.1067 0.1178
-5 8 3 0.5332 0.1020
-5 8 4 0.0497 0.8167
-5 8 5 0.1026 0.6163
-5 8 6 0.1929 0.8613
-5 8 7 0.0077 0.4438
-5 8 8 -0.2098 0.1686
-5 8 9 -0.5792 -0.1065
-5 8 10 -0.7181 -0.3960
-5 8 11 -0.4407 -0.1582
-5 8 12 -0.5669 -0.2870
-5 8 13 -0.1110 -0.0445
-5 9 1 0.2677 -0.9042
-5 9 2 0.8022 -1.0352
-5 9 3 0.8314 -0.9586
-5 9 4 1.2320 -0.7270
-5 9 5 0.5430 -0.8472
-5 9 6 0.7562 -0.6772
-5 9 7 0.1937 -0.1578
-4 0 1 -0.5607 -0.0040
-4 0 2 0.3730 -0.0009
-4 0 3 0.9199 -0.0015
-4 0 4 0.1847 0.0016
-4 0 5 -0.1100 -0.0001
-4 0 6 -0.4619 0.0012
-4 0 7 0.8442 -0.0014
-4 0 8 0.5599 0.0001
-4 0 9 0.2651 -0.0022
-4 0 10 -0.2882 0.0002
-4 0 11 -0.2835 -0.0012
-4 0 12 0.4018 0.0008
-4 0 13 -0.0487 -0.0002
-4 0 14 0.0201 -0.0002
-4 0 15 -0.4357 -0.0003
-4 0 16 0.0641 -0.0006
-4 0 17 0.0624 0.0002
-4 0 18 0.3779 0.0005
-4 0 19 0.4239 0.0005
-4 0 20 0.8538 0.0012
-4 0 21 0.8725 -0.0000
-4 0 22 0.6772 0.0008
-4 0 23 0.3006 -0.0005
-4 1 1 -0.0971 0.3002
-4 1 2 0.4717 0.4366
-4 1 3 0.8659 1.5504
-4 1 4 1.0167 1.6945
-4 1 5 0.3898 1.5294
-4 1 6 -0.3798 0.6719
-4 1 7 -0.3914 0.3083
-4 1 8 0.1718 0.6964
-4 1 9 0.3457 0.2140
-4 1 10 0.2654 0.1237
-4 1 11 -0.1911 -0.6733
-4 1 12 0.0639 -0.3833
-4 1 13 0.0947 -0.3439
-4 1 14 0.0562 -0.2718
-4 1 15 -0.2648 -0.3722
-4 1 16 -0.3121 -0.5056
-4 1 17 0.0282 -0.4031
-4 1 18 0.0889 -0.4815
-4 1 19 0.1401 -0.2381
-4 1 20 -0.2617 -0.0689
-4 1 21 -0.0404 0.5644
-4 1 22 -0.0955 0.5574
-4 1 23 0.2342 0.7251
-4 2 1 -0.0313 -0.9918
-4 2 2 -0.0335 -1.4299
-4 2 3 -0.3996 -0.5906
-4 2 4 -1.0967 0.2391
-4 2 5 -0.8986 1.1365
-4 2 6 -1.0837 0.7840
-4 2 7 -0.3378 0.2498
-4 2 8 -0.4774 0.4032
-4 2 9 -0.1434 0.5787
-4 2 10 -0.3230 0.7193
-4 2 11 -0.2894 0.0411
-4 2 12 -0.4585 -0.1293
-4 2 13 -0.4692 0.0435
-4 2 14 -0.4617 0.2562
-4 2 15 -0.3652 0.1243
-4 2 16 -0.3598 -0.4482
-4 2 17 -0.2809 -0.2809
-4 2 18 0.0736 -0.2798
-4 2 19 0.2551 0.1795
-4 2 20 0.4233 -0.1978
-4 2 21 -0.0772 -0.1738
-4 2 22 -0.3060 -0.2682
-4 3 1 0.1361 0.4987
-4 3 2 1.0194 -0.0847
-4 3 3 0.8736 0.1312
-4 3 4 0.7191 -0.4135
-4 3 5 0.0859 -0.5245
-4 3 6 -0.2934 -0.7020
-4 3 7 0.3265 -1.1664
-4 3 8 0.3611 -0.8975
-4 3 9 0.4178 -0.8042
-4 3 10 -0.1407 0.0389
-4 3 11 -0.0360 0.1102
-4 3 12 0.2906 0.2938
-4 3 13 -0.0692 0.0655
-4 3 14 -0.2493 0.2630
-4 3 15 -1.0963 0.1017
-4 3 16 -0.3785 0.0580
-4 3 17 -0.5484 -0.3894
-4 3 18 -0.0168 -0.1946
-4 3 19 -0.4510 -0.0565
-4 3 20 -0.2941 0.4532
-4 3 21 -0.1475 0.4146
-4 3 22 -0.1602 0.3249
-4 4 1 0.1471 0.8292
-4 4 2 -0.1611 0.3747
-4 4 3 0.4320 0.8156
-4 4 4 -0.1275 0.4316
-4 4 5 0.1097 0.9086
-4 4 6 -1.0109 0.2216
-4 4 7 -0.7800 0.4382
-4 4 8 -0.4619 0.2553
-4 4 9 0.1934 0.3280
-4 4 10 0.5785 0.2641
-4 4 11 0.2623 -0.3910
-4 4 12 0.6298 0.0309
-4 4 13 0.3319 -0.4472
-4 4 14 0.3406 0.0919
-4 4 15 -0.4686 -0.5913
-4 4 16 -0.5687 -0.4033
-4 4 17 -0.4207 -0.3179
-4 4 18 0.0051 -0.2050
-4 4 19 0.1797 0.1063
-4 4 20 0.0167 -0.3956
-4 4 21 0.0083 -0.0248
-4 5 1 -0.0075 0.6722
-4 5 2 0.3852 0.0764
-4 5 3 0.1088 -0.1220
-4 5 4 0.7071 -0.1188
-4 5 5 0.2592 0.0285
-4 5 6 0.2636 0.7727
-4 5 7 -0.2171 -0.0706
-4 5 8 -0.2108 0.2142
-4 5 9 -0.0467 -0.6470
-4 5 10 -0.3031 0.0669
-4 5 11 -0.3233 -0.5127
-4 5 12 -0.5922 -0.1983
-4 5 13 -0.3730 -0.1930
-4 5 14 0.0791 0.0981
-4 5 15 0.0465 0.2620
-4 5 16 0.5921 -0.4272
-4 5 17 0.0432 -0.2913
-4 5 18 0.4174 -0.5431
-4 5 19 -0.2820 0.1252
-4 5 20 -0.0456 -0.0458
-4 6 1 0.2345 0.1262
-4 6 2 -0.2097 0.1940
-4 6 3 0.1325 0.3894
-4 6 4 0.1869 0.1945
-4 6 5 0.8106 0.3478
-4 6 6 0.4156 -0.1897
-4 6 7 -0.1016 0.1990
-4 6 8 -0.6504 -0.5355
-4 6 9 -0.7965 0.4145
-4 6 10 -0.3759 0.3611
-4 6 11 -0.4483 1.1384
-4 6 12 0.2514 0.4048
-4 6 13 -0.0918 -0.1428
-4 6 14 0.4716 -0.6758
-4 6 15 -0.3236 -0.6764
-4 6 16 -0.0192 -0.4540
-4 6 17 -0.2725 -0.2988
-4 6 18 0.1270 -0.2118
-4 7 1 -0.0717 -0.6928
-4 7 2 0.6321 -0.1384
-4 7 3 0.1817 -0.2989
-4 7 4 0.4753 0.1334
-4 7 5 -0.3115 0.0490
-4 7 6 0.3204 0.4518
-4 7 7 -0.1978 0.5178
-4 7 8 0.1981 0.4059
-4 7 9 0.0371 -0.1045
-4 7 10 -0.0026 -0.1567
-4 7 11 -0.3114 -0.2654
-4 7 12 -0.8933 0.3357
-4 7 13 -0.7278 0.3688
-4 7 14 -0.4763 0.7669
-4 7 15 0.0391 0.7090
-4 7 16 0.0333 0.5090
-4 8 1 -0.4212 0.1817
-4 8 2 0.0116 -0.1153
-4 8 3 0.3045 0.3225
-4 8 4 0.4083 0.1902
-4 8 5 0.1336 0.6451
-4 8 6 0.2584 -0.0347
-4 8 7 0.2188 0.4906
-4 8 8 -0.2665 -0.3137
-4 8 9 -0.3681 0.0729
-4 8 10 -0.8285 -0.5493
-4 8 11 -0.3348 -0.1583
-4 8 12 -0.4766 -0.4152
-4 8 13 -0.2003 -0.2024
-4 9 1 0.9326 -1.2256
-4 9 2 1.3015 -0.9598
-4 9 3 1.0396 -1.1243
-4 9 4 1.3377 -0.6323
-4 9 5 0.8654 -0.5662
-4 9 6 0.8178 -0.4731
-4 9 7 0.6971 -0.0714
-4 9 8 0.5266 0.1900
-3 0 1 -0.5126 -0.0037
-3 0 2 -0.3193 -0.0011
-3 0 3 1.2302 -0.0006
-3 0 4 1.1659 0.0011
-3 0 5 0.7677 0.0004
-3 0 6 0.1096 0.0006
-3 0 7 0.3241 -0.0004
-3 0 8 1.0514 0.0001
-3 0 9 0.2581 0.0000
-3 0 10 0.1980 -0.0002
-3 0 11 -0.4016 0.0005
-3 0 12 0.2323 -0.0006
-3 0 13 0.1375 0.0006
-3 0 14 -0.1414 -0.0011
-3 0 15 -0.2363 -0.0002
-3 0 16 -0.3026 -0.0010
-3 0 17 0.0790 -0.0007
-3 0 18 -0.1767 -0.0003
-3 0 19 0.1387 -0.0005
-3 0 20 0.1405 0.0003
-3 0 21 0.8975 0.0004
-3 0 22 0.6942 0.0004
-3 0 23 0.8583 0.0009
-3 1 1 0.5834 0.8208
-3 1 2 0.3332 0.1736
-3 1 3 0.6597 0.6355
-3 1 4 0.9764 1.7473
-3 1 5 0.6398 1.7029
-3 1 6 -0.2022 1.7212
-3 1 7 -0.8710 0.6535
-3 1 8 -0.4861 0.9967
-3 1 9 -0.0362 0.6358
-3 1 10 0.1301 0.3790
-3 1 11 -0.0057 -0.0576
-3 1 12 -0.1338 -0.3210
-3 1 13 0.1841 0.0474
-3 1 14 -0.0038 -0.1309
-3 1 15 -0.0363 -0.1008
-3 1 16 -0.3385 -0.3750
-3 1 17 0.0158 -0.1333
-3 1 18 0.0470 -0.2194
-3 1 19 0.0887 -0.0315
-3 1 20 -0.2204 -0.1309
-3 1 21 -0.2672 0.2806
-3 1 22 -0.0857 0.4701
-3 1 23 0.0006 0.6301
-3 2 1 0.5982 -0.4754
-3 2 2 0.4658 -1.5279
-3 2 3 0.6955 -1.4638
-3 2 4 -0.1787 -0.8676
-3 2 5 -0.3506 0.2424
-3 2 6 -0.6495 0.6434
-3 2 7 -0.5151 0.1855
-3 2 8 -0.3099 -0.1375
-3 2 9 -0.3666 0.0499
-3 2 10 -0.1506 0.1411
-3 2 11 -0.2991 0.0413
-3 2 12 -0.3083 -0.2916
-3 2 13 -0.6261 0.1130
-3 2 14 -0.6114 0.3902
-3 2 15 -0.6652 0.5117
-3 2 16 -0.3133 -0.0608
-3 2 17 -0.2718 -0.3014
-3 2 18 0.1613 -0.2268
-3 2 19 0.2523 -0.1201
-3 2 20 0.3859 -0.0448
-3 2 21 0.1696 -0.4395
-3 2 22 -0.1705 -0.2181
-3 3 1 0.1220 -0.0494
-3 3 2 0.1161 0.3115
-3 3 3 0.8445 0.2134
-3 3 4 0.6615 0.2945
-3 3 5 0.5883 -0.3755
-3 3 6 -0.2368 -0.2874
-3 3 7 -0.1312 -0.9098
-3 3 8 0.0323 -0.8653
-3 3 9 -0.0152 -0.9051
-3 3 10 0.0015 -0.3411
-3 3 11 -0.1787 -0.0127
-3 3 12 0.6822 0.1879
-3 3 13 0.3979 0.0412
-3 3 14 0.2504 0.1070
-3 3 15 -0.8408 -0.0210
-3 3 16 -0.8878 -0.1019
-3 3 17 -0.6522 -0.3636
-3 3 18 -0.4494 -0.3471
-3 3 19 -0.1800 0.0218
-3 3 20 -0.4165 0.3168
-3 3 21 -0.0215 0.5565
-3 3 22 -0.0851 0.2916
-3 4 1 0.7882 0.9602
-3 4 2 0.2260 0.2811
-3 4 3 0.4159 0.6572
-3 4 4 0.2276 0.3202
-3 4 5 -0.0224 0.7439
-3 4 6 -0.2773 0.5824
-3 4 7 -1.0389 0.3801
-3 4 8 -0.3809 0.4591
-3 4 9 -0.2791 0.0418
-3 4 10 0.5241 0.0992
-3 4 11 0.1576 -0.5883
-3 4 12 0.4355 -0.4221
-3 4 13 0.4186 -0.1645
-3 4 14 0.4203 -0.0504
-3 4 15 -0.0343 0.1923
-3 4 16 -0.5418 -0.6524
-3 4 17 -0.3932 -0.2158
-3 4 18 -0.0436 -0.7193
-3 4 19 0.3524 -0.0885
-3 4 20 0.2835 -0.4372
-3 4 21 0.1708 -0.1778
-3 5 1 0.1263 0.2337
-3 5 2 0.1150 0.7294
-3 5 3 0.2370 -0.0264
-3 5 4 0.3514 0.1709
-3 5 5 0.7793 -0.2073
-3 5 6 0.2836 0.5335
-3 5 7 0.3798 0.2247
-3 5 8 -0.3079 0.0099
-3 5 9 0.0678 -0.1530
-3 5 10 -0.1524 -0.2987
-3 5 11 -0.1226 0.1286
-3 5 12 -0.1268 -0.4531
-3 5 13 -0.3431 0.2382
-3 5 14 0.1666 0.0238
-3 5 15 -0.0767 0.8013
-3 5 16 0.2860 0.0487
-3 5 17 0.0306 -0.1538
-3 5 18 0.0281 -0.5363
-3 5 19 -0.0161 -0.3429
-3 5 20 -0.2559 -0.0594
-3 6 1 0.6428 -0.0586
-3 6 2 0.4316 -0.3663
-3 6 3 -0.1264 0.4126
-3 6 4 0.0677 -0.2271
-3 6 5 0.1436 0.4360
-3 6 6 0.6002 -0.2681
-3 6 7 -0.1217 0.3890
-3 6 8 -0.2150 -0.1289
-3 6 9 -0.8096 0.2714
-3 6 10 -0.2358 0.5729
-3 6 11 -0.4553 0.9831
-3 6 12 0.1276 1.0163
-3 6 13 0.0380 0.2434
-3 6 14 0.1756 -0.2669
-3 6 15 -0.0821 -0.4629
-3 6 16 -0.6425 -0.3102
-3 6 17 -0.4007 0.0049
-3 6 18 -0.5856 -0.0861
-3 7 1 -0.0985 -0.5433
-3 7 2 0.5107 -0.0037
-3 7 3 0.5535 0.1464
-3 7 4 0.1511 0.1631
-3 7 5 0.1243 0.1481
-3 7 6 -0.2421 0.1789
-3 7 7 0.3870 0.4200
-3 7 8 -0.2892 0.5346
-3 7 9 0.3482 0.2246
-3 7 10 -0.3748 0.2122
-3 7 11 -0.1461 0.1954
-3 7 12 -1.1279 0.6303
-3 7 13 -0.9964 1.0257
-3 7 14 -0.9131 1.0654
-3 7 15 -0.1355 1.2622
-3 7 16 0.0365 0.7622
-3 8 1 -0.3106 -0.0250
-3 8 2 0.5070 -0.4993
-3 8 3 0.3429 0.3051
-3 8 4 0.5306 -0.1039
-3 8 5 0.1495 0.2918
-3 8 6 0.0689 -0.4115
-3 8 7 0.2271 -0.2183
-3 8 8 -0.0827 -0.3879
-3 8 9 -0.2461 -0.3635
-3 8 10 -0.4145 -0.3278
-3 8 11 -0.3222 -0.3428
-3 8 12 -0.0132 -0.2399
-3 8 13 -0.2599 -0.3246
-3 9 1 1.5290 -0.9223
-3 9 2 1.4098 -0.8676
-3 9 3 1.4729 -0.7275
-3 9 4 1.0686 -0.2364
-3 9 5 1.1340 -0.0189
-3 9 6 0.6072 0.1373
-3 9 7 0.9215 0.0671
-3 9 8 0.6568 0.4811
-2 0 1 0.6688 -0.0022
-2 0 2 -1.1527 -0.0018
-2 0 3 -0.4467 0.0007
-2 0 4 1.0084 0.0002
-2 0 5 0.7032 0.0011
-2 0 6 0.8179 -0.0008
-2 0 7 0.1173 0.0003
-2 0 8 0.9714 -0.0009
-2 0 9 0.6145 0.0016
-2 0 10 0.1412 -0.0001
-2 0 11 -0.0230 0.0016
-2 0 12 -0.1677 -0.0005
-2 0 13 0.4334 0.0006
-2 0 14 -0.0522 -0.0003
-2 0 15 0.1692 0.0001
-2 0 16 -0.0092 0.0001
-2 0 17 0.3856 -0.0001
-2 0 18 -0.0279 -0.0006
-2 0 19 -0.1342 -0.0005
-2 0 20 -0.3569 -0.0013
-2 0 21 0.1601 0.0003
-2 0 22 0.5032 -0.0006
-2 0 23 0.6807 0.0010
-2 1 1 1.6984 2.2078
-2 1 2 0.8422 1.2025
-2 1 3 0.4910 -0.0603
-2 1 4 0.6057 0.6855
-2 1 5 0.6967 0.9767
-2 1 6 -0.0222 1.2595
-2 1 7 -0.7151 0.9689
-2 1 8 -1.0645 0.6331
-2 1 9 -0.3894 0.9758
-2 1 10 -0.2447 0.3967
-2 1 11 -0.0355 0.2459
-2 1 12 -0.2493 -0.2005
-2 1 13 -0.0366 0.0101
-2 1 14 0.0539 0.0822
-2 1 15 -0.0461 -0.0518
-2 1 16 0.0010 -0.0732
-2 1 17 0.0349 0.0556
-2 1 18 0.3933 0.3843
-2 1 19 0.1145 0.3239
-2 1 20 0.0175 0.3310
-2 1 21 -0.4018 0.0313
-2 1 22 -0.1343 0.3451
-2 2 1 0.4600 -0.2846
-2 2 2 0.5700 -0.5693
-2 2 3 0.7200 -1.3537
-2 2 4 0.5954 -1.5013
-2 2 5 0.0515 -0.7375
-2 2 6 0.1589 -0.0183
-2 2 7 -0.1614 0.1160
-2 2 8 0.0930 -0.2940
-2 2 9 -0.2388 -0.2590
-2 2 10 -0.1371 -0.1139
-2 2 11 -0.2837 -0.1671
-2 2 12 -0.1916 -0.3701
-2 2 13 -0.5029 -0.2682
-2 2 14 -0.5243 0.2170
-2 2 15 -0.6474 0.3785
-2 2 16 -0.3123 0.1653
-2 2 17 -0.0482 -0.2837
-2 2 18 0.1593 -0.1521
-2 2 19 0.3961 -0.0786
-2 2 20 0.1954 0.0114
-2 2 21 0.2168 -0.2789
-2 2 22 -0.1387 -0.4178
-2 3 1 0.3967 -0.7585
-2 3 2 -0.3844 0.2010
-2 3 3 0.0964 0.3008
-2 3 4 0.1563 0.5228
-2 3 5 0.3895 -0.0053
-2 3 6 -0.0353 -0.1981
-2 3 7 -0.3271 -0.3857
-2 3 8 -0.1503 -0.5134
-2 3 9 -0.3132 -0.4568
-2 3 10 -0.2423 -0.2724
-2 3 11 -0.4191 -0.0143
-2 3 12 0.3107 0.0124
-2 3 13 0.7531 -0.0811
-2 3 14 0.5508 -0.2215
-2 3 15 -0.0679 -0.1247
-2 3 16 -0.8900 -0.3330
-2 3 17 -0.5791 -0.2891
-2 3 18 -0.5443 -0.4467
-2 3 19 -0.1977 0.0297
-2 3 20 -0.2969 0.2917
-2 3 21 -0.2102 0.4986
-2 4 1 0.6903 0.9750
-2 4 2 1.0164 0.8333
-2 4 3 0.5303 0.5632
-2 4 4 0.6907 0.5275
-2 4 5 0.2531 0.3353
-2 4 6 0.3598 0.7131
-2 4 7 -0.2698 0.3328
-2 4 8 -0.2205 0.5625
-2 4 9 -0.0220 0.2785
-2 4 10 0.1529 0.0069
-2 4 11 0.2044 -0.2970
-2 4 12 -0.0686 -0.9009
-2 4 13 0.3640 -0.1408
-2 4 14 0.3887 -0.2627
-2 4 15 0.4212 0.4600
-2 4 16 -0.2103 -0.3234
-2 4 17 -0.2920 -0.3593
-2 4 18 -0.1040 -0.6366
-2 4 19 0.3086 -0.5581
-2 4 20 0.3495 -0.3341
-2 4 21 0.2044 -0.4225
-2 5 1 0.5386 -0.2879
-2 5 2 -0.1210 0.4012
-2 5 3 0.3770 0.3918
-2 5 4 -0.0863 -0.0057
-2 5 5 0.8223 0.0099
-2 5 6 0.4069 -0.0644
-2 5 7 0.6132 0.5527
-2 5 8 0.0613 -0.0542
-2 5 9 -0.0672 0.3268
-2 5 10 0.0793 -0.1264
-2 5 11 -0.0853 0.4732
-2 5 12 0.1919 -0.0453
-2 5 13 -0.0352 0.1578
-2 5 14 0.1179 0.3428
-2 5 15 0.1556 0.7423
-2 5 16 -0.0774 0.9348
-2 5 17 0.1068 0.1500
-2 5 18 -0.3162 -0.0042
-2 5 19 -0.0147 -0.4496
-2 6 1 0.8676 -0.1171
-2 6 2 1.1122 -0.4318
-2 6 3 0.2248 0.1318
-2 6 4 -0.0208 0.0829
-2 6 5 -0.1160 0.0587
-2 6 6 0.2817 0.2901
-2 6 7 0.0947 0.1429
-2 6 8 -0.1899 0.7005
-2 6 9 -0.4696 0.1409
-2 6 10 -0.4807 0.8086
-2 6 11 -0.2435 0.7336
-2 6 12 -0.3498 1.2854
-2 6 13 0.1967 0.7511
-2 6 14 -0.1427 0.2603
-2 6 15 0.1825 -0.0616
-2 6 16 -0.6830 -0.0308
-2 6 17 -0.5433 0.2292
-2 6 18 -0.6987 0.2337
-2 7 1 -0.0062 -0.4912
-2 7 2 0.0715 -0.2798
-2 7 3 0.9246 0.5283
-2 7 4 -0.0636 0.3680
-2 7 5 0.3068 0.3778
-2 7 6 -0.3953 0.1482
-2 7 7 0.3467 0.2447
-2 7 8 -0.1545 0.4647
-2 7 9 0.0633 0.4526
-2 7 10 -0.1736 0.3522
-2 7 11 -0.2207 0.5564
-2 7 12 -0.6370 0.6747
-2 7 13 -1.0497 1.2801
-2 7 14 -0.9109 1.2470
-2 7 15 -0.4584 1.3254
-2 7 16 0.0528 1.0136
-2 8 1 0.3843 -0.3550
-2 8 2 0.8971 -0.4967
-2 8 3 0.9332 -0.1264
-2 8 4 0.7651 0.2276
-2 8 5 0.3575 -0.1877
-2 8 6 0.0364 -0.2168
-2 8 7 0.0170 -0.8588
-2 8 8 0.1710 -0.4730
-2 8 9 -0.2225 -0.7560
-2 8 10 0.0055 -0.4577
-2 8 11 -0.2181 -0.5012
-2 8 12 0.3197 -0.2484
-2 8 13 -0.0130 -0.2815
-2 9 1 1.6907 -0.5662
-2 9 2 1.3190 -0.8860
-2 9 3 1.5510 -0.2912
-2 9 4 0.9502 0.1637
-2 9 5 0.8856 0.7229
-2 9 6 0.5087 0.7815
-2 9 7 0.4950 0.6739
-2 9 8 0.6503 0.6518
-2 9 9 0.4891 0.4766
-1 0 1 3.9454 -0.0009
-1 0 2 0.1929 -0.0011
-1 0 3 -1.6995 0.0011
-1 0 4 -0.3997 -0.0001
-1 0 5 0.1325 0.0010
-1 0 6 0.2443 -0.0010
-1 0 7 0.2472 -0.0001
-1 0 8 0.0924 -0.0007
-1 0 9 0.7818 0.0009
-1 0 10 -0.0060 0.0009
-1 0 11 0.1042 0.0006
-1 0 12 -0.1163 0.0003
-1 0 13 0.2198 -0.0006
-1 0 14 0.2498 -0.0000
-1 0 15 0.0799 0.0001
-1 0 16 0.4235 0.0005
-1 0 17 0.5602 0.0013
-1 0 18 0.6759 0.0001
-1 0 19 0.0236 0.0006
-1 0 20 -0.1436 -0.0010
-1 0 21 -0.3885 -0.0001
-1 0 22 0.2317 -0.0003
-1 1 1 2.3926 3.5541
-1 1 2 1.8135 2.9127
-1 1 3 0.9206 1.0571
-1 1 4 0.3283 -0.0706
-1 1 5 0.6930 0.3955
-1 1 6 0.2546 0.2083
-1 1 7 -0.2169 0.6524
-1 1 8 -0.8236 0.2339
-1 1 9 -0.6352 0.5628
-1 1 10 -0.2024 0.4644
-1 1 11 -0.2546 0.0572
-1 1 12 -0.1423 -0.0359
-1 1 13 -0.3882 -0.1385
-1 1 14 -0.0666 0.1802
-1 1 15 -0.2415 -0.0159
-1 1 16 0.0135 -0.0370
-1 1 17 0.1304 -0.0119
-1 1 18 0.5345 0.5112
-1 1 19 0.4723 0.5732
-1 1 20 0.1636 0.6777
-1 1 21 -0.1531 0.2443
-1 1 22 -0.2868 0.2177
-1 2 1 0.4845 -0.8467
-1 2 2 0.7611 0.0074
-1 2 3 0.3696 -0.5808
-1 2 4 0.5746 -1.2401
-1 2 5 0.0790 -1.3686
-1 2 6 0.3153 -0.5146
-1 2 7 0.2665 -0.2494
-1 2 8 0.4051 -0.0248
-1 2 9 0.1231 -0.2381
-1 2 10 -0.0760 0.1324
-1 2 11 -0.2770 0.0621
-1 2 12 -0.1616 -0.1683
-1 2 13 -0.2684 -0.3054
-1 2 14 -0.3871 -0.1485
-1 2 15 -0.4553 0.1386
-1 2 16 -0.4261 -0.1035
-1 2 17 0.0271 -0.3135
-1 2 18 0.1703 -0.4194
-1 2 19 0.4365 0.0276
-1 2 20 0.2923 -0.0070
-1 2 21 0.0832 0.0078
-1 2 22 -0.0156 -0.4231
-1 3 1 0.7479 -0.7511
-1 3 2 0.0518 -0.1031
-1 3 3 -0.2323 0.4992
-1 3 4 -0.2197 0.6523
-1 3 5 0.0407 0.2991
-1 3 6 0.0866 -0.1913
-1 3 7 -0.1491 -0.2254
-1 3 8 -0.0151 -0.1836
-1 3 9 -0.0737 0.0609
-1 3 10 -0.2797 0.1044
-1 3 11 -0.4456 0.2434
-1 3 12 -0.3433 -0.0677
-1 3 13 0.5720 -0.1735
-1 3 14 0.5185 -0.5224
-1 3 15 0.4220 -0.3142
-1 3 16 -0.4829 -0.4184
-1 3 17 -0.4593 -0.3968
-1 3 18 -0.3416 -0.4090
-1 3 19 -0.1602 -0.2206
-1 3 20 -0.1669 0.2993
-1 3 21 -0.2572 0.3494
-1 4 1 0.3101 0.4292
-1 4 2 1.0389 1.0900
-1 4 3 0.8565 0.5439
-1 4 4 0.7045 0.7143
-1 4 5 0.6655 0.1889
-1 4 6 0.6834 0.4690
-1 4 7 0.6880 0.3382
-1 4 8 0.3086 0.3328
-1 4 9 0.4342 0.6343
-1 4 10 0.1847 0.1817
-1 4 11 0.1158 0.2243
-1 4 12 -0.2890 -0.6697
-1 4 13 -0.0307 -0.3435
-1 4 14 0.3896 -0.1977
-1 4 15 0.6101 0.1620
-1 4 16 0.3261 0.1485
-1 4 17 -0.1232 -0.4658
-1 4 18 -0.0658 -0.4424
-1 4 19 0.1444 -0.7020
-1 4 20 0.3667 -0.3739
-1 5 1 0.8298 -0.5293
-1 5 2 0.2216 -0.2641
-1 5 3 0.3831 0.3419
-1 5 4 0.1172 -0.0961
-1 5 5 0.3835 -0.1496
-1 5 6 0.7515 -0.2846
-1 5 7 0.5022 0.2647
-1 5 8 0.5793 0.3024
-1 5 9 -0.0898 0.3171
-1 5 10 0.1117 0.4726
-1 5 11 -0.0121 0.4264
-1 5 12 0.1330 0.6543
-1 5 13 0.3087 0.0194
-1 5 14 0.0564 0.6107
-1 5 15 0.3560 0.6262
-1 5 16 -0.1003 1.4189
-1 5 17 0.0557 0.8023
-1 5 18 -0.2645 0.4832
-1 5 19 -0.1978 -0.0355
-1 6 1 0.6879 -0.6560
-1 6 2 0.9378 -0.2332
-1 6 3 0.7240 -0.4481
-1 6 4 -0.0627 0.4833
-1 6 5 -0.0332 -0.1350
-1 6 6 0.0247 0.6546
-1 6 7 0.3041 0.3351
-1 6 8 -0.1422 1.1328
-1 6 9 -0.2044 0.7121
-1 6 10 -0.6128 0.7256
-1 6 11 -0.2485 0.7030
-1 6 12 -0.5356 0.8801
-1 6 13 -0.0327 1.0241
-1 6 14 -0.0382 0.5320
-1 6 15 0.0802 0.3328
-1 6 16 -0.1438 0.2036
-1 6 17 -0.6651 0.3838
-1 6 18 -0.4069 0.4380
-1 7 1 0.0186 -0.6383
-1 7 2 0.0338 -0.5593
-1 7 3 0.7952 0.1574
-1 7 4 0.4801 0.3895
-1 7 5 0.1604 0.2794
-1 7 6 0.2000 0.1337
-1 7 7 0.1388 0.1112
-1 7 8 0.3837 0.2717
-1 7 9 -0.2289 0.5999
-1 7 10 -0.0413 0.4209
-1 7 11 -0.3272 0.6478
-1 7 12 -0.1147 0.6182
-1 7 13 -0.6435 0.9775
-1 7 14 -0.5416 1.2034
-1 7 15 -0.4654 1.0377
-1 8 1 0.7636 -0.7490
-1 8 2 0.7066 -0.4129
-1 8 3 1.2373 -0.4932
-1 8 4 0.9364 0.3181
-1 8 5 0.6508 -0.1244
-1 8 6 0.1886 -0.1896
-1 8 7 0.0235 -0.6431
-1 8 8 0.2714 -0.6042
-1 8 9 0.0388 -0.5754
-1 8 10 0.0445 -0.6332
-1 8 11 -0.0040 -0.6154
-1 8 12 0.1988 -0.4463
-1 8 13 0.3204 -0.3432
-1 9 1 1.2443 -0.4104
-1 9 2 1.1725 -0.8094
-1 9 3 1.1328 -0.2116
-1 9 4 0.9437 0.2292
-1 9 5 0.5123 1.0556
-1 9 6 0.4022 1.1245
-1 9 7 0.1572 1.1850
-1 9 8 0.2491 0.8760
-1 9 9 0.3039 0.8538
0 0 1 7.6930 0.0009
0 0 2 3.0554 0.0014
0 0 3 -0.3508 0.0006
0 0 4 -1.2708 0.0006
0 0 5 0.0313 -0.0006
0 0 6 -0.2515 0.0001
0 0 7 0.1396 -0.0011
0 0 8 -0.2743 0.0005
0 0 9 0.0889 -0.0002
0 0 10 0.2071 0.0015
0 0 11 -0.1523 0.0002
0 0 12 0.3185 0.0003
0 0 13 0.1288 -0.0006
0 0 14 0.4096 -0.0010
0 0 15 -0.0868 -0.0002
0 0 16 0.1677 -0.0003
0 0 17 0.3604 0.0009
0 0 18 0.7822 0.0007
0 0 19 0.3868 0.0006
0 0 20 0.1890 0.0007
0 0 21 -0.1899 -0.0002
0 0 22 0.0452 0.0009
0 1 1 1.9729 2.8769
0 1 2 2.2802 3.1687
0 1 3 1.3321 2.1733
0 1 4 0.4535 0.1604
0 1 5 0.2906 -0.1032
0 1 6 0.6586 -0.0754
0 1 7 0.0859 -0.0178
0 1 8 -0.0005 0.2140
0 1 9 -0.4725 0.0246
0 1 10 0.0986 0.3104
0 1 11 -0.0210 -0.0622
0 1 12 0.0190 -0.1786
0 1 13 -0.1882 -0.0017
0 1 14 -0.3157 0.2251
0 1 15 -0.2812 0.3611
0 1 16 -0.4010 0.0499
0 1 17 0.0545 -0.0477
0 1 18 0.2889 0.1278
0 1 19 0.6773 0.4404
0 1 20 0.2800 0.4430
0 1 21 0.0950 0.4227
0 1 22 -0.2368 0.0782
0 2 0 1.3163 -2.1702
0 2 1 0.9030 -1.6978
0 2 2 1.0751 -0.0785
0 2 3 0.6166 -0.1149
0 2 4 0.3954 -0.4647
0 2 5 0.1101 -1.4659
0 2 6 0.0364 -0.9051
0 2 7 0.3503 -0.5767
0 2 8 0.4904 -0.1613
0 2 9 0.4395 0.0440
0 2 10 0.0396 0.2101
0 2 11 -0.1494 0.6005
0 2 12 -0.2198 0.2080
0 2 13 0.0517 0.0595
0 2 14 -0.1769 -0.1573
0 2 15 -0.1907 0.0006
0 2 16 -0.4824 -0.2303
0 2 17 -0.2716 -0.5260
0 2 18 0.0105 -0.6261
0 2 19 0.1614 -0.2755
0 2 20 0.3704 0.0546
0 2 21 0.0446 0.0058
0 3 1 0.4851 -0.4751
0 3 2 0.4230 -0.3468
0 3 3 -0.2408 0.5214
0 3 4 -0.2923 0.7272
0 3 5 -0.3042 0.5983
0 3 6 0.1193 -0.2445
0 3 7 0.0482 -0.2833
0 3 8 0.2782 -0.3244
0 3 9 0.5198 0.3176
0 3 10 0.2020 0.3436
0 3 11 0.0310 0.5687
0 3 12 -0.4860 0.0444
0 3 13 0.2102 -0.2434
0 3 14 0.3934 -0.6050
0 3 15 0.5184 -0.5418
0 3 16 -0.0406 -0.3260
0 3 17 -0.2802 -0.4235
0 3 18 -0.1630 -0.3688
0 3 19 0.0281 -0.3852
0 3 20 -0.0609 0.0064
0 3 21 -0.1298 0.2793
0 4 0 -0.4321 0.0654
0 4 1 -0.1412 -0.2191
0 4 2 0.5667 0.5961
0 4 3 0.7197 0.3637
0 4 4 0.5649 0.4051
0 4 5 0.4993 0.1149
0 4 6 0.7665 -0.0970
0 4 7 0.9977 0.0397
0 4 8 0.9276 -0.1757
0 4 9 0.7205 0.3503
0 4 10 0.5073 0.4271
0 4 11 0.0366 0.4333
0 4 12 -0.2866 0.1517
0 4 13 -0.4296 -0.4213
0 4 14 0.2403 0.0510
0 4 15 0.6295 -0.1402
0 4 16 0.7529 0.3187
0 4 17 0.1693 -0.3273
0 4 18 0.0227 -0.3562
0 4 19 -0.0108 -0.5552
0 4 20 0.2955 -0.3734
0 5 1 0.2039 -0.4512
0 5 2 0.5156 -0.2962
0 5 3 0.0386 -0.0047
0 5 4 0.3548 0.0349
0 5 5 -0.0225 -0.4330
0 5 6 0.7194 -0.3751
0 5 7 0.5990 -0.1745
0 5 8 0.7675 0.4561
0 5 9 0.4213 0.2831
0 5 10 0.0277 0.6975
0 5 11 0.2111 0.4775
0 5 12 -0.0727 0.8127
0 5 13 0.3974 0.2853
0 5 14 0.0788 0.3874
0 5 15 0.3229 0.7319
0 5 16 0.1115 1.2328
0 5 17 0.0422 1.4670
0 5 18 -0.0397 0.7889
0 5 19 -0.1658 0.4972
0 6 0 -0.4648 -0.2617
0 6 1 0.1247 -1.0056
0 6 2 0.3667 -0.4709
0 6 3 0.5367 -0.7335
0 6 4 -0.0056 0.0266
0 6 5 -0.1429 -0.0306
0 6 6 0.0366 0.1592
0 6 7 0.3496 0.5881
0 6 8 0.1454 0.9315
0 6 9 -0.0836 1.4069
0 6 10 -0.4025 0.7689
0 6 11 -0.4574 0.7358
0 6 12 -0.3600 0.3742
0 6 13 -0.4058 0.7111
0 6 14 0.2009 0.4900
0 6 15 0.0051 0.3346
0 6 16 0.3090 0.2611
0 6 17 -0.3786 0.3174
0 7 1 -0.4192 -0.3837
0 7 2 0.0400 -0.2562
0 7 3 0.2159 -0.2715
0 7 4 0.7523 0.1530
0 7 5 0.1450 -0.0324
0 7 6 0.5509 -0.1424
0 7 7 0.5238 -0.1294
0 7 8 0.8933 0.0069
0 7 9 0.2629 0.4633
0 7 10 -0.0107 0.5813
0 7 11 -0.2480 0.5377
0 7 12 -0.0326 0.5843
0 7 13 -0.0872 0.4653
0 7 14 -0.1960 0.7866
0 7 15 -0.0975 0.6755
0 8 0 0.1040 -0.3338
0 8 1 0.5484 -0.7762
0 8 2 0.1407 -0.5075
0 8 3 0.6588 -0.4181
0 8 4 0.5852 -0.0122
0 8 5 0.4822 0.0700
0 8 6 0.1126 -0.3546
0 8 7 0.0524 -0.4740
0 8 8 0.2060 -0.4815
0 8 9 0.4118 -0.3271
0 8 10 0.0361 -0.2956
0 8 11 0.1084 -0.5262
0 8 12 -0.1053 -0.4809
0 9 1 0.3463 -0.1499
0 9 2 0.6690 -0.2095
0 9 3 0.4909 -0.3011
0 9 4 0.4693 0.2976
0 9 5 0.2341 0.6853
0 9 6 0.0438 1.1245
0 9 7 0.1322 0.9718
0 9 8 -0.0622 0.9323
1 0 0 7.9126 0.0040
1 0 1 8.4046 0.0031
1 0 2 4.6674 0.0045
1 0 3 1.2685 0.0010
1 0 4 -0.7401 0.0012
1 0 5 -0.2265 -0.0013
1 0 6 0.3933 -0.0000
1 0 7 -0.0569 -0.0008
1 0 8 0.1788 0.0000
1 0 9 -0.3803 0.0001
1 0 10 0.2355 0.0003
1 0 11 0.0363 0.0008
1 0 12 0.4590 -0.0001
1 0 13 0.7218 0.0001
1 0 14 0.5136 -0.0005
1 0 15 0.1550 -0.0007
1 0 16 -0.3231 -0.0001
1 0 17 -0.1205 -0.0011
1 0 18 0.1681 0.0007
1 0 19 0.3231 -0.0008
1 0 20 0.1329 0.0011
1 0 21 0.1278 -0.0003
1 0 22 0.0057 0.0012
1 1 0 -1.1169 -2.5452
1 1 1 0.6813 0.4307
1 1 2 2.0451 1.8899
1 1 3 1.1732 1.5084
1 1 4 0.5893 0.3468
1 1 5 -0.2486 -0.7848
1 1 6 0.4037 -0.3514
1 1 7 0.2394 -0.3954
1 1 8 0.1852 -0.0741
1 1 9 0.0613 -0.0213
1 1 10 0.0616 -0.1175
1 1 11 0.5024 -0.0463
1 1 12 0.2149 -0.4170
1 1 13 0.3658 -0.0118
1 1 14 -0.1018 0.3656
1 1 15 -0.1472 0.7244
1 1 16 -0.5273 0.5153
1 1 17 -0.3290 0.1718
1 1 18 -0.0285 -0.0711
1 1 19 0.3551 0.1187
1 1 20 0.3468 0.0093
1 1 21 0.0850 0.1733
1 2 0 0.7121 -1.5615
1 2 1 0.8048 -1.6505
1 2 2 0.7557 -0.1783
1 2 3 0.8492 0.5492
1 2 4 0.2672 0.2107
1 2 5 0.1350 -0.4938
1 2 6 -0.2964 -1.1309
1 2 7 0.1133 -0.4573
1 2 8 0.2863 -0.5756
1 2 9 0.6402 0.0074
1 2 10 0.1773 0.0363
1 2 11 0.1117 0.4827
1 2 12 -0.2024 0.4779
1 2 13 0.2469 0.0917
1 2 14 0.1881 0.0911
1 2 15 0.1069 -0.1041
1 2 16 -0.2415 -0.0224
1 2 17 -0.5113 -0.5978
1 2 18 -0.3179 -0.6264
1 2 19 -0.1862 -0.6249
1 2 20 0.0662 -0.0537
1 2 21 0.0923 -0.0773
1 3 0 -0.3633 0.2688
1 3 1 -0.2227 -0.0440
1 3 2 0.3965 -0.5425
1 3 3 -0.3856 0.3788
1 3 4 -0.3433 0.5589
1 3 5 -0.6540 0.7224
1 3 6 -0.2556 -0.2798
1 3 7 -0.1249 -0.6460
1 3 8 0.0662 -0.7710
1 3 9 0.6752 -0.1823
1 3 10 0.6887 0.3219
1 3 11 0.5489 0.5081
1 3 12 0.0359 0.3649
1 3 13 0.0006 -0.2793
1 3 14 0.4850 -0.5150
1 3 15 0.4774 -0.6991
1 3 16 0.3991 -0.3201
1 3 17 -0.0920 -0.2582
1 3 18 0.0281 -0.3376
1 3 19 0.0909 -0.3084
1 3 20 0.1575 -0.2854
1 4 0 -0.1583 0.2931
1 4 1 -0.4835 -0.0421
1 4 2 0.0715 0.1920
1 4 3 0.2615 0.4216
1 4 4 0.1155 0.1910
1 4 5 0.0041 0.1307
1 4 6 0.1879 -0.3319
1 4 7 0.7497 -0.5114
1 4 8 0.9111 -0.6297
1 4 9 0.8877 -0.6322
1 4 10 0.6231 0.2143
1 4 11 0.2141 0.1309
1 4 12 -0.3082 0.6373
1 4 13 -0.5644 -0.2048
1 4 14 -0.2190 0.1169
1 4 15 0.4769 -0.1573
1 4 16 0.7812 0.1660
1 4 17 0.5413 -0.1255
1 4 18 0.1003 -0.2842
1 4 19 0.0373 -0.4152
1 4 20 0.0840 -0.2588
1 5 0 -0.1750 0.6367
1 5 1 -0.4826 0.0989
1 5 2 0.2217 -0.0235
1 5 3 -0.2458 0.1943
1 5 4 -0.0740 0.1922
1 5 5 -0.3162 -0.1826
1 5 6 -0.0525 -0.4976
1 5 7 0.4702 -0.3291
1 5 8 0.5541 0.1536
1 5 9 0.8286 0.3613
1 5 10 0.2659 0.3901
1 5 11 0.3051 0.6146
1 5 12 0.0582 0.5172
1 5 13 0.1453 0.6599
1 5 14 0.2190 0.1064
1 5 15 0.0696 0.6693
1 5 16 0.2810 0.8140
1 5 17 0.0640 1.4968
1 5 18 0.1908 0.9863
1 6 0 0.0432 -0.2914
1 6 1 -0.2208 -0.4159
1 6 2 0.1889 -0.6239
1 6 3 0.1463 -0.4051
1 6 4 0.0460 -0.3551
1 6 5 -0.3039 0.0690
1 6 6 -0.0290 -0.3163
1 6 7 0.2555 0.1200
1 6 8 0.3952 0.4018
1 6 9 0.0397 1.1453
1 6 10 -0.0330 0.9716
1 6 11 -0.4205 0.5134
1 6 12 -0.1573 0.1958
1 6 13 -0.3921 0.0051
1 6 14 0.1152 0.2701
1 6 15 0.2110 -0.0447
1 6 16 0.3078 0.1138
1 6 17 0.1454 -0.0129
1 7 0 0.3133 1.0068
1 7 1 -0.6241 0.3020
1 7 2 -0.3274 0.3723
1 7 3 -0.2657 -0.0228
1 7 4 0.1752 0.0814
1 7 5 -0.0434 -0.0726
1 7 6 0.0964 -0.2834
1 7 7 0.5978 -0.3871
1 7 8 1.0987 -0.2219
1 7 9 0.9669 0.0483
1 7 10 0.3236 0.5637
1 7 11 0.0075 0.4652
1 7 12 -0.1049 0.5004
1 7 13 0.2023 0.2376
1 7 14 0.0147 0.2311
1 7 15 0.1681 0.3636
1 8 0 0.4222 -0.3068
1 8 1 0.2458 -0.2963
1 8 2 -0.0024 -0.2950
1 8 3 -0.2502 -0.0380
1 8 4 0.0317 0.1755
1 8 5 -0.2316 0.1359
1 8 6 -0.3182 -0.1934
1 8 7 -0.4081 -0.7229
1 8 8 -0.1213 -0.4834
1 8 9 0.3726 -0.3417
1 8 10 0.2116 -0.0352
1 8 11 0.0810 -0.1594
1 8 12 -0.1954 -0.3339
1 9 0 -0.7025 0.7578
1 9 1 -0.4989 0.2016
1 9 2 -0.0092 0.5417
1 9 3 -0.0752 -0.0826
1 9 4 -0.2069 0.4475
1 9 5 -0.3088 0.4276
1 9 6 -0.3833 0.7882
1 9 7 -0.2701 0.5513
1 9 8 -0.0524 0.4448
2 0 0 3.5503 0.0048
2 0 1 5.4954 0.0049
2 0 2 4.1823 0.0048
2 0 3 1.0505 0.0031
2 0 4 -0.2981 0.0006
2 0 5 -0.8452 0.0004
2 0 6 0.4042 -0.0010
2 0 7 0.1341 0.0007
2 0 8 0.0825 -0.0006
2 0 9 -0.0114 0.0003
2 0 10 -0.1811 -0.0006
2 0 11 0.4322 -0.0005
2 0 12 0.4023 0.0001
2 0 13 1.1479 -0.0006
2 0 14 0.8802 0.0012
2 0 15 0.4550 -0.0006
2 0 16 -0.3200 0.0010
2 0 17 -0.5216 -0.0012
2 0 18 -0.4383 -0.0000
2 0 19 -0.1022 -0.0010
2 0 20 -0.1991 -0.0003
2 0 21 0.0627 -0.0000
2 1 0 -1.1983 -2.4338
2 1 1 -0.1383 -1.1513
2 1 2 1.3552 0.6658
2 1 3 1.1892 0.6168
2 1 4 0.3241 0.0253
2 1 5 -0.1756 -0.8363
2 1 6 -0.4457 -0.9342
2 1 7 0.2205 -0.4137
2 1 8 -0.2522 -0.5157
2 1 9 0.1000 -0.1484
2 1 10 -0.1660 -0.3270
2 1 11 0.3405 -0.3363
2 1 12 0.4118 -0.4357
2 1 13 0.5181 -0.4074
2 1 14 0.5067 0.3006
2 1 15 0.1272 0.6960
2 1 16 -0.1588 0.8192
2 1 17 -0.5438 0.4600
2 1 18 -0.2804 0.0369
2 1 19 -0.1092 -0.0628
2 1 20 0.1571 -0.1705
2 1 21 -0.0297 -0.1964
2 2 0 -0.0902 -0.8258
2 2 1 0.2717 -0.5924
2 2 2 0.0745 -0.1696
2 2 3 0.5014 1.4584
2 2 4 0.0994 0.9158
2 2 5 -0.1460 0.8364
2 2 6 -0.6797 -0.2881
2 2 7 -0.5839 -0.0951
2 2 8 -0.2816 -0.1413
2 2 9 0.2984 -0.2793
2 2 10 0.3081 0.0056
2 2 11 0.1785 -0.1301
2 2 12 0.0265 0.2312
2 2 13 0.1123 -0.2441
2 2 14 0.4614 -0.1705
2 2 15 0.2845 -0.2161
2 2 16 0.1073 -0.0364
2 2 17 -0.3702 -0.3085
2 2 18 -0.4860 -0.5725
2 2 19 -0.3188 -0.5911
2 2 20 -0.2463 -0.3280
2 2 21 0.0365 -0.0951
2 3 0 -0.0899 0.4538
2 3 1 -0.3282 0.2751
2 3 2 0.3219 -0.2675
2 3 3 -0.0506 0.0785
2 3 4 -0.3103 0.7169
2 3 5 -0.4423 0.5639
2 3 6 -0.6181 0.1423
2 3 7 -0.4872 -1.0976
2 3 8 -0.5345 -1.1274
2 3 9 -0.0880 -1.2133
2 3 10 0.5546 -0.1775
2 3 11 0.4187 0.0486
2 3 12 0.4525 0.5143
2 3 13 -0.1120 -0.0680
2 3 14 0.5147 -0.3159
2 3 15 0.4822 -0.6340
2 3 16 0.7143 -0.4375
2 3 17 0.1639 -0.2171
2 3 18 0.1885 -0.2730
2 3 19 0.0562 -0.2965
2 3 20 0.2504 -0.2579
2 4 0 0.1246 0.4562
2 4 1 -0.1202 0.5025
2 4 2 -0.3157 0.1898
2 4 3 0.2040 0.7148
2 4 4 -0.4035 0.5242
2 4 5 -0.4157 0.5429
2 4 6 -0.6991 0.2075
2 4 7 -0.0049 -0.3732
2 4 8 0.3007 -0.6504
2 4 9 0.6293 -1.1204
2 4 10 0.5060 -0.5218
2 4 11 0.4238 -0.1720
2 4 12 -0.1415 0.2663
2 4 13 -0.4785 0.1664
2 4 14 -0.6409 -0.1421
2 4 15 -0.0220 -0.0078
2 4 16 0.3766 -0.1377
2 4 17 0.5781 0.0366
2 4 18 0.1557 -0.2723
2 4 19 0.1481 -0.2414
2 5 0 -0.1652 0.3380
2 5 1 -0.2834 0.4867
2 5 2 0.0705 0.0754
2 5 3 0.0228 0.5022
2 5 4 -0.1939 0.5349
2 5 5 -0.4381 0.3357
2 5 6 -0.6077 -0.2094
2 5 7 -0.2647 -0.2954
2 5 8 0.2303 -0.1361
2 5 9 0.4877 0.2028
2 5 10 0.6684 0.0038
2 5 11 0.1535 0.3256
2 5 12 0.3776 0.3175
2 5 13 -0.1262 0.6464
2 5 14 0.3134 0.3366
2 5 15 -0.1457 0.3732
2 5 16 0.2415 0.5901
2 5 17 0.0097 0.8998
2 5 18 0.2853 0.9442
2 6 0 0.6662 -0.3324
2 6 1 0.0238 0.1531
2 6 2 0.2960 -0.2680
2 6 3 0.3515 -0.0077
2 6 4 0.2246 0.0551
2 6 5 -0.0828 0.3740
2 6 6 -0.1123 0.0512
2 6 7 0.1185 -0.2588
2 6 8 0.3316 -0.0877
2 6 9 0.1734 0.3068
2 6 10 0.1289 0.7702
2 6 11 0.0387 0.2088
2 6 12 -0.0117 -0.0129
2 6 13 0.0863 -0.4898
2 6 14 -0.0512 -0.1831
2 6 15 0.3942 -0.2908
2 6 16 0.1467 -0.2221
2 7 0 0.4150 0.9182
2 7 1 -0.2327 0.7063
2 7 2 -0.4655 0.4428
2 7 3 -0.3905 0.3895
2 7 4 -0.1202 0.1341
2 7 5 -0.3952 0.2152
2 7 6 -0.4664 -0.0151
2 7 7 -0.1804 -0.1858
2 7 8 0.6459 -0.2499
2 7 9 0.9722 -0.1885
2 7 10 0.6053 0.1752
2 7 11 0.1630 0.4151
2 7 12 -0.0650 0.3242
2 7 13 0.0938 0.2596
2 7 14 0.1979 -0.0171
2 8 0 0.7098 -0.2636
2 8 1 0.0288 0.1263
2 8 2 0.2537 0.0968
2 8 3 -0.5402 0.3025
2 8 4 -0.2186 0.6756
2 8 5 -0.5708 0.6324
2 8 6 -0.7198 0.2427
2 8 7 -0.9650 -0.3783
2 8 8 -0.7607 -0.7075
2 8 9 -0.1943 -0.3243
2 8 10 0.1933 -0.2192
2 8 11 0.0323 0.0808
2 9 0 -1.2004 0.6894
2 9 1 -0.9730 0.4158
2 9 2 -0.3686 0.4310
2 9 3 -0.2945 0.3466
2 9 4 -0.2828 0.1900
2 9 5 -0.7217 0.6359
2 9 6 -0.5506 0.4134
2 9 7 -0.8073 0.4493
3 0 0 0.8412 0.0028
3 0 1 2.2153 0.0051
3 0 2 2.5203 0.0024
3 0 3 0.6039 0.0035
3 0 4 -0.7314 -0.0001
3 0 5 -0.8206 0.0009
3 0 6 -0.5904 -0.0001
3 0 7 0.2596 0.0008
3 0 8 -0.4617 0.0013
3 0 9 -0.0133 -0.0002
3 0 10 -0.3817 0.0004
3 0 11 0.0755 -0.0019
3 0 12 0.3548 -0.0003
3 0 13 0.7250 -0.0012
3 0 14 0.9839 0.0004
3 0 15 0.4601 0.0006
3 0 16 -0.2152 0.0004
3 0 17 -0.6313 0.0010
3 0 18 -0.7300 -0.0007
3 0 19 -0.4351 0.0006
3 0 20 -0.4301 -0.0013
3 1 0 -0.7649 -1.1398
3 1 1 0.0788 -0.9569
3 1 2 0.6447 0.0277
3 1 3 1.3968 0.6128
3 1 4 0.2714 0.0035
3 1 5 0.0878 -0.1629
3 1 6 -0.5411 -0.5350
3 1 7 -0.1818 -0.1483
3 1 8 -0.2628 -0.1207
3 1 9 -0.4700 -0.3145
3 1 10 -0.2749 -0.1230
3 1 11 -0.3509 -0.4938
3 1 12 0.2098 -0.3966
3 1 13 0.2463 -0.5959
3 1 14 0.6837 -0.1512
3 1 15 0.4833 0.3606
3 1 16 0.2537 0.5431
3 1 17 -0.2799 0.3939
3 1 18 -0.3768 0.0747
3 1 19 -0.3179 -0.1874
3 1 20 -0.1386 -0.1463
3 2 0 -0.0483 -0.7527
3 2 1 -0.0715 -0.0525
3 2 2 0.0484 0.0577
3 2 3 0.1952 1.2739
3 2 4 0.3876 1.5884
3 2 5 -0.1992 1.1195
3 2 6 -0.6542 0.9707
3 2 7 -1.2720 0.3221
3 2 8 -0.9672 0.6995
3 2 9 -0.6059 0.0595
3 2 10 0.0959 0.0543
3 2 11 -0.0538 -0.1671
3 2 12 0.1152 -0.2742
3 2 13 -0.1454 -0.4216
3 2 14 0.2665 -0.7936
3 2 15 0.2164 -0.4855
3 2 16 0.1436 -0.3616
3 2 17 -0.1473 -0.0878
3 2 18 -0.4048 -0.4120
3 2 19 -0.2924 -0.3635
3 2 20 -0.2128 -0.3880
3 3 0 -0.1434 0.4258
3 3 1 0.1128 -0.1561
3 3 2 0.0634 0.0542
3 3 3 0.5682 -0.3359
3 3 4 0.0151 0.8327
3 3 5 0.2411 0.6392
3 3 6 -0.1464 0.6573
3 3 7 -0.3876 -0.6507
3 3 8 -0.6603 -1.2003
3 3 9 -0.8245 -1.5840
3 3 10 -0.1154 -1.0203
3 3 11 -0.0006 -0.3937
3 3 12 0.1503 0.2101
3 3 13 -0.1700 0.3385
3 3 14 0.0645 0.0214
3 3 15 0.4613 -0.2172
3 3 16 0.6522 -0.3792
3 3 17 0.5012 -0.2620
3 3 18 0.1928 -0.2530
3 3 19 0.1141 -0.3847
3 4 0 0.0581 0.2914
3 4 1 0.2999 0.5667
3 4 2 -0.1216 0.0782
3 4 3 0.2541 0.6109
3 4 4 -0.0738 0.6335
3 4 5 -0.6410 0.9311
3 4 6 -0.8509 0.7558
3 4 7 -0.8399 0.5166
3 4 8 -0.2611 -0.2562
3 4 9 -0.0661 -0.5578
3 4 10 0.2484 -0.9764
3 4 11 0.3159 -0.1582
3 4 12 0.2849 -0.2320
3 4 13 -0.2121 0.3592
3 4 14 -0.5378 -0.3256
3 4 15 -0.5745 0.0249
3 4 16 -0.1691 -0.3222
3 4 17 0.0888 0.1063
3 4 18 0.0791 -0.2155
3 5 0 -0.2244 -0.1547
3 5 1 0.0330 -0.0576
3 5 2 0.2057 -0.0133
3 5 3 0.4758 0.0718
3 5 4 0.3815 0.7167
3 5 5 0.0101 0.5293
3 5 6 -0.3453 0.2894
3 5 7 -0.5886 -0.1877
3 5 8 -0.0541 -0.1355
3 5 9 0.1556 -0.1636
3 5 10 0.6790 -0.2113
3 5 11 0.2448 -0.3872
3 5 12 0.3301 0.0888
3 5 13 -0.0059 0.2803
3 5 14 0.1324 0.6942
3 5 15 0.0063 0.3289
3 5 16 -0.0027 0.5497
3 5 17 0.0566 0.3874
3 6 0 0.3769 -0.2651
3 6 1 0.2218 0.1327
3 6 2 0.1545 -0.1313
3 6 3 0.6652 0.0067
3 6 4 0.5485 0.1312
3 6 5 0.4065 0.7633
3 6 6 0.0735 0.6061
3 6 7 0.1309 0.2170
3 6 8 0.0944 -0.2737
3 6 9 0.1773 -0.1025
3 6 10 0.0318 0.1615
3 6 11 0.3850 0.1421
3 6 12 0.2704 -0.4219
3 6 13 0.5213 -0.5525
3 6 14 0.2066 -0.7382
3 6 15 0.3533 -0.2562
3 6 16 0.1784 -0.4671
3 7 0 0.2623 0.2800
3 7 1 -0.0412 0.5050
3 7 2 -0.3977 -0.1428
3 7 3 -0.3974 0.0788
3 7 4 0.1016 -0.1639
3 7 5 -0.0866 0.1517
3 7 6 -0.4854 0.2453
3 7 7 -0.6319 0.3007
3 7 8 -0.2131 0.0977
3 7 9 0.4116 -0.0503
3 7 10 0.3999 -0.1103
3 7 11 0.0328 0.1712
3 7 12 -0.0917 0.1913
3 7 13 -0.1733 0.1670
3 7 14 0.1867 0.0565
3 8 0 0.0414 -0.0908
3 8 1 -0.2239 0.3394
3 8 2 -0.0821 0.0497
3 8 3 -0.2048 0.2948
3 8 4 -0.3560 0.3537
3 8 5 -0.0937 1.0570
3 8 6 -0.5944 0.5097
3 8 7 -0.8511 0.4236
3 8 8 -1.1573 -0.4564
3 8 9 -0.8048 -0.1805
3 8 10 -0.2029 -0.2220
3 8 11 -0.0505 0.0290
3 9 0 -1.5257 0.1911
3 9 1 -1.2053 0.4343
3 9 2 -0.6460 -0.3145
3 9 3 -0.2189 0.2031
3 9 4 0.0175 -0.3481
3 9 5 -0.2849 0.3543
3 9 6 -0.3792 0.3194
4 0 0 -0.4818 0.0021
4 0 1 0.4361 0.0028
4 0 2 0.6703 0.0010
4 0 3 0.5602 0.0001
4 0 4 -0.8117 0.0002
4 0 5 -0.4105 -0.0015
4 0 6 -0.5387 0.0009
4 0 7 -0.0300 -0.0003
4 0 8 -0.1908 0.0021
4 0 9 -0.4740 0.0007
4 0 10 -0.1402 0.0008
4 0 11 -0.4143 0.0001
4 0 12 0.0489 -0.0013
4 0 13 0.0740 0.0002
4 0 14 0.3532 -0.0017
4 0 15 0.1212 0.0012
4 0 16 -0.4450 -0.0009
4 0 17 -0.7821 0.0016
4 0 18 -0.7841 -0.0003
4 0 19 -0.6473 0.0011
4 0 20 -0.3972 -0.0003
4 1 0 -0.2131 -0.5075
4 1 1 0.3318 -0.4607
4 1 2 0.5491 -0.2691
4 1 3 0.9284 0.3028
4 1 4 0.6742 0.2449
4 1 5 -0.0786 0.1139
4 1 6 0.0146 0.4766
4 1 7 -0.4405 0.4119
4 1 8 -0.0573 0.7398
4 1 9 -0.5926 0.2120
4 1 10 -0.4222 0.2166
4 1 11 -0.5377 0.0485
4 1 12 -0.3035 -0.1820
4 1 13 -0.0408 -0.2663
4 1 14 0.2970 -0.3722
4 1 15 0.5830 -0.0391
4 1 16 0.4570 0.1130
4 1 17 0.1214 -0.0412
4 1 18 -0.2167 -0.1191
4 1 19 -0.2573 -0.3591
4 1 20 -0.2397 -0.1978
4 2 0 0.0498 -0.5352
4 2 1 -0.3684 -0.3935
4 2 2 0.1652 0.4265
4 2 3 0.2624 0.4254
4 2 4 0.8444 1.3518
4 2 5 0.5340 0.6774
4 2 6 0.0370 0.8133
4 2 7 -0.8697 0.5892
4 2 8 -1.1511 0.6255
4 2 9 -1.0659 0.6234
4 2 10 -0.4249 0.0371
4 2 11 -0.2243 0.1447
4 2 12 -0.1387 -0.2645
4 2 13 -0.2635 -0.3268
4 2 14 -0.2507 -0.8731
4 2 15 -0.0612 -0.8025
4 2 16 -0.1411 -0.6134
4 2 17 -0.1662 -0.2023
4 2 18 -0.3066 -0.2060
4 2 19 -0.2627 -0.1872
4 3 0 -0.6199 0.0231
4 3 1 0.0846 -0.5950
4 3 2 -0.3348 -0.5322
4 3 3 0.2987 -0.5453
4 3 4 0.1543 -0.0544
4 3 5 0.4083 0.7606
4 3 6 0.4812 0.5350
4 3 7 0.1975 0.3231
4 3 8 -0.2863 -0.7826
4 3 9 -0.6102 -0.9836
4 3 10 -0.5728 -1.2686
4 3 11 -0.0234 -0.5493
4 3 12 -0.2282 -0.1616
4 3 13 -0.1559 0.5532
4 3 14 -0.4659 0.4041
4 3 15 0.1935 0.3653
4 3 16 0.3321 0.0074
4 3 17 0.6486 -0.0689
4 3 18 0.1990 -0.1812
4 3 19 0.1901 -0.3185
4 4 0 0.1153 0.5440
4 4 1 -0.1407 0.4766
4 4 2 0.3250 0.1803
4 4 3 -0.0020 0.2086
4 4 4 0.5155 0.3777
4 4 5 -0.3945 0.6515
4 4 6 -0.4080 0.7268
4 4 7 -0.8084 0.7992
4 4 8 -0.3672 0.1772
4 4 9 -0.4091 -0.1274
4 4 10 -0.0777 -0.7017
4 4 11 -0.0097 -0.2587
4 4 12 0.4574 -0.1311
4 4 13 0.2025 0.2059
4 4 14 -0.0609 -0.0961
4 4 15 -0.5361 -0.1872
4 4 16 -0.4742 -0.2310
4 4 17 -0.3792 -0.0651
4 4 18 -0.1620 0.0389
4 5 0 -0.4222 -0.1828
4 5 1 -0.0415 -0.6832
4 5 2 -0.1663 -0.3398
4 5 3 0.4773 -0.5387
4 5 4 0.3838 0.1385
4 5 5 0.6038 0.2839
4 5 6 -0.0765 0.1991
4 5 7 -0.1559 -0.1939
4 5 8 -0.3213 -0.2190
4 5 9 0.3562 -0.3630
4 5 10 0.4404 -0.4161
4 5 11 0.7116 -0.8297
4 5 12 0.0991 -0.5341
4 5 13 0.3233 -0.1284
4 5 14 -0.1189 0.4744
4 5 15 0.3240 0.5292
4 5 16 -0.1277 0.5012
4 5 17 0.2229 0.3132
4 6 0 -0.1904 0.0583
4 6 1 -0.1963 0.3479
4 6 2 -0.2571 -0.0894
4 6 3 0.2522 -0.1157
4 6 4 0.5509 -0.3588
4 6 5 0.5119 0.4532
4 6 6 0.3198 0.6883
4 6 7 0.1670 0.6303
4 6 8 0.0535 -0.1013
4 6 9 -0.0415 -0.2186
4 6 10 -0.0311 -0.2776
4 6 11 0.1875 0.0555
4 6 12 0.5487 -0.5485
4 6 13 0.5704 -0.5809
4 6 14 0.6299 -0.8989
4 6 15 0.2990 -0.3650
4 7 0 0.0984 0.2380
4 7 1 -0.1066 0.0609
4 7 2 -0.8532 -0.4997
4 7 3 -0.5945 -0.7851
4 7 4 -0.2724 -0.7208
4 7 5 0.5829 -0.6457
4 7 6 -0.1033 -0.0281
4 7 7 -0.2041 0.2801
4 7 8 -0.6084 0.4950
4 7 9 -0.0676 0.1993
4 7 10 -0.0011 0.0049
4 7 11 -0.1329 -0.0789
4 7 12 -0.3189 0.1154
4 7 13 -0.2586 0.0252
4 8 0 -1.0814 0.4095
4 8 1 -0.5230 0.7766
4 8 2 -0.9665 0.1220
4 8 3 -0.2146 -0.0334
4 8 4 -0.5659 -0.4407
4 8 5 0.1999 0.2778
4 8 6 0.0436 0.3708
4 8 7 -0.2133 0.4109
4 8 8 -0.7198 0.1513
4 8 9 -0.9077 -0.0866
4 8 10 -0.5118 0.0824
4 9 0 -1.4268 0.2537
4 9 1 -1.2260 0.2040
4 9 2 -1.1265 -0.4067
4 9 3 -0.3067 -0.5689
4 9 4 -0.0828 -0.5622
4 9 5 0.3686 -0.6155
5 0 0 -1.0665 0.0036
5 0 1 -0.6700 0.0002
5 0 2 -0.4644 0.0014
5 0 3 -0.3142 -0.0022
5 0 4 -0.3882 -0.0002
5 0 5 -0.5356 -0.0021
5 0 6 0.2703 -0.0007
5 0 7 -0.1077 -0.0003
5 0 8 0.3236 -0.0005
5 0 9 -0.2317 0.0015
5 0 10 0.1211 -0.0005
5 0 11 -0.0363 0.0019
5 0 12 -0.1327 -0.0006
5 0 13 -0.1789 0.0011
5 0 14 -0.2466 -0.0007
5 0 15 -0.4139 0.0000
5 0 16 -0.6949 -0.0002
5 0 17 -1.0917 -0.0001
5 0 18 -0.7936 0.0009
5 0 19 -0.7290 0.0002
5 1 0 0.4590 -0.0640
5 1 1 0.3183 -0.1864
5 1 2 0.7977 -0.0958
5 1 3 0.4144 -0.2466
5 1 4 0.6051 0.0540
5 1 5 -0.1009 -0.1624
5 1 6 -0.0858 0.4637
5 1 7 -0.1721 0.7507
5 1 8 -0.2882 0.8745
5 1 9 -0.2219 0.7695
5 1 10 -0.4984 0.3939
5 1 11 -0.2597 0.5605
5 1 12 -0.4034 0.3409
5 1 13 -0.2022 0.2022
5 1 14 -0.0599 -0.0270
5 1 15 0.3276 -0.1609
5 1 16 0.4167 -0.1045
5 1 17 0.3342 -0.3252
5 1 18 0.0116 -0.4299
5 1 19 -0.0444 -0.4324
5 2 0 -0.4243 -0.2778
5 2 1 -0.5791 -0.3731
5 2 2 -0.4281 0.3456
5 2 3 0.1498 0.4162
5 2 4 0.5274 0.4702
5 2 5 1.0820 0.4226
5 2 6 0.6839 -0.1664
5 2 7 0.1996 0.2063
5 2 8 -0.5738 0.0381
5 2 9 -0.6808 0.2614
5 2 10 -0.5481 -0.0325
5 2 11 -0.1392 -0.0472
5 2 12 -0.2475 0.0980
5 2 13 -0.2515 -0.0420
5 2 14 -0.5336 -0.3334
5 2 15 -0.3776 -0.6935
5 2 16 -0.3906 -0.6073
5 2 17 -0.3272 -0.3722
5 2 18 -0.2741 -0.1371
5 2 19 -0.2332 -0.1196
5 3 0 -0.3499 -0.3018
5 3 1 -0.2464 -0.1585
5 3 2 -0.2946 -0.9982
5 3 3 -0.4172 -0.5272
5 3 4 -0.1705 -0.8341
5 3 5 -0.0912 0.1386
5 3 6 0.2629 0.1365
5 3 7 0.3779 0.3541
5 3 8 -0.0431 -0.1080
5 3 9 -0.2101 -0.3089
5 3 10 -0.4032 -0.6016
5 3 11 0.1378 -0.3695
5 3 12 0.0787 -0.1338
5 3 13 -0.0288 0.4401
5 3 14 -0.4671 0.6474
5 3 15 -0.2327 0.6547
5 3 16 0.0398 0.4768
5 3 17 0.4100 0.2296
5 3 18 0.3027 0.0728
5 4 0 0.3029 1.1287
5 4 1 -0.3784 0.5928
5 4 2 0.1096 0.8630
5 4 3 -0.0825 0.2063
5 4 4 0.1422 0.5791
5 4 5 0.0217 0.2295
5 4 6 -0.2748 0.6331
5 4 7 -0.1512 0.2674
5 4 8 -0.0642 0.2829
5 4 9 0.0086 -0.4640
5 4 10 -0.1896 -0.4541
5 4 11 -0.1655 -0.6520
5 4 12 0.0645 0.0669
5 4 13 0.4383 -0.0397
5 4 14 0.2322 0.2161
5 4 15 -0.0155 -0.3863
5 4 16 -0.3527 -0.1166
5 4 17 -0.3717 -0.3394
5 5 0 -0.2626 -0.2970
5 5 1 0.0322 -0.3645
5 5 2 -0.5268 -0.6316
5 5 3 -0.0009 -0.4602
5 5 4 -0.2237 -0.5692
5 5 5 0.2795 -0.0980
5 5 6 -0.2404 -0.4272
5 5 7 -0.2463 -0.5093
5 5 8 -0.5591 -0.7356
5 5 9 0.1800 -0.4495
5 5 10 0.3843 -0.6678
5 5 11 0.8746 -0.7464
5 5 12 0.2624 -1.0805
5 5 13 0.3021 -0.5301
5 5 14 -0.0698 -0.1302
5 5 15 0.2402 0.3917
5 5 16 0.0828 0.3334
5 6 0 -0.1330 0.5306
5 6 1 -0.5861 0.7427
5 6 2 -0.4914 0.7500
5 6 3 -0.4639 0.0191
5 6 4 0.0421 -0.1531
5 6 5 -0.0245 -0.3230
5 6 6 0.1042 0.5878
5 6 7 -0.1011 0.3883
5 6 8 0.0328 0.2043
5 6 9 -0.2583 -0.4987
5 6 10 -0.0933 -0.3920
5 6 11 -0.1075 -0.3444
5 6 12 0.4133 -0.2630
5 6 13 0.4382 -0.7140
5 6 14 0.5966 -0.6019
5 7 0 0.3092 0.5703
5 7 1 0.3198 -0.2122
5 7 2 -1.1513 -0.3737
5 7 3 -0.9986 -1.1984
5 7 4 -1.0471 -1.0768
5 7 5 0.3599 -1.3601
5 7 6 0.3167 -0.8105
5 7 7 0.2038 -0.3018
5 7 8 -0.3116 0.2546
5 7 9 -0.2581 0.2938
5 7 10 -0.1959 0.0742
5 7 11 -0.1313 -0.0569
5 7 12 -0.4334 0.0027
5 8 0 -1.2500 0.9252
5 8 1 -0.8850 1.2530
5 8 2 -1.1611 1.0432
5 8 3 -0.8724 -0.1193
5 8 4 -0.6274 -0.5338
5 8 5 -0.3436 -0.9874
5 8 6 0.4476 -0.1507
5 8 7 0.2631 -0.3211
5 8 8 0.1117 0.1969
5 8 9 -0.4188 -0.0910
5 9 0 -0.6093 0.7874
5 9 1 -0.8132 -0.0992
5 9 2 -1.2041 0.1364
5 9 3 -0.6592 -0.8460
6 0 0 -0.6266 0.0030
6 0 1 -0.9954 0.0005
6 0 2 -0.5673 0.0005
6 0 3 -1.0158 -0.0005
6 0 4 -0.4983 -0.0013
6 0 5 -0.6628 0.0003
6 0 6 0.0634 -0.0018
6 0 7 0.0959 0.0004
6 0 8 0.0237 -0.0021
6 0 9 0.1541 -0.0001
6 0 10 0.2056 -0.0010
6 0 11 0.5062 -0.0000
6 0 12 0.2623 0.0009
6 0 13 -0.0479 0.0000
6 0 14 -0.2196 0.0015
6 0 15 -0.5783 -0.0008
6 0 16 -0.7500 0.0009
6 0 17 -1.0652 -0.0009
6 0 18 -0.8978 0.0009
6 1 0 0.6252 0.2962
6 1 1 0.6111 0.2722
6 1 2 0.6500 0.3660
6 1 3 0.6449 0.1169
6 1 4 0.1194 -0.0951
6 1 5 0.1456 -0.1356
6 1 6 -0.4158 -0.0791
6 1 7 -0.0735 0.5318
6 1 8 -0.3956 0.4497
6 1 9 -0.2575 0.4501
6 1 10 -0.2796 0.1564
6 1 11 -0.1132 0.2943
6 1 12 -0.0293 0.4919
6 1 13 -0.1239 0.4500
6 1 14 -0.1631 0.2800
6 1 15 0.0504 0.0824
6 1 16 0.1775 -0.1495
6 1 17 0.3008 -0.2459
6 1 18 0.1137 -0.5691
6 2 0 -0.5045 -0.4558
6 2 1 -0.2981 -0.1028
6 2 2 -0.6594 -0.0809
6 2 3 -0.2343 0.4766
6 2 4 -0.0116 0.1761
6 2 5 0.5293 0.0927
6 2 6 0.7396 -0.3019
6 2 7 0.4746 -0.4769
6 2 8 0.0828 -0.1685
6 2 9 -0.2690 -0.4069
6 2 10 -0.2244 -0.2850
6 2 11 0.0151 -0.4008
6 2 12 0.0156 0.1043
6 2 13 -0.1222 0.3478
6 2 14 -0.3896 0.3077
6 2 15 -0.5116 -0.1132
6 2 16 -0.4328 -0.2804
6 2 17 -0.4142 -0.3461
6 2 18 -0.2394 -0.1302
6 3 0 0.3949 -0.0338
6 3 1 -0.1058 0.2320
6 3 2 0.1411 -0.1294
6 3 3 -0.3573 -0.3693
6 3 4 -0.2366 -0.2310
6 3 5 -0.3844 -0.4220
6 3 6 -0.1009 0.0714
6 3 7 -0.0296 -0.1362
6 3 8 -0.0025 0.1299
6 3 9 -0.3201 0.0277
6 3 10 -0.0954 0.1203
6 3 11 0.1639 0.0340
6 3 12 0.6184 0.2025
6 3 13 0.3049 0.2765
6 3 14 -0.0577 0.6771
6 3 15 -0.4324 0.5759
6 3 16 -0.1601 0.6357
6 3 17 -0.0136 0.3553
6 4 0 0.3359 0.9174
6 4 1 0.4476 0.5868
6 4 2 -0.1315 1.0611
6 4 3 0.2029 0.5426
6 4 4 -0.3801 0.8126
6 4 5 -0.0741 0.4291
6 4 6 -0.4575 0.6066
6 4 7 -0.0082 0.1648
6 4 8 0.2007 0.0182
6 4 9 0.5716 -0.6793
6 4 10 0.0730 -0.7862
6 4 11 -0.0801 -0.9136
6 4 12 -0.3855 -0.2324
6 4 13 0.1193 -0.0833
6 4 14 0.1770 0.2048
6 4 15 0.1813 -0.2405
6 4 16 -0.0393 -0.2205
6 5 0 0.2454 -0.6432
6 5 1 0.1180 0.0245
6 5 2 0.0261 -0.4205
6 5 3 -0.4946 -0.0628
6 5 4 -0.2857 -0.3959
6 5 5 -0.6638 -0.2195
6 5 6 -0.4006 -0.6649
6 5 7 -1.0652 -0.9023
6 5 8 -0.8396 -1.2454
6 5 9 -0.7106 -0.8227
6 5 10 0.2588 -0.7215
6 5 11 0.4789 -0.6200
6 5 12 0.6251 -0.9000
6 5 13 -0.0016 -0.8144
6 5 14 0.0923 -0.4736
6 5 15 -0.1719 -0.0726
6 6 0 0.1524 0.6056
6 6 1 -0.2076 0.5372
6 6 2 -0.3071 1.5832
6 6 3 -0.4616 0.5422
6 6 4 -0.4113 0.6012
6 6 5 -0.5166 -0.3640
6 6 6 -0.5845 0.4375
6 6 7 -0.5385 0.2696
6 6 8 -0.4282 0.3260
6 6 9 -0.3007 -0.5690
6 6 10 -0.3503 -0.5270
6 6 11 -0.1040 -0.6650
6 6 12 0.0266 -0.1320
6 6 13 0.3060 -0.5325
6 7 0 0.8841 0.2533
6 7 1 0.8910 -0.2911
6 7 2 -0.2120 -0.4894
6 7 3 -1.2382 -0.8936
6 7 4 -1.0845 -1.1448
6 7 5 -0.5726 -1.2148
6 7 6 0.5309 -1.4088
6 7 7 0.2043 -0.8068
6 7 8 0.1404 -0.4566
6 7 9 -0.2822 0.0730
6 7 10 -0.1321 -0.1211
6 7 11 -0.1269 -0.0615
6 8 0 -0.3874 0.8172
6 8 1 -1.0913 1.2232
6 8 2 -0.5663 1.8746
6 8 3 -1.1670 0.4382
6 8 4 -0.5701 -0.0906
6 8 5 -0.8330 -1.1769
6 8 6 0.0749 -0.7283
6 8 7 0.3508 -0.6869
6 8 8 0.4414 -0.2634
6 9 0 0.3911 0.7596
6 9 1 -0.1059 -0.0427
7 0 0 -0.0921 -0.0000
7 0 1 -0.1636 0.0016
7 0 2 -0.1427 -0.0011
7 0 3 -0.2410 0.0012
7 0 4 -0.5681 -0.0012
7 0 5 -0.2240 0.0014
7 0 6 -0.3130 0.0002
7 0 7 0.0469 0.0006
7 0 8 -0.3948 0.0002
7 0 9 -0.2561 -0.0016
7 0 10 0.0085 -0.0002
7 0 11 0.4254 -0.0020
7 0 12 0.5183 0.0005
7 0 13 0.2693 -0.0008
7 0 14 -0.0558 0.0009
7 0 15 -0.1789 -0.0002
7 0 16 -0.5939 0.0002
7 0 17 -0.6186 -0.0001
7 1 0 0.3325 -0.0280
7 1 1 0.6553 0.3164
7 1 2 0.3929 0.4030
7 1 3 0.5930 0.6296
7 1 4 0.1878 0.2327
7 1 5 -0.0411 0.2208
7 1 6 -0.0968 0.0418
7 1 7 -0.3305 0.3595
7 1 8 -0.1075 0.2932
7 1 9 -0.4281 0.0122
7 1 10 -0.1098 -0.3364
7 1 11 0.0447 -0.2846
7 1 12 0.2753 -0.0213
7 1 13 0.2125 0.3085
7 1 14 -0.0630 0.2196
7 1 15 -0.0918 0.2221
7 1 16 -0.0092 -0.0278
7 1 17 0.0651 -0.1089
7 2 0 0.2164 -0.2994
7 2 1 0.1655 -0.3429
7 2 2 0.1936 -0.2861
7 2 3 -0.1987 -0.2803
7 2 4 0.1879 0.0764
7 2 5 -0.0119 -0.3483
7 2 6 0.4678 -0.2499
7 2 7 0.1880 -0.5380
7 2 8 0.0779 -0.3192
7 2 9 -0.2088 -0.3111
7 2 10 -0.1948 -0.5350
7 2 11 0.0608 -0.4024
7 2 12 0.2186 -0.0498
7 2 13 0.1252 0.5691
7 2 14 -0.0677 0.8361
7 2 15 -0.3496 0.5226
7 2 16 -0.3430 0.2475
7 2 17 -0.3515 -0.0675
7 3 0 0.5648 0.1298
7 3 1 0.1765 -0.0216
7 3 2 0.2494 0.5753
7 3 3 0.0151 0.0863
7 3 4 0.0958 0.4444
7 3 5 -0.1239 0.1801
7 3 6 0.0777 0.2019
7 3 7 -0.0693 0.1338
7 3 8 0.0672 0.0414
7 3 9 -0.2260 0.2241
7 3 10 -0.0405 0.3823
7 3 11 0.2841 0.3458
7 3 12 0.8032 0.4489
7 3 13 0.7318 0.2991
7 3 14 0.3785 0.5180
7 3 15 -0.2422 0.5094
7 3 16 -0.2509 0.4563
7 4 0 0.4088 0.0757
7 4 1 1.0225 0.4711
7 4 2 0.4886 0.2825
7 4 3 0.4359 0.5804
7 4 4 0.0493 0.1922
7 4 5 -0.2755 0.5884
7 4 6 -0.4496 0.1729
7 4 7 -0.3598 0.3794
7 4 8 0.0780 -0.3169
7 4 9 0.5938 -0.5416
7 4 10 0.4526 -1.1474
7 4 11 0.0012 -0.9503
7 4 12 -0.3739 -0.6705
7 4 13 -0.4513 -0.0299
7 4 14 -0.0628 0.0224
7 4 15 -0.0680 0.0997
7 5 0 0.2769 -0.5697
7 5 1 -0.1257 -0.4022
7 5 2 0.5071 -0.0014
7 5 3 -0.5698 -0.0031
7 5 4 -0.2088 0.2695
7 5 5 -1.0113 -0.0162
7 5 6 -0.6368 -0.1759
7 5 7 -1.3642 -0.9158
7 5 8 -1.2305 -1.1468
7 5 9 -1.3173 -1.2719
7 5 10 -0.2689 -0.6121
7 5 11 0.1180 -0.5854
7 5 12 0.6191 -0.3717
7 5 13 0.0032 -0.6315
7 5 14 0.0020 -0.4364
7 6 0 0.1363 0.0183
7 6 1 0.3985 0.1680
7 6 2 0.0970 1.1226
7 6 3 0.1738 1.2423
7 6 4 -0.2615 0.7754
7 6 5 -0.3789 0.3983
7 6 6 -0.9729 0.0888
7 6 7 -0.8050 0.5247
7 6 8 -0.9286 0.1759
7 6 9 -0.4446 -0.2131
7 6 10 -0.5183 -0.7786
7 6 11 -0.1464 -0.6124
7 6 12 -0.0804 -0.3783
7 7 0 1.1840 -0.5869
7 7 1 0.8876 -0.4318
7 7 2 1.0094 -0.9735
7 7 3 -0.8671 -0.7156
7 7 4 -0.6581 -1.0451
7 7 5 -0.9733 -0.7740
7 7 6 0.3261 -1.2066
7 7 7 0.2288 -0.9907
7 7 8 0.3545 -0.7413
7 7 9 -0.1536 -0.3529
7 7 10 0.0170 -0.2228
7 8 0 0.1870 0.1109
7 8 1 -0.7455 0.8913
7 8 2 -0.3199 1.5688
7 8 3 -0.5652 1.1697
7 8 4 -0.5681 0.1303
7 8 5 -0.5612 -0.4680
7 8 6 -0.5101 -0.9082
8 0 0 -0.1474 -0.0014
8 0 1 0.3426 0.0006
8 0 2 0.2774 -0.0008
8 0 3 0.5481 -0.0001
8 0 4 0.1214 0.0001
8 0 5 0.1834 -0.0003
8 0 6 0.1596 0.0018
8 0 7 0.0569 0.0002
8 0 8 -0.2738 0.0021
8 0 9 -0.5330 -0.0003
8 0 10 -0.3730 0.0006
8 0 11 0.1975 -0.0007
8 0 12 0.2658 -0.0006
8 0 13 0.3898 -0.0003
8 0 14 -0.0248 -0.0007
8 0 15 0.0808 0.0003
8 0 16 -0.1751 -0.0006
8 1 0 0.4289 -0.4530
8 1 1 0.0457 -0.2569
8 1 2 0.3201 -0.1003
8 1 3 -0.0841 0.2611
8 1 4 0.2979 0.2805
8 1 5 -0.3329 0.2825
8 1 6 -0.0214 0.2590
8 1 7 -0.2501 0.4305
8 1 8 -0.1292 0.3816
8 1 9 -0.1444 0.0507
8 1 10 -0.1625 -0.4699
8 1 11 0.2968 -0.6244
8 1 12 0.4806 -0.4035
8 1 13 0.5119 -0.1067
8 1 14 0.2463 0.1107
8 1 15 -0.1168 0.0485
8 1 16 -0.0360 0.1153
8 2 0 0.6653 0.1931
8 2 1 0.4260 -0.2888
8 2 2 0.6728 -0.4154
8 2 3 0.3745 -0.6301
8 2 4 0.4211 -0.6270
8 2 5 0.4213 -0.4181
8 2 6 0.2045 -0.7550
8 2 7 0.3185 -0.3259
8 2 8 -0.2312 -0.5225
8 2 9 -0.2091 -0.1210
8 2 10 -0.4361 -0.3919
8 2 11 -0.0611 -0.3703
8 2 12 0.2066 0.0111
8 2 13 0.3302 0.5402
8 2 14 0.2386 1.0477
8 2 15 0.0141 0.9495
8 2 16 -0.1575 0.5875
8 3 0 0.5476 -0.3610
8 3 1 0.2568 -0.0690
8 3 2 -0.0668 0.0567
8 3 3 -0.0832 0.4475
8 3 4 -0.0375 0.1627
8 3 5 0.1536 0.7434
8 3 6 0.1243 0.3918
8 3 7 0.3547 0.5625
8 3 8 0.1504 0.2764
8 3 9 0.2750 0.2383
8 3 10 0.1035 0.3829
8 3 11 0.5018 0.3428
8 3 12 0.8387 0.3442
8 3 13 0.9693 0.3395
8 3 14 0.6758 0.2655
8 3 15 0.1448 0.4936
8 4 0 0.4768 -0.1554
8 4 1 0.5960 0.4563
8 4 2 0.9604 -0.1109
8 4 3 0.4999 0.2730
8 4 4 0.5653 -0.4083
8 4 5 0.0554 -0.0493
8 4 6 -0.1893 -0.3946
8 4 7 -0.4559 -0.1585
8 4 8 -0.1957 -0.5352
8 4 9 0.1332 -0.7381
8 4 10 0.5183 -1.1571
8 4 11 0.0251 -1.0368
8 4 12 -0.1797 -0.8210
8 4 13 -0.5745 -0.1342
8 4 14 -0.3346 -0.0444
8 5 0 -0.2175 -0.0791
8 5 1 -0.1002 -0.6778
8 5 2 0.0948 0.0799
8 5 3 -0.2060 -0.0211
8 5 4 -0.7358 0.4974
8 5 5 -0.8162 0.2696
8 5 6 -1.1754 0.3558
8 5 7 -1.0704 -0.4047
8 5 8 -1.5102 -0.6779
8 5 9 -1.2605 -1.1058
8 5 10 -0.8400 -0.6434
8 5 11 0.0347 -0.3578
8 5 12 0.3117 -0.1514
8 5 13 0.2990 -0.1309
8 6 0 0.1974 -0.6796
8 6 1 0.4456 0.1344
8 6 2 0.4153 0.1440
8 6 3 0.4964 1.5411
8 6 4 0.2705 0.7396
8 6 5 -0.0276 0.9747
8 6 6 -0.5643 -0.0113
8 6 7 -0.8478 0.5170
8 6 8 -0.7939 0.0333
8 6 9 -0.7033 0.0116
8 6 10 -0.3776 -0.8127
8 6 11 -0.3396 -0.5743
8 7 0 0.7140 -0.9964
8 7 1 0.7497 -0.6825
8 7 2 1.0983 -1.1089
8 7 3 0.0347 -1.0535
8 7 4 -0.5749 -0.8733
8 7 5 -0.6615 -0.7447
8 7 6 -0.2266 -0.5944
8 7 7 0.2894 -0.9227
8 7 8 0.2474 -0.5276
8 8 0 0.0374 -0.4185
8 8 1 -0.0806 0.6350
8 8 2 -0.5629 0.8038
8 8 3 0.0035 1.3414
8 8 4 -0.4512 0.2332
9 0 0 -0.0829 -0.0004
9 0 1 -0.0728 -0.0011
9 0 2 0.3893 0.0007
9 0 3 0.4585 -0.0013
9 0 4 0.5287 0.0007
9 0 5 0.2614 -0.0016
9 0 6 0.2849 0.0006
9 0 7 0.2615 -0.0003
9 0 8 -0.1510 0.0008
9 0 9 -0.2438 0.0009
9 0 10 -0.3704 0.0004
9 0 11 0.1533 0.0010
9 0 12 0.2956 -0.0003
9 0 13 0.1949 0.0004
9 0 14 0.0760 -0.0005
9 0 15 -0.0992 0.0000
9 1 0 0.5662 -0.3546
9 1 1 -0.1198 -0.5150
9 1 2 -0.0718 -0.4819
9 1 3 -0.2050 -0.2612
9 1 4 -0.2839 -0.0026
9 1 5 -0.1525 0.0769
9 1 6 -0.5678 0.1813
9 1 7 -0.0764 0.2165
9 1 8 -0.3943 0.3703
9 1 9 -0.0378 -0.0562
9 1 10 -0.1144 -0.2799
9 1 11 0.2525 -0.7442
9 1 12 0.6781 -0.3846
9 1 13 0.6317 -0.2943
9 1 14 0.5088 0.0542
9 1 15 0.0471 -0.0366
9 2 0 0.5497 -0.0112
9 2 1 0.7126 0.2491
9 2 2 0.2488 -0.5090
9 2 3 0.6823 -0.3100
9 2 4 0.1545 -0.9258
9 2 5 0.6886 -0.4612
9 2 6 0.1070 -0.7119
9 2 7 0.2891 -0.5361
9 2 8 -0.2021 -0.3149
9 2 9 -0.3705 -0.3752
9 2 10 -0.4149 -0.1514
9 2 11 -0.2878 -0.4106
9 2 12 0.1791 -0.0558
9 2 13 0.3954 0.4201
9 2 14 0.4524 0.7922
9 2 15 0.3488 0.9828
9 3 0 0.8304 -0.5698
9 3 1 0.5621 0.1676
9 3 2 -0.1337 -0.0687
9 3 3 -0.1691 0.2168
9 3 4 -0.4682 0.0399
9 3 5 0.0481 0.1748
9 3 6 -0.1128 0.5608
9 3 7 0.3079 0.3455
9 3 8 0.2012 0.5296
9 3 9 0.3615 0.1242
9 3 10 0.3921 0.1537
9 3 11 0.5298 0.1028
9 3 12 0.8246 -0.0337
9 3 13 0.9226 0.0844
9 3 14 0.6994 0.0388
9 4 0 0.2962 0.0797
9 4 1 0.2418 0.2395
9 4 2 0.5648 0.3578
9 4 3 0.4663 0.0825
9 4 4 0.4009 -0.0784
9 4 5 0.3644 -0.6526
9 4 6 0.1139 -0.5312
9 4 7 -0.2693 -0.8932
9 4 8 -0.3063 -0.7159
9 4 9 -0.2902 -1.0677
9 4 10 0.1162 -1.0886
9 4 11 0.0470 -1.0958
9 4 12 -0.2012 -0.7575
9 4 13 -0.2990 -0.3302
9 5 0 -0.3820 0.2055
9 5 1 0.3560 -0.0398
9 5 2 -0.1064 0.0558
9 5 3 0.2437 0.3447
9 5 4 -0.8913 0.4038
9 5 5 -0.7784 0.5626
9 5 6 -1.4042 0.4484
9 5 7 -1.0220 0.2974
9 5 8 -1.3792 -0.2953
9 5 9 -1.0963 -0.4106
9 5 10 -0.9770 -0.6207
9 5 11 -0.1214 -0.0986
9 6 0 0.5279 -0.9436
9 6 1 0.2783 -0.2664
9 6 2 0.5062 -0.2112
9 6 3 0.3167 0.9923
9 6 4 0.5266 1.1348
9 6 5 0.0612 1.0321
9 6 6 -0.0278 0.5062
9 6 7 -0.6567 0.2518
9 6 8 -0.4030 0.1732
9 6 9 -0.5837 -0.0968
9 7 0 -0.1309 -0.8399
9 7 1 0.8000 -0.7513
9 7 2 0.5354 -0.7216
9 7 3 0.7667 -1.1734
9 7 4 -0.4703 -0.7670
9 7 5 -0.2850 -0.7575
9 7 6 -0.5967 -0.3517
9 7 7 0.1250 -0.5872
9 8 0 -0.0003 -0.3203
9 8 1 0.2406 0.2722
9 8 2 -0.4543 0.4862
10 0 0 0.0644 0.0003
10 0 1 -0.2451 -0.0014
10 0 2 0.1355 0.0007
10 0 3 0.5179 -0.0005
10 0 4 0.4242 0.0002
10 0 5 0.3466 -0.0004
10 0 6 -0.0794 -0.0010
10 0 7 -0.0261 -0.0002
10 0 8 -0.2384 -0.0013
10 0 9 -0.3832 0.0003
10 0 10 -0.0403 -0.0006
10 0 11 0.0881 0.0006
10 0 12 0.6522 0.0001
10 0 13 0.1981 0.0003
10 0 14 0.1271 0.0002
10 1 0 0.1002 -0.2142
10 1 1 0.2920 -0.4480
10 1 2 -0.5009 -0.5169
10 1 3 0.0589 -0.4534
10 1 4 -0.5506 0.0704
10 1 5 -0.1140 0.1051
10 1 6 -0.5703 0.4453
10 1 7 -0.4173 0.1050
10 1 8 -0.3147 0.3048
10 1 9 -0.4187 -0.2241
10 1 10 -0.0638 -0.3757
10 1 11 -0.0028 -0.6664
10 1 12 0.5501 -0.4811
10 1 13 0.6593 -0.1270
10 1 14 0.4772 -0.0013
10 2 0 0.7029 -0.5163
10 2 1 0.8924 -0.0222
10 2 2 0.3336 -0.2341
10 2 3 0.4028 -0.5067
10 2 4 0.2645 -0.3745
10 2 5 0.1183 -0.7332
10 2 6 0.2061 -0.0890
10 2 7 -0.3573 -0.5407
10 2 8 -0.1652 -0.0184
10 2 9 -0.7161 -0.2848
10 2 10 -0.4030 -0.2189
10 2 11 -0.4194 -0.2820
10 2 12 0.0678 -0.3203
10 2 13 0.3700 0.1781
10 3 0 0.7410 -0.1385
10 3 1 0.8390 0.0741
10 3 2 0.2669 0.6414
10 3 3 0.0292 0.0512
10 3 4 -0.2530 0.3922
10 3 5 -0.1593 -0.2229
10 3 6 0.0425 0.3415
10 3 7 -0.0695 0.1892
10 3 8 0.2101 0.2560
10 3 9 0.0642 0.1231
10 3 10 0.3581 -0.1997
10 3 11 0.3966 -0.1911
10 3 12 0.5664 -0.3462
10 3 13 0.6574 -0.3320
10 4 0 0.1656 -0.1299
10 4 1 0.4273 -0.2423
10 4 2 0.3366 0.4252
10 4 3 0.3868 0.1065
10 4 4 0.2354 0.2736
10 4 5 0.2430 -0.4339
10 4 6 0.2849 -0.4550
10 4 7 -0.0315 -0.7880
10 4 8 -0.2812 -0.7775
10 4 9 -0.3673 -0.8941
10 4 10 -0.3469 -0.9313
10 4 11 -0.0555 -0.8786
10 4 12 -0.2535 -0.5582
10 5 0 -0.1953 0.1853
10 5 1 0.3871 0.5627
10 5 2 0.3416 0.2690
10 5 3 0.4254 0.7796
10 5 4 -0.1209 0.5572
10 5 5 -0.6760 0.8310
10 5 6 -0.9117 0.4903
10 5 7 -1.0006 0.6673
10 5 8 -0.8642 0.1168
10 5 9 -0.8868 0.0669
10 5 10 -0.6839 -0.2036
10 6 0 0.6520 -0.8448
10 6 1 0.4531 -1.1231
10 6 2 0.4184 -0.3806
10 6 3 0.2336 -0.0503
10 6 4 0.3037 1.1675
10 6 5 0.0882 0.8556
10 6 6 -0.0714 0.9809
10 6 7 -0.3125 0.2233
10 6 8 -0.3688 0.3743
10 7 0 -0.6109 -0.6526
10 7 1 0.4016 -0.5255
10 7 2 0.2769 -0.3385
10 7 3 0.7478 -0.6588
10 7 4 0.0447 -0.6763
10 7 5 -0.0944 -0.4147
11 0 0 -0.2682 -0.0001
11 0 1 -0.3112 -0.0003
11 0 2 -0.2242 -0.0008
11 0 3 0.5428 0.0007
11 0 4 0.7431 -0.0007
11 0 5 0.5084 0.0011
11 0 6 0.2879 -0.0011
11 0 7 -0.3810 0.0004
11 0 8 -0.1970 -0.0013
11 0 9 -0.7053 -0.0006
11 0 10 -0.1152 -0.0011
11 0 11 0.0815 -0.0007
11 0 12 0.5741 -0.0003
11 0 13 0.4952 -0.0002
11 1 0 -0.2212 -0.2399
11 1 1 0.1163 -0.5873
11 1 2 -0.2016 -0.6772
11 1 3 -0.2416 -0.7487
11 1 4 -0.0210 -0.0315
11 1 5 -0.4303 0.3353
11 1 6 -0.0662 0.7295
11 1 7 -0.6547 0.6803
11 1 8 -0.2170 0.3489
11 1 9 -0.5124 0.1576
11 1 10 -0.2968 -0.5138
11 1 11 -0.1033 -0.4434
11 1 12 0.1372 -0.5814
11 1 13 0.5137 -0.0526
11 2 0 0.9756 -0.4330
11 2 1 0.5885 -0.7580
11 2 2 0.9075 -0.0187
11 2 3 0.1964 -0.7753
11 2 4 0.7325 -0.2636
11 2 5 -0.0713 -0.6328
11 2 6 0.2190 -0.1758
11 2 7 -0.5659 -0.0031
11 2 8 -0.5210 -0.0708
11 2 9 -0.7620 0.1924
11 2 10 -0.6876 -0.2401
11 2 11 -0.3971 -0.1614
11 2 12 -0.1513 -0.3577
11 3 0 0.1062 -0.0329
11 3 1 0.4612 -0.0079
11 3 2 0.5590 0.6090
11 3 3 0.0838 0.4920
11 3 4 0.2168 0.3211
11 3 5 -0.0780 0.2843
11 3 6 0.3743 -0.0839
11 3 7 0.1038 0.3379
11 3 8 0.1800 -0.0765
11 3 9 0.0655 0.0847
11 3 10 0.0773 -0.2864
11 3 11 0.2531 -0.3675
11 4 0 0.2234 -0.4136
11 4 1 0.5005 -0.4411
11 4 2 0.6196 -0.1293
11 4 3 0.4886 0.1069
11 4 4 0.4139 -0.0056
11 4 5 0.2548 -0.0817
11 4 6 0.2905 -0.4796
11 4 7 0.2653 -0.3812
11 4 8 -0.1039 -0.5632
11 4 9 -0.1872 -0.4646
11 4 10 -0.3536 -0.5233
11 5 0 -0.1954 0.1624
11 5 1 -0.1594 0.3495
11 5 2 0.3504 0.4169
11 5 3 0.2180 0.7030
11 5 4 0.3813 0.8137
11 5 5 -0.2831 0.8300
11 5 6 -0.3161 0.7294
11 5 7 -0.5497 0.5798
11 5 8 -0.2938 0.5221
11 6 0 0.4370 -0.5736
11 6 1 0.6154 -1.2841
11 6 2 0.2981 -0.7388
11 6 3 0.3460 -0.6938
11 6 4 0.0460 0.3636
11 6 5 0.1717 0.5536
11 6 6 -0.2795 0.7504
11 7 0 -0.5629 -0.5656
11 7 1 -0.3879 -0.2743
11 7 2 0.1579 -0.1875
12 0 0 -0.4859 -0.0003
12 0 1 -0.8360 0.0005
12 0 2 -0.5510 -0.0014
12 0 3 -0.1734 0.0004
12 0 4 0.8294 -0.0009
12 0 5 0.5928 0.0006
12 0 6 0.7912 0.0001
12 0 7 0.1738 0.0002
12 0 8 0.0125 0.0002
12 0 9 -0.1885 -0.0008
12 0 10 -0.3469 -0.0004
12 0 11 0.1917 -0.0012
12 1 0 0.0309 -0.0814
12 1 1 -0.3092 -0.4116
12 1 2 0.3109 -0.8833
12 1 3 -0.3814 -0.8981
12 1 4 0.1902 -0.7295
12 1 5 -0.3104 0.2229
12 1 6 -0.1377 0.3565
12 1 7 -0.3103 0.9993
12 1 8 -0.4353 0.4767
12 1 9 -0.2271 0.5391
12 1 10 -0.4794 -0.1231
12 1 11 -0.1559 -0.2506
12 2 0 0.5933 -0.2846
12 2 1 0.2421 -0.5466
12 2 2 0.6058 -0.2694
12 2 3 0.3912 -0.1762
12 2 4 0.5166 -0.6172
12 2 5 0.4648 -0.1849
12 2 6 -0.0063 -0.5929
12 2 7 -0.0750 0.1616
12 2 8 -0.7337 -0.0811
12 2 9 -0.4874 0.2222
12 2 10 -0.7227 0.0197
12 2 11 -0.3420 -0.2059
12 3 0 -0.3130 -0.2297
12 3 1 -0.0283 0.2165
12 3 2 0.4370 -0.0345
12 3 3 0.1070 0.7129
12 3 4 0.1190 0.1132
12 3 5 0.1508 0.5013
12 3 6 0.3018 -0.0649
12 3 7 0.5481 0.1170
12 3 8 0.2344 -0.0510
12 3 9 0.2478 -0.1737
12 3 10 0.0084 -0.1753
12 4 0 0.1157 -0.2021
12 4 1 0.2511 -0.2292
12 4 2 0.5426 -0.2722
12 4 3 0.6724 0.0644
12 4 4 0.5018 -0.1627
12 4 5 0.4784 -0.1619
12 4 6 0.2760 -0.4328
12 4 7 0.4223 -0.3730
12 4 8 0.2152 -0.2741
12 5 0 -0.1291 0.1807
12 5 1 -0.4292 -0.0748
12 5 2 -0.1856 0.2321
12 5 3 -0.1709 0.2249
12 5 4 0.0257 0.6773
12 5 5 -0.0917 0.5328
12 5 6 -0.1632 0.7163
12 6 0 0.2131 -0.2527
12 6 1 0.3536 -0.4955
12 6 2 0.2076 -0.7076
12 6 3 0.2437 -0.5467
12 6 4 0.0555 -0.3221
13 0 0 -0.1035 0.0000
13 0 1 -0.6782 0.0003
13 0 2 -0.6577 -0.0002
13 0 3 -0.5952 -0.0006
13 0 4 -0.0617 0.0002
13 0 5 0.4304 -0.0008
13 0 6 0.3337 0.0009
13 0 7 0.7902 -0.0005
13 0 8 0.2885 0.0009
13 0 9 0.5760 -0.0005
13 1 0 0.0763 0.0926
13 1 1 0.0490 0.1389
13 1 2 0.3316 -0.5019
13 1 3 0.3197 -0.4997
13 1 4 -0.0299 -0.8392
13 1 5 0.1907 -0.2245
13 1 6 -0.4237 -0.0642
13 1 7 -0.1031 0.3197
13 1 8 -0.4996 0.4399
13 1 9 -0.2193 0.2828
13 2 0 -0.0193 -0.4378
13 2 1 0.2888 0.0064
13 2 2 -0.1223 -0.3705
13 2 3 0.4767 0.3679
13 2 4 -0.0421 -0.2292
13 2 5 0.5289 -0.0314
13 2 6 -0.1346 -0.2582
13 2 7 0.0318 -0.1924
13 2 8 -0.4527 0.1197
13 2 9 -0.3606 -0.0469
13 3 0 -0.3456 0.0992
13 3 1 0.0191 0.2251
13 3 2 0.2797 0.0116
13 3 3 0.3750 0.2572
13 3 4 -0.0642 0.3798
13 3 5 0.1822 0.1394
13 3 6 0.1366 0.2613
13 3 7 0.5348 -0.2351
13 3 8 0.3935 -0.0499
13 4 0 -0.0604 -0.0550
13 4 1 -0.0461 -0.1018
13 4 2 0.0733 -0.0125
13 4 3 0.4865 0.0620
13 4 4 0.4120 0.0764
13 4 5 0.4004 -0.2336
13 4 6 0.2790 -0.2809
13 5 0 0.2341 0.1684
13 5 1 -0.1098 -0.0540
13 5 2 -0.3421 -0.0165
13 5 3 -0.3484 -0.0834
13 5 4 -0.3526 0.1975
13 6 0 0.0885 -0.0820
14 0 0 0.2123 0.0003
14 0 1 0.4316 -0.0005
14 0 2 -0.0723 0.0008
14 0 3 0.0315 -0.0007
14 0 4 -0.4971 0.0009
14 0 5 0.0259 -0.0004
14 0 6 -0.2393 0.0005
14 0 7 0.3688 -0.0000
14 1 0 -0.1893 -0.1013
14 1 1 0.5293 0.0456
14 1 2 0.3105 0.1190
14 1 3 0.8471 -0.0606
14 1 4 0.2480 -0.0002
14 1 5 0.3369 -0.3095
14 1 6 -0.1126 0.0384
14 1 7 -0.2932 -0.3040
14 2 0 -0.1216 -0.2688
14 2 1 0.2251 -0.1505
14 2 2 -0.0484 -0.0484
14 2 3 0.2148 0.1252
14 2 4 0.0456 0.4831
14 2 5 0.0055 -0.0246
14 2 6 -0.0040 0.2527
14 2 7 -0.3179 -0.2051
14 3 0 -0.3676 0.5502
14 3 1 0.1056 0.0025
14 3 2 0.2919 0.3116
14 3 3 0.5058 -0.1051
14 3 4 0.1855 0.4879
14 3 5 0.0546 0.0860
14 3 6 0.1951 0.2887
14 4 0 0.0560 -0.2675
14 4 1 -0.2387 -0.2165
14 4 2 -0.1710 -0.0416
14 4 3 0.0254 0.0158
14 4 4 0.2847 0.1218
14 5 0 0.4038 0.1660
14 5 1 0.2462 0.2067
15 0 0 0.0215 -0.0000
15 0 1 0.8804 -0.0006
15 0 2 0.8659 -0.0000
15 0 3 0.7210 0.0001
15 0 4 0.2815 0.0001
15 0 5 -0.1554 0.0009
15 1 0 -0.1286 -0.4410
15 1 1 0.3067 -0.5553
15 1 2 0.5203 0.0520
15 1 3 0.6149 0.0022
15 1 4 0.7222 0.4226
15 1 5 0.2444 0.0765
15 2 0 -0.0673 0.1945
15 2 1 -0.2297 -0.3193
15 2 2 0.2620 0.1083
15 2 3 -0.0255 -0.0662
15 2 4 0.3349 0.4449
15 3 0 -0.3079 0.4045
15 3 1 -0.1167 0.0481
15 3 2 0.2327 0.0613
15 3 3 0.2829 -0.0354
15 4 0 0.2762 -0.3012
16 0 0 -0.2960 -0.0004
16 0 1 0.3831 -0.0000
16 0 2 1.0702 -0.0008
16 1 0 0.1273 -0.4535
16 1 1 -0.0202 -0.5705
16 1 2 0.4873 -0.3817
16 2 0 -0.2607 0.3000
16 2 1 -0.4850 0.0318
0 0 0 0.0 0.0
;
loop_
_diffrn_refln_index_h
_diffrn_refln_index_k
_diffrn_refln_index_l
_diffrn_refln_intensity_net
_diffrn_refln_intensity_u
2 0 0 2465.35 157.18
2 0 0 2382.06 157.48
2 0 0 2249.18 156.58
-2 0 0 2519.65 156.58
2 0 0 2358.06 157.08
-2 0 0 2453.15 157.18
-2 0 0 2464.25 157.38
-2 0 0 2256.07 157.08
-3 0 0 256.37 18.6
3 0 0 237.78 17.2
-3 0 0 262.27 17.3
3 0 0 239.38 18.2
-3 0 0 248.48 18.2
3 0 0 241.18 19.1
-3 0 0 257.87 18.9
3 0 0 229.48 18.2
4 0 0 11 3
4 0 0 26.3 5.5
-4 0 0 12.4 3.3
4 0 0 28.5 5.4
-4 0 0 16.3 4.6
4 0 0 19.4 6.1
-4 0 0 22.2 5.4
-4 0 0 35.2 6.6
5 0 0 2.3 2.8
-5 0 0 4.4 2.9
-5 0 0 5.1 4.5
-5 0 0 4.1 4.1
5 0 0 6.9 4.2
5 0 0 -3.3 3.6
-5 0 0 6.6 4.7
6 0 0 251.37 19.5
-6 0 0 231.38 17.4
6 0 0 225.38 17.2
6 0 0 198.78 18.8
-6 0 0 241.98 19.7
-6 0 0 244.08 19.8
-7 0 0 205.08 15.4
7 0 0 201.58 15.1
7 0 0 187.08 17.4
-7 0 0 185.08 17.5
-7 0 0 191.38 17.8
7 0 0 189.08 17.5
-7 0 0 161.88 16.7
-8 0 0 188.28 18
-8 0 0 174.18 14.9
8 0 0 154.68 16.8
-8 0 0 197.58 18.2
8 0 0 191.48 14.7
8 0 0 197.88 17.6
-8 0 0 149.59 16.5
9 0 0 5.2 6.4
-9 0 0 -3.2 4.2
9 0 0 2.5 3.7
-9 0 0 2 5.7
-9 0 0 2.2 6.4
-9 0 0 10.3 7.6
10 0 0 9.5 4.7
-10 0 0 11.1 7.5
-10 0 0 -2.1 4.7
-10 0 0 -2.8 6.3
-10 0 0 7.4 7.1
10 0 0 17.6 8
-11 0 0 6.3 7.5
-11 0 0 6.7 5.5
11 0 0 9.9 8.1
-11 0 0 -8.9 6.9
-11 0 0 6 7.1
11 0 0 -0.8 4.4
-12 0 0 -6.7 7.5
12 0 0 3.7 4.3
-12 0 0 21.1 13
12 0 0 -3.2 8.5
-12 0 0 -6.3 7.5
-13 0 0 67.29 16.2
-13 0 0 74.69 14.9
13 0 0 59.69 15.9
13 0 0 74.09 8.9
14 0 0 8.8 5
14 0 0 23.1 12.3
-14 0 0 13.3 11.3
-14 0 0 12.6 10.7
15 0 0 8.5 12.4
15 0 0 7.4 4.9
-15 0 0 9.3 12
-15 0 0 6 10.5
16 0 0 0.2 12.5
-16 0 0 2.8 9.8
-16 0 0 3.6 12
0 -1 0 0.9 1.8
0 -1 0 0.7 2.9
0 -1 0 4 2.9
0 1 0 4.7 3
0 1 0 5.6 3.3
0 1 0 2.3 2
1 -1 0 1565.94 98.89
1 -1 0 1529.25 98.79
-1 -1 0 1374.66 97.99
-1 -1 0 1515.15 98.79
-1 -1 0 1321.37 98.69
1 -1 0 1480.75 98.19
1 1 0 1624.14 98.09
-1 1 0 1556.64 98.19
-1 1 0 1463.35 98.79
-1 1 0 1376.86 98.59
1 1 0 1639.44 98.99
1 1 0 1429.16 98.69
2 -1 0 629.74 43.7
-2 -1 0 632.94 43.6
-2 -1 0 598.84 43.7
-2 -1 0 604.84 42.8
2 -1 0 659.93 43.7
2 1 0 695.63 44
-2 1 0 597.64 43.4
2 1 0 712.23 44
2 1 0 630.34 42.9
-2 1 0 624.24 43.9
-3 -1 0 406.36 28.3
3 -1 0 420.56 29.9
3 -1 0 385.96 28.4
3 -1 0 416.06 29.7
-3 -1 0 422.06 30
-3 -1 0 462.05 30.5
-3 -1 0 398.86 28.9
3 1 0 403.76 29.1
3 1 0 445.46 30.2
-3 1 0 412.16 30.1
3 1 0 431.86 30
-3 1 0 423.66 29.5
-4 -1 0 589.24 41.2
-4 -1 0 645.04 42
4 -1 0 564.74 41.2
4 -1 0 592.54 42.3
4 -1 0 582.64 42.6
-4 -1 0 650.53 43.2
-4 -1 0 583.54 42.5
4 1 0 586.74 42.7
4 1 0 630.14 42.4
4 1 0 612.94 42.7
-4 1 0 618.84 43
-4 1 0 663.43 43.2
5 -1 0 401.36 30
-5 -1 0 383.36 28.2
-5 -1 0 449.86 30.7
-5 -1 0 368.16 29.6
5 -1 0 415.76 28.4
5 -1 0 354.36 29.2
-5 -1 0 402.76 29.1
5 1 0 391.96 29.9
5 1 0 422.56 27.7
-5 1 0 430.26 30.7
-5 1 0 352.66 29.8
5 1 0 436.46 30.3
5 1 0 367.76 29.8
-5 1 0 466.65 28.4
-6 -1 0 196.98 16.3
6 -1 0 224.58 17.8
-6 -1 0 181.38 16.8
6 -1 0 180.18 15
-6 -1 0 222.98 18.2
6 -1 0 175.28 16.2
-6 -1 0 191.28 15.2
-6 1 0 190.08 17.6
6 1 0 186.28 17.7
6 1 0 213.48 17.7
-6 1 0 159.58 16.8
6 1 0 199.18 17.3
6 1 0 180.88 14.3
-6 1 0 224.08 15.3
-6 1 0 216.08 19.2
7 -1 0 30.1 8
7 -1 0 21.4 5.1
-7 -1 0 28 5.8
-7 -1 0 21.2 6.9
-7 -1 0 26.9 7.7
-7 -1 0 37.8 7.4
7 -1 0 21.8 6.3
-7 1 0 22 7.1
7 1 0 28.1 4.3
-7 1 0 9.1 7.3
-7 1 0 17.7 6.9
-7 1 0 22.7 5.1
7 1 0 19.4 6.6
7 1 0 34.6 8.3
7 1 0 31.1 7.8
8 -1 0 22 7.6
8 -1 0 16.6 5.9
-8 -1 0 26.1 8.3
-8 -1 0 30.6 7.4
-8 -1 0 17.7 7
8 -1 0 25.8 5.8
-8 -1 0 37.6 6.5
8 1 0 18.5 7.7
8 1 0 30.5 7.7
-8 1 0 29.8 8
8 1 0 28.4 8.8
8 1 0 25 4.5
-8 1 0 17.2 8.9
-8 1 0 18.1 7.3
9 -1 0 64.99 11.4
9 -1 0 36 6.8
-9 -1 0 46.5 9.3
-9 -1 0 47.5 7.7
-9 -1 0 43.3 10.4
-9 -1 0 45.6 9.8
9 1 0 39.2 5.7
-9 1 0 60.59 11.6
-9 1 0 33.1 6.7
-9 1 0 47.9 12.4
-9 1 0 47.1 10.5
9 1 0 41.4 4.8
9 1 0 46.9 10.3
10 -1 0 71.39 9.7
-10 -1 0 71.99 13.5
-10 -1 0 77.69 13.3
-10 -1 0 74.19 12.4
10 -1 0 90.69 14.3
-10 -1 0 74.59 10.1
-10 1 0 82.99 14.2
-10 1 0 76.79 9.7
-10 1 0 64.79 13.3
-10 1 0 86.39 14.9
10 1 0 66.79 7.8
10 1 0 103.79 16
10 1 0 67.89 6
11 -1 0 79.69 14
-11 -1 0 66.19 14.8
11 -1 0 55.09 9.2
-11 -1 0 51.89 11.1
-11 -1 0 34.9 11
-11 1 0 54.29 12.3
-11 1 0 77.19 14.7
-11 1 0 52.99 8.8
11 1 0 65.19 7.6
11 1 0 88.59 15
-11 1 0 79.69 15.2
-12 -1 0 11.4 9.5
12 -1 0 9.9 9.2
12 -1 0 11.1 5.5
-12 -1 0 12.8 10.2
12 1 0 24.2 11.3
-12 1 0 0.2 9
-12 1 0 12.7 9.2
-13 -1 0 153.98 24.1
13 -1 0 162.58 22.9
-13 -1 0 178.68 20.2
13 -1 0 136.99 15.4
-13 1 0 161.88 22.9
13 1 0 161.68 23.9
-13 1 0 166.08 23.9
-14 -1 0 10.3 9.5
14 -1 0 -2.3 5.9
14 -1 0 26.4 11.3
-14 -1 0 7.6 11.1
-14 1 0 23.3 10.5
14 1 0 15 11.1
-14 1 0 -13.8 8.1
15 -1 0 8.6 10.8
-15 -1 0 8.1 11.8
-15 1 0 -12.8 10.8
-15 1 0 10 11.1
15 1 0 11.7 11.5
-16 -1 0 -1.9 12
16 -1 0 -9.1 13
-16 -1 0 -7.1 8.8
16 -1 0 15.1 7
-16 1 0 22 13.3
16 1 0 33.3 15.6
-16 1 0 -20 8.1
0 -2 0 3318.07 214.18
0 -2 0 3302.37 214.08
0 -2 0 3305.97 212.88
0 2 0 3261.77 213.98
0 2 0 3231.68 212.68
0 2 0 2983.5 213.88
-1 -2 0 990.3 65.39
1 -2 0 938.01 65.09
-1 -2 0 885.81 64.89
1 -2 0 964.6 65.39
-1 -2 0 972.9 63.79
1 -2 0 989.1 63.99
1 2 0 965.6 63.69
1 2 0 953.4 65.49
-1 2 0 961.9 63.79
1 2 0 945.51 65.09
-1 2 0 873.41 64.89
-1 2 0 898.51 65.19
2 -2 0 116.09 12.2
-2 -2 0 129.99 10.7
-2 -2 0 107.69 12.8
2 -2 0 109.29 10.5
-2 -2 0 108.59 12.3
2 -2 0 131.09 12.6
-2 2 0 119.79 10.6
2 2 0 127.99 13.3
2 2 0 134.79 10.6
2 2 0 124.19 12.9
-2 2 0 118.39 12.2
-2 2 0 110.49 12.4
-3 -2 0 130.79 11.5
3 -2 0 142.19 13.9
-3 -2 0 152.18 14.5
-3 -2 0 133.49 13.4
3 -2 0 136.39 13.3
3 2 0 134.39 13.6
-3 2 0 122.99 13
3 2 0 144.49 11.6
-3 2 0 122.69 13.5
3 2 0 115.29 13.3
-3 2 0 149.29 12.2
4 -2 0 415.46 30.8
4 -2 0 375.36 30.4
-4 -2 0 364.06 30.2
-4 -2 0 450.85 31.9
-4 -2 0 405.46 29.1
4 2 0 392.76 29.2
-4 2 0 403.36 31.3
4 2 0 413.46 30.7
4 2 0 423.76 31.3
-4 2 0 426.26 30.4
-5 -2 0 239.28 19.3
-5 -2 0 265.47 22.8
5 -2 0 274.57 19.8
5 -2 0 298.57 22.6
-5 -2 0 273.07 22
5 -2 0 245.78 22
-5 -2 0 273.87 20.5
5 2 0 259.27 22.4
-5 2 0 284.97 23.3
5 2 0 268.67 22.2
5 2 0 245.18 20.5
-5 2 0 276.97 21.6
6 -2 0 140.09 11.8
-6 -2 0 132.09 11.3
6 -2 0 104.69 14
6 -2 0 148.19 14.2
-6 -2 0 129.19 14.5
-6 -2 0 110.89 10.1
-6 -2 0 135.79 12.5
-6 -2 0 113.39 13.2
6 2 0 115.89 13.4
6 2 0 135.89 15.9
-6 2 0 117.89 14.5
6 2 0 109.79 12.2
-6 2 0 133.59 16.1
7 -2 0 100.39 13.7
-7 -2 0 106.09 10.8
-7 -2 0 127.99 16.5
7 -2 0 96.29 13.6
-7 -2 0 109.09 13.9
-7 -2 0 99.89 10
7 -2 0 78.79 9.7
7 2 0 73.49 11.6
-7 2 0 85.89 14
7 2 0 118.99 15
7 2 0 92.39 13.5
-7 2 0 105.19 14.3
-8 -2 0 81.09 14.3
8 -2 0 76.69 9.8
-8 -2 0 90.79 9.8
8 -2 0 85.99 13.4
-8 -2 0 73.29 12.6
-8 -2 0 106.59 12.3
-8 2 0 75.29 6.4
8 2 0 92.69 13.7
-8 2 0 96.39 14.9
-8 2 0 82.99 13.9
8 2 0 110.99 15.5
9 -2 0 52.09 11.2
-9 -2 0 46.8 10.4
9 -2 0 58.49 8.6
-9 -2 0 33.1 10.9
-9 -2 0 54.59 9.6
-9 -2 0 57.39 8.7
-9 2 0 45.3 11.2
-9 2 0 49.4 11.9
-9 2 0 72.99 15.1
9 2 0 49.7 11.9
10 -2 0 14.9 6
-10 -2 0 9.2 6.3
10 -2 0 19.7 9.1
-10 -2 0 12.5 7.8
-10 -2 0 25.8 10.3
-10 2 0 10 7.6
10 2 0 11.5 10
-10 2 0 7.8 7.8
-10 2 0 9.8 9.9
11 -2 0 85.69 11.7
-11 -2 0 102.79 16.4
-11 -2 0 72.69 13
11 -2 0 79.39 15
-11 -2 0 90.29 17.2
-11 2 0 104.99 16.8
-11 2 0 90.89 19.1
-11 2 0 89.39 16.6
11 2 0 76.09 16.1
-12 -2 0 22.9 8.9
12 -2 0 18.4 12.1
12 -2 0 9 5.8
-12 -2 0 13.1 11.2
12 2 0 11.2 10.7
-12 2 0 4.2 11
12 2 0 12.6 4.1
-12 2 0 26.8 11.3
13 -2 0 110.49 13.7
13 -2 0 94.69 17.6
-13 -2 0 125.49 16.8
-13 -2 0 93.59 19.1
13 2 0 99.89 9
13 2 0 107.19 9.3
-13 2 0 80.49 19.4
-13 2 0 127.39 20.6
13 2 0 107.79 19.8
-14 -2 0 -15.5 10.7
14 -2 0 3.1 10.6
14 -2 0 0.4 5.9
-14 -2 0 5.4 9.1
14 2 0 5.2 11.2
-14 2 0 65.89 17.2
-14 2 0 10.2 10.7
15 -2 0 4.6 6.5
-15 -2 0 9 12.7
15 -2 0 16.5 11.5
-15 -2 0 23.2 10.7
-15 2 0 16.8 12.2
-15 2 0 7.4 12.7
15 2 0 11.4 12.4
16 -2 0 2.4 6.7
-16 -2 0 -12.1 12.2
-16 -2 0 -5.1 9.3
16 -2 0 -5.6 11.3
-16 2 0 -7.7 10.5
16 2 0 -3.8 11.9
-16 2 0 29.5 16.2
0 -3 0 -4.8 6.2
0 -3 0 0.4 4.4
0 -3 0 17 7.7
0 3 0 4.2 6.5
0 3 0 8.9 7.6
0 3 0 -3.8 3.4
-1 -3 0 176.58 17.2
1 -3 0 192.38 15
1 -3 0 158.68 17.3
-1 -3 0 187.08 14.8
1 -3 0 143.59 17
-1 -3 0 152.48 16.5
-1 3 0 190.98 17.6
-1 3 0 154.78 16.5
1 3 0 147.69 16.8
-1 3 0 157.98 14.2
1 3 0 189.18 18.3
1 3 0 162.08 14.1
-2 -3 0 204.08 17.2
2 -3 0 204.78 19.4
-2 -3 0 202.38 19
-2 -3 0 203.38 20.2
2 -3 0 233.18 20
2 -3 0 227.08 17.5
2 3 0 212.18 20.6
-2 3 0 194.28 19.7
2 3 0 204.08 19.5
-2 3 0 218.18 19.8
2 3 0 205.38 16.8
-2 3 0 195.68 17.2
-3 -3 0 676.63 45.7
3 -3 0 646.34 47.5
-3 -3 0 658.33 48.4
-3 -3 0 669.03 47.5
3 -3 0 602.14 47.4
3 3 0 597.54 47.4
-3 3 0 595.24 47.5
-3 3 0 660.13 45.7
3 3 0 689.93 48.7
-3 3 0 676.33 47.6
3 3 0 643.44 45.2
4 -3 0 85.49 13
-4 -3 0 102.29 10.7
-4 -3 0 102.69 14.7
4 -3 0 89.99 13.4
-4 -3 0 78.79 12.2
-4 3 0 101.59 10.9
-4 3 0 84.09 13.6
4 3 0 97.89 14.4
4 3 0 83.29 9.7
-4 3 0 97.99 12.8
4 3 0 81.39 12.5
5 -3 0 215.58 21.2
-5 -3 0 240.28 19
5 -3 0 220.18 20.6
-5 -3 0 241.88 21.9
-5 -3 0 219.78 20.5
-5 3 0 208.78 18.9
5 3 0 211.68 20.7
5 3 0 222.98 18.4
-5 3 0 214.68 21.8
5 3 0 251.97 22.3
-5 3 0 231.28 20.2
6 -3 0 450.25 34.8
-6 -3 0 450.75 32.8
6 -3 0 461.05 31.6
-6 -3 0 463.75 36
-6 -3 0 414.46 34.2
-6 -3 0 458.75 31.6
6 -3 0 383.96 34.4
6 3 0 465.25 35.7
6 3 0 424.16 34.6
-6 3 0 386.46 35.1
-6 3 0 481.35 34.1
-6 3 0 421.56 32.6
6 3 0 388.76 32.5
-7 -3 0 116.09 12.1
-7 -3 0 161.88 20.2
7 -3 0 161.28 17.2
-7 -3 0 165.88 14.7
-7 -3 0 154.18 16.6
7 -3 0 131.89 13.1
-7 3 0 169.98 16
-7 3 0 166.28 20.8
7 3 0 116.39 14
7 3 0 167.88 20.8
-8 -3 0 108.89 12
-8 -3 0 110.19 10.8
-8 -3 0 113.79 16.7
8 -3 0 100.89 11.9
-8 -3 0 173.48 21
-8 -3 0 128.19 14
8 -3 0 140.09 16.1
-8 3 0 131.29 19.7
8 3 0 127.29 18.6
-8 3 0 155.28 19.3
9 -3 0 25.1 7.2
9 -3 0 32.1 10.2
-9 -3 0 20.2 8.1
-9 -3 0 10.8 10.3
-9 -3 0 18.8 9
-9 3 0 21.7 9.6
-9 3 0 23.4 10
9 3 0 38.9 11.4
-10 -3 0 90.59 14.4
-10 -3 0 129.49 19.8
10 -3 0 118.49 17.6
-10 -3 0 100.99 16.8
10 -3 0 119.49 13.6
10 3 0 116.49 18.4
-10 3 0 103.89 20.9
-10 3 0 87.79 8
-10 3 0 93.79 8.2
-10 3 0 130.79 19.1
11 -3 0 0.9 9
-11 -3 0 4.6 7.1
-11 -3 0 15 11.1
11 -3 0 8.3 6.3
-11 3 0 9.6 11.2
11 3 0 5.1 10.8
-11 3 0 6.9 8.8
-12 -3 0 62.99 13.6
-12 -3 0 75.69 18.4
12 -3 0 62.69 15.5
12 -3 0 58.19 10.8
12 3 0 78.89 17.3
-12 3 0 69.89 16.1
-12 3 0 55.09 16.9
-13 -3 0 35.3 10.9
13 -3 0 49.8 14.3
13 -3 0 27.2 8.5
-13 -3 0 48 16.1
-13 3 0 62.19 18.5
-13 3 0 1.7 9.7
13 3 0 84.79 16.8
13 3 0 22.4 6.8
14 -3 0 -5 11.1
-14 -3 0 7.5 8.9
14 -3 0 4.5 6.6
-14 -3 0 3.6 11.5
14 3 0 0.4 5.3
14 3 0 10 12.1
-14 3 0 22.4 13
-14 3 0 6.8 12.4
15 -3 0 5.4 12.1
-15 -3 0 -14.1 11.8
15 -3 0 8.9 7.5
-15 -3 0 -14.8 9.3
-15 3 0 6.3 11.4
-15 3 0 7.9 12.7
15 3 0 7.5 12.6
15 3 0 17.5 6.8
0 -4 0 95.29 15.1
0 -4 0 61.79 12.9
0 -4 0 49.8 9.4
0 4 0 50.69 11.7
0 4 0 81.29 14.4
0 4 0 80.09 10.8
-1 -4 0 3.8 7.9
1 -4 0 9.9 8.4
-1 -4 0 -3.2 4.9
-1 -4 0 6.2 7.3
1 -4 0 16.3 8.5
1 -4 0 0.8 5.2
1 4 0 2 8.1
-1 4 0 1.5 4.9
1 4 0 -0.3 6.9
-1 4 0 5.5 7.2
-1 4 0 9.6 8.3
1 4 0 -0.3 4.5
2 -4 0 53.09 9.4
-2 -4 0 38.1 10.5
2 -4 0 45.6 11.6
-2 -4 0 45.5 8.5
2 -4 0 43.7 11.6
-2 -4 0 46.5 11.8
2 4 0 72.39 14.5
-2 4 0 60.49 12.7
-2 4 0 58.69 12.8
2 4 0 27.4 7.1
2 4 0 32.6 10.1
-2 4 0 42.1 8.4
3 -4 0 -2.8 6.6
3 -4 0 1.5 5.1
-3 -4 0 -4.5 4.8
-3 -4 0 5.9 8.2
3 -4 0 5.3 8
-3 -4 0 3.4 6.7
3 4 0 4.4 8.9
-3 4 0 4.7 6.7
3 4 0 -2.4 4.5
-3 4 0 -1.4 7.2
3 4 0 9.3 7.6
-3 4 0 14.2 5.6
4 -4 0 119.09 16.8
-4 -4 0 96.79 15.5
4 -4 0 149.19 18
-4 -4 0 119.19 17.8
-4 -4 0 101.29 12.1
-4 4 0 115.19 16.3
4 4 0 113.19 16.4
-4 4 0 96.89 16.7
-4 4 0 112.39 13.6
4 4 0 90.09 11.1
4 4 0 134.09 19.4
-5 -4 0 41.6 12.2
5 -4 0 36.5 10.2
-5 -4 0 63.39 12.3
-5 -4 0 30.7 7.9
5 -4 0 49 11.4
5 4 0 35.9 7.8
5 4 0 53.29 13.8
5 4 0 26.7 8.9
-5 4 0 50.19 9.3
-5 4 0 37.5 11.7
-5 4 0 45 10.8
6 -4 0 8.3 8.5
-6 -4 0 10.9 7.1
-6 -4 0 10.2 7.2
-6 -4 0 11.5 8.8
6 4 0 19.2 10.8
-6 4 0 4.3 8.8
-6 4 0 1.6 6.8
-7 -4 0 61.39 14.3
7 -4 0 76.09 10
-7 -4 0 59.59 12.8
-7 -4 0 69.79 10.3
-7 -4 0 75.19 12.4
7 -4 0 68.59 13.8
-7 4 0 52.39 14.1
7 4 0 94.39 16.8
-7 4 0 65.89 12.7
-8 -4 0 108.09 15
8 -4 0 112.59 13.2
-8 -4 0 90.79 17.8
-8 -4 0 96.09 12.1
-8 -4 0 106.29 17.6
8 -4 0 102.19 17
8 4 0 102.59 19.4
-8 4 0 91.39 18
-8 4 0 120.89 16.9
-9 -4 0 14.8 5.1
9 -4 0 10.3 8.5
9 -4 0 6.5 6.1
-9 -4 0 1.3 6.5
-9 -4 0 7.6 10.2
-9 -4 0 8.4 10.6
9 4 0 22.9 12.9
-9 4 0 5.6 9
-10 -4 0 20.9 12.9
-10 -4 0 38.8 10.5
10 -4 0 43.5 12.9
10 -4 0 40.1 9.2
-10 4 0 34.5 12.1
10 4 0 44.7 14.4
11 -4 0 32.2 8.6
-11 -4 0 11.1 8.9
11 -4 0 24 11.8
-11 -4 0 36.7 14.5
11 4 0 46.8 15.4
-11 4 0 18.1 4.6
-11 4 0 35.6 13.2
-12 -4 0 17.3 10.2
-12 -4 0 -2.4 12
12 -4 0 0.8 9.9
12 -4 0 2.8 6.4
-12 4 0 14.2 3
-12 4 0 5 10.9
-12 4 0 8.1 3
12 4 0 18 11.8
13 -4 0 12.6 11.5
13 -4 0 3.9 7.2
-13 -4 0 21.7 9.9
-13 -4 0 24.3 14.6
-13 4 0 25 12
13 4 0 24.2 12.8
-13 4 0 1.7 12.3
-14 -4 0 14.3 11.3
14 -4 0 6.7 7.6
-14 -4 0 24.1 15.9
14 -4 0 -5.2 11.4
-14 4 0 2.8 11.5
14 4 0 4.4 14.2
-14 4 0 42.6 15.6
-15 -4 0 -2.3 9.2
-15 -4 0 -8.7 11.9
15 -4 0 -13.5 5.7
15 -4 0 -7.6 13
15 4 0 52.19 18.2
-15 4 0 -4.7 12.2
-15 4 0 2.6 13.5
15 4 0 7.6 8.1
0 -5 0 6.8 8.4
0 -5 0 -0.2 5.5
0 -5 0 4 8.9
0 5 0 -0.4 4.7
0 5 0 -7.6 8.1
0 5 0 2.8 7.6
-1 -5 0 32 11.3
-1 -5 0 23.1 10.8
1 -5 0 18.1 7.1
-1 -5 0 32.2 9
1 -5 0 22.2 10.7
1 -5 0 26.2 10.8
1 5 0 33.9 12.9
-1 5 0 41.5 13
1 5 0 30.4 10.7
1 5 0 23.1 8
-1 5 0 43.3 8.6
-1 5 0 18.6 9.8
2 -5 0 23.9 7.5
2 -5 0 45.8 12.4
-2 -5 0 22.9 10.4
2 -5 0 13.3 9.3
-2 -5 0 18.5 7.1
-2 -5 0 22.8 9.7
2 5 0 11.9 9
-2 5 0 5.3 8.1
2 5 0 75.99 15.6
-2 5 0 2.2 9.3
3 -5 0 81.39 12.8
-3 -5 0 63.89 11.3
-3 -5 0 82.09 16.1
-3 -5 0 67.49 13.6
3 -5 0 64.69 14.2
-3 5 0 74.09 15
-3 5 0 59.99 14.2
3 5 0 62.99 16.5
4 -5 0 66.59 12
-4 -5 0 71.29 15.7
-4 -5 0 35.2 11.6
4 -5 0 80.09 15.6
-4 -5 0 67.69 11.7
4 5 0 87.99 17.9
-4 5 0 85.49 15.3
-4 5 0 60.09 14.8
5 -5 0 27.3 11.6
-5 -5 0 32.1 10.9
-5 -5 0 22.2 8.8
-5 -5 0 9.8 10.8
-5 5 0 19.1 13.4
5 5 0 20.4 12.3
-5 5 0 15.1 10.6
6 -5 0 112.29 18.4
-6 -5 0 111.39 15.5
-6 -5 0 97.69 19
-6 -5 0 121.69 18.6
6 5 0 97.69 20.3
-6 5 0 124.19 19.1
-7 -5 0 100.59 19.2
-7 -5 0 107.89 15.6
7 -5 0 118.79 19.6
-7 5 0 131.99 19.1
7 5 0 128.49 22.5
-8 -5 0 243.98 27.2
8 -5 0 248.88 25.2
-8 -5 0 216.78 20.5
-8 -5 0 215.28 22.1
8 -5 0 194.28 19.3
8 5 0 270.37 32.5
-8 5 0 228.58 24
9 -5 0 1.8 6.5
-9 -5 0 6.1 12
9 -5 0 27.3 12.8
-9 -5 0 9.1 6.7
-9 -5 0 14.8 9.7
-9 5 0 18.3 10.4
9 5 0 12.7 12.6
-10 -5 0 15.2 13.4
10 -5 0 20.7 8
-10 -5 0 37.4 11.2
-10 -5 0 19.2 6.7
10 -5 0 35.5 14.2
10 5 0 24.9 13.2
11 -5 0 33.5 13.3
-11 -5 0 4.9 10.2
11 -5 0 47.7 10.3
-11 -5 0 18.2 14.7
11 5 0 42.2 16.1
-11 5 0 46 14.7
-12 -5 0 1 10.1
12 -5 0 2.4 6.8
-12 -5 0 -14.6 11.9
12 -5 0 -6.5 10.4
12 5 0 20.8 14.2
-12 5 0 8.5 11.8
-13 -5 0 5.7 12.9
13 -5 0 2.4 7.2
-13 -5 0 1.2 10.8
13 -5 0 7.3 11.6
13 5 0 12.1 16.4
-13 5 0 -4.9 3.7
-13 5 0 -3.2 10.6
14 -5 0 7.3 12.2
-14 -5 0 12.8 11.9
14 -5 0 -8.1 7.7
-14 -5 0 11.2 16.3
-14 5 0 2.2 10.6
0 -6 0 42.2 10.6
0 -6 0 54.69 15.5
0 6 0 38.3 13.6
-1 -6 0 3.2 6.8
-1 -6 0 -5.9 10.2
1 -6 0 5.5 10.9
1 -6 0 -5.3 5.9
-1 6 0 -9.1 9.1
1 6 0 0.4 10.1
2 -6 0 52.69 12
-2 -6 0 48.2 11.6
2 -6 0 61.99 15.3
-2 -6 0 45.5 15
2 6 0 62.69 17.8
-2 6 0 81.79 17.8
3 -6 0 14.8 11
-3 -6 0 15.8 8.2
3 -6 0 13.2 8.7
-3 -6 0 18.4 13.5
3 6 0 12.3 12.8
-3 6 0 15.6 11.4
4 -6 0 154.08 23.5
4 -6 0 113.99 16.5
-4 -6 0 108.29 21.7
-4 -6 0 111.79 17
-4 6 0 109.49 20.7
4 6 0 141.59 24.4
5 -6 0 46.4 14.3
-5 -6 0 50.39 11.8
-5 -6 0 33.5 15.4
-5 6 0 33.7 14
5 6 0 25.7 13.8
6 -6 0 108.39 20.4
-6 -6 0 119.79 17.7
-6 -6 0 77.39 19.4
6 6 0 103.59 22.4
-6 6 0 128.09 20.3
7 -6 0 5.9 11
-7 -6 0 16.1 13.4
-7 -6 0 8.6 8.6
7 6 0 2.7 13.9
-7 6 0 -4.8 9.2
8 -6 0 16.4 13.1
8 -6 0 36.7 9.1
-8 -6 0 26.2 13.6
-8 -6 0 21.9 10.3
-8 6 0 26.8 11.4
8 6 0 57.89 17.6
9 -6 0 -11.8 8.9
-9 -6 0 19.2 10.1
9 -6 0 -6 6.1
-9 -6 0 6.1 11.8
-9 6 0 13 10.2
9 6 0 23.9 16.2
-10 -6 0 7.4 12.6
10 -6 0 -11.5 9.6
10 -6 0 7.1 8
-10 -6 0 16.5 11.6
-10 6 0 -4.3 9.3
10 6 0 35.1 16.8
11 -6 0 -6.8 7.6
11 -6 0 -4.8 11.5
-11 -6 0 3.4 9
-11 -6 0 28.7 8.8
-11 -6 0 -8.5 12.8
11 6 0 13.6 15
-11 6 0 4 11.7
-12 -6 0 -3.8 12.8
-12 -6 0 21.9 13.6
12 -6 0 43.8 15
12 -6 0 19.9 9.5
-12 6 0 27.7 12.9
12 6 0 15.9 16.6
13 -6 0 13.1 9.7
-13 -6 0 15.9 11.8
-13 -6 0 16.2 15.9
13 -6 0 44.7 16.8
-13 6 0 15.2 6.6
13 6 0 -6.1 17.5
-13 6 0 4.6 14.4
0 -7 0 16 9.4
0 -7 0 -1.2 11.1
0 7 0 19.6 14.3
-1 -7 0 106.29 17.7
1 -7 0 168.98 26.4
1 -7 0 100.19 17.5
-1 -7 0 153.18 25.8
1 7 0 134.69 25.4
-1 7 0 184.58 27.3
2 -7 0 44.6 16.2
-2 -7 0 49.5 12.8
-2 -7 0 95.69 21.4
2 -7 0 49.3 12.4
-2 7 0 63.39 17.8
2 7 0 72.99 19.7
3 -7 0 70.99 17
-3 -7 0 46.7 18.7
3 -7 0 42.1 13.5
-3 -7 0 25.3 11.3
-3 7 0 42.2 16.1
3 7 0 63.69 19.8
4 -7 0 26.2 14.6
4 -7 0 31.5 11.1
-4 -7 0 38.1 11.5
-4 -7 0 1.5 12.9
4 7 0 25.9 16.3
-4 7 0 47.9 15.2
5 -7 0 16.9 14.1
-5 -7 0 4.4 13.4
-5 -7 0 5.6 9.1
5 7 0 17.7 16.2
-5 7 0 2.4 11.5
-6 -7 0 19.5 11.2
6 -7 0 11.1 13.4
-6 -7 0 28.9 16.8
6 7 0 44.7 19.1
-6 7 0 32.8 13.6
-7 -7 0 6.8 13.3
-7 -7 0 12.2 9.8
7 -7 0 -2.3 9.3
-7 7 0 -4.6 10.7
7 7 0 27.9 17.5
-8 -7 0 9.5 13.8
-8 -7 0 -0.4 9.2
8 -7 0 12.4 12.1
-8 7 0 -13.1 9.3
8 7 0 0.3 17.7
9 -7 0 15.1 12.7
-9 -7 0 9.2 9.8
9 -7 0 6 8.3
-9 -7 0 -3.7 13
9 7 0 1.6 16.1
-9 7 0 18.6 12.3
10 -7 0 16.9 13.9
10 -7 0 5.1 8.7
-10 -7 0 0.2 9.3
-10 -7 0 11.6 16
-10 7 0 13.3 11.8
10 7 0 -15.3 17.3
11 -7 0 -4.1 7.9
11 -7 0 9.7 12.4
-11 -7 0 4.4 10.1
-11 -7 0 28.6 16.8
11 7 0 17.9 18.1
0 -8 0 -15.1 11.8
0 -8 0 19.6 10.9
0 8 0 11.2 15
-1 -8 0 37.7 17.8
1 -8 0 17.2 11.8
-1 -8 0 26.3 11.7
1 -8 0 47 16.8
1 8 0 31.6 16.9
-1 8 0 26.8 15.8
-2 -8 0 32.6 12.9
-2 -8 0 54.29 18.4
2 -8 0 24.5 11.1
2 -8 0 32.6 15.7
-2 8 0 33.4 16
2 8 0 31.3 18.3
-3 -8 0 -5.3 9.6
3 -8 0 4.9 10.1
-3 -8 0 7.8 15
3 -8 0 5 11.7
-3 8 0 15.8 14.4
3 8 0 10.8 16.7
-4 -8 0 50.29 14.2
4 -8 0 27.3 15.9
4 -8 0 46.1 13.1
-4 -8 0 62.09 20.8
-4 8 0 35.6 16.4
4 8 0 61.79 21.5
5 -8 0 6 12.9
-5 -8 0 -3.4 9.7
-5 -8 0 26.7 17.7
5 8 0 24.6 17.8
-5 8 0 27.1 15.4
-6 -8 0 16.1 15.2
6 -8 0 15.6 13.6
-6 -8 0 6.3 10.7
-6 8 0 32.4 15.3
6 8 0 -6.5 15.4
7 -8 0 58.99 18.9
-7 -8 0 9.1 11.5
-7 -8 0 0.3 15.8
7 8 0 9.3 17.4
-7 8 0 -1.7 11.6
-8 -8 0 -6 9.1
-8 -8 0 2.9 16.3
8 -8 0 20 15.3
8 8 0 13.5 19.6
-8 8 0 -1.1 11.8
-9 -8 0 3.3 14.9
9 -8 0 -3.1 8.6
-9 -8 0 23.4 12.5
9 -8 0 7.3 13.9
9 8 0 41.7 21.4
-9 8 0 10.9 12.8
0 -9 0 11.8 16
0 -9 0 -3.8 10.5
0 9 0 46.5 18
1 -9 0 34.4 16.7
1 -9 0 -5.2 9.7
-1 -9 0 7.2 11.7
-1 -9 0 27.2 18.9
-1 9 0 19.7 15.4
1 9 0 -1.1 15.9
2 -9 0 -5.2 9.9
-2 -9 0 9 13.7
-2 -9 0 16.2 11.1
2 -9 0 0.7 16.1
2 9 0 -6.8 14.7
-2 9 0 13.6 15.5
-3 -9 0 3.1 18.5
-3 -9 0 -11 10.8
3 -9 0 4.9 14.6
3 -9 0 8.7 12.3
-3 9 0 -6.5 13.9
3 9 0 34.5 21.1
-4 -9 0 15.6 18.4
-4 -9 0 7.8 13
4 -9 0 -5.1 12.3
4 -9 0 23.5 11.8
4 9 0 14 18.4
-4 9 0 13.6 14.8
-5 -9 0 12.1 11.5
5 -9 0 -7.2 13.6
-5 -9 0 55.99 23.1
5 9 0 0 16.6
-5 9 0 14.8 14.1
-6 -9 0 16 12.6
-6 -9 0 2 15.6
6 -9 0 -24.2 15.6
6 9 0 2.8 18.3
-6 9 0 12.2 14.6
-16 0 1 10.2 12.5
16 0 -1 7.7 12.9
-16 0 1 6.7 10.3
15 0 -1 -3.4 10.7
-15 0 1 -6 10.3
-15 0 1 30.7 13.3
14 0 -1 -4.4 3.7
14 0 -1 -1.8 8.4
-14 0 1 -2.9 9.2
-14 0 1 6.8 8.8
13 0 -1 17.9 10.4
-13 0 1 -6 8.6
13 0 -1 7.8 4.2
-13 0 1 3.8 8.7
12 0 -1 28.9 7.5
-12 0 1 25 10.7
12 0 -1 23.4 10.7
12 0 -1 32.7 5.6
-12 0 1 34.3 10.5
-12 0 1 32 10.1
11 0 -1 15.5 5.6
-11 0 1 2.8 7.9
11 0 -1 17 8.2
-11 0 1 5.2 7.4
-11 0 1 5.7 8.1
-10 0 1 5.8 5
10 0 -1 -1.7 4.1
10 0 -1 11.5 7.4
-10 0 1 4.3 6.5
-10 0 1 6.1 6.1
-10 0 1 1.1 6.6
9 0 -1 60.19 8.2
-9 0 1 73.59 12
-9 0 1 56.19 10.9
9 0 -1 53.49 9.9
-9 0 1 48.7 9.7
-9 0 1 54.39 8.3
-8 0 1 215.58 18.7
-8 0 1 244.98 21.9
-8 0 1 280.27 21.9
8 0 -1 265.77 21
8 0 -1 236.68 18.6
-8 0 1 216.88 20.2
8 0 -1 218.58 20.6
-7 0 1 234.88 20.3
7 0 -1 247.18 20.4
-7 0 1 257.67 21
-7 0 1 258.67 21.5
-7 0 1 281.37 19.3
7 0 -1 234.68 18.7
7 0 -1 202.88 20
6 0 -1 0.2 3.2
6 0 -1 -2.2 4.1
-6 0 1 3.3 5.2
-6 0 1 0.9 4.6
6 0 -1 4.7 4.2
-6 0 1 3.7 3.7
6 0 -1 6 1.5
-6 0 1 11.4 5
5 0 -1 25.7 5.9
5 0 -1 26.1 4.6
-5 0 1 28.9 6
5 0 -1 31.6 5.9
-5 0 1 19.8 6.3
-5 0 1 25.4 5.3
5 0 -1 25.7 2.8
-5 0 1 34.7 5.2
4 0 -1 462.25 28.6
-4 0 1 413.66 29.7
4 0 -1 396.26 31.3
4 0 -1 421.46 30.3
-4 0 1 404.36 30.2
-4 0 1 461.35 31.6
-4 0 1 460.85 30.6
4 0 -1 409.96 30.2
3 0 -1 716.23 51.39
-3 0 1 841.42 51.19
-3 0 1 814.42 52.49
3 0 -1 816.92 50.39
3 0 -1 717.33 52.29
-3 0 1 783.12 50.39
-3 0 1 733.53 51.39
3 0 -1 690.53 51.29
-2 0 1 500.05 33.8
-2 0 1 518.85 32.5
2 0 -1 484.15 33.7
2 0 -1 495.15 32.9
-2 0 1 542.25 33
-2 0 1 465.45 33
2 0 -1 499.55 32.5
2 0 -1 454.75 32.9
2 0 -1 461.45 32.8
-1 0 -1 1540.15 100.99
-2 0 -1 654.33 42.9
2 0 1 605.24 42.7
2 0 1 680.93 44.1
-2 0 -1 646.24 44.1
2 0 1 629.04 44
-2 0 -1 698.73 43.9
2 0 1 661.23 42.9
-2 0 -1 634.24 43.9
3 0 1 766.42 49.3
3 0 1 683.53 49
-3 0 -1 708.53 49.3
-3 0 -1 706.73 49
-3 0 -1 707.83 49.1
-3 0 -1 719.63 47.8
3 0 1 664.03 49.3
3 0 1 777.42 47.3
-4 0 -1 -0.9 3.5
-4 0 -1 1.6 4.3
4 0 1 0.6 1.1
4 0 1 -1.2 4.6
4 0 1 1.6 4
-4 0 -1 -3.1 3.7
-4 0 -1 0 2.4
4 0 1 -3.4 3.6
4 0 1 4.3 2.3
5 0 1 5.9 4.6
-5 0 -1 1.7 4.3
5 0 1 18.4 5.6
-5 0 -1 6.7 4.4
5 0 1 -0.4 2.3
-5 0 -1 7.7 4.5
-5 0 -1 0 2.7
5 0 1 4 4.4
-6 0 -1 30.6 6.8
-6 0 -1 24 6.7
-6 0 -1 26 7.6
6 0 1 27 7.3
6 0 1 17.8 6.6
-6 0 -1 21 4.4
6 0 1 20.9 4.2
-7 0 -1 59.19 10.1
7 0 1 53.09 9.5
-7 0 -1 66.69 7.6
-7 0 -1 57.99 10.3
-7 0 -1 51.49 9.4
7 0 1 53.89 9.6
7 0 1 58.29 6.6
-8 0 -1 10.5 4.5
8 0 1 -3.1 5.3
-8 0 -1 -4.2 5.3
-8 0 -1 2.7 5.3
8 0 1 5.4 3.6
-8 0 -1 -1.1 5.6
8 0 1 0.1 5.4
-9 0 -1 6.8 6.2
9 0 1 6.9 3.9
-9 0 -1 4.1 4.4
-9 0 -1 7.2 6.3
9 0 1 3.6 7.1
-9 0 -1 1.6 6.6
-10 0 -1 19.6 6.1
-10 0 -1 24.3 9.8
-10 0 -1 22 8
-10 0 -1 24.5 9.1
10 0 1 15.8 9.3
-11 0 -1 14 8.7
11 0 1 18.9 9.6
-11 0 -1 9.6 7.5
-11 0 -1 -2.6 6.2
-11 0 -1 12.2 5.8
12 0 1 44.8 13.4
12 0 1 26.6 6.7
-12 0 -1 41.9 12.4
-12 0 -1 20.9 11.1
-13 0 -1 13.3 9.7
13 0 1 7.9 10.7
-13 0 -1 21.9 11.1
13 0 1 5.1 5.3
-14 0 -1 17.5 10.6
14 0 1 11.2 5.7
14 0 1 -1.5 9.9
-14 0 -1 47 14.9
15 0 1 -1.3 13.4
15 0 1 -5.4 5.8
-15 0 -1 -7.7 10.1
-15 0 -1 -7.6 9.7
16 0 1 -3.9 6.6
-16 0 -1 13.9 12.2
16 0 1 -30.1 12
-16 0 -1 18.9 12.1
-16 -1 1 24.5 12.3
-16 -1 1 -7.4 11.5
16 -1 -1 10.4 14.3
16 -1 -1 6.4 6
16 1 -1 13.5 13.7
-16 1 1 23 12.4
-16 1 1 17.6 11.9
15 -1 -1 1.9 12.1
15 -1 -1 -8.3 5.8
-15 -1 1 6.1 10.5
-15 -1 1 1.3 8.4
-15 1 1 0.1 10
-15 1 1 17.1 13.6
15 1 -1 17.6 12.4
-14 -1 1 11.4 11.4
14 -1 -1 -8.4 5.4
14 -1 -1 7.4 10
-14 -1 1 11.2 10.1
-14 1 1 4.1 10.4
14 1 -1 9.9 9.7
-14 1 1 9.9 10.6
-13 -1 1 139.49 20.1
13 -1 -1 126.49 20.4
-13 -1 1 133.59 22.4
13 -1 -1 148.49 15.2
-13 1 1 160.48 23.7
13 1 -1 138.89 21.4
-13 1 1 152.48 22.6
-12 -1 1 0.7 6.6
12 -1 -1 5.5 5.8
-12 -1 1 -0.5 7.6
-12 -1 1 13.4 10
12 -1 -1 -1.5 8.6
-12 1 1 15 10.6
-12 1 1 0.9 7.2
12 1 -1 6.2 8.4
-12 1 1 8.8 8.8
-11 -1 1 18.8 8.2
-11 -1 1 12.2 8.5
11 -1 -1 13.7 6
-11 -1 1 23.8 10.3
11 -1 -1 20.7 8.7
-11 1 1 35.1 11.8
-11 1 1 24.2 8.6
11 1 -1 26.5 8.9
-11 1 1 22.5 10.2
-11 1 1 8.4 7.2
10 -1 -1 45.7 7.8
-10 -1 1 48.4 10.5
-10 -1 1 42.6 10.2
-10 -1 1 35.2 10.7
-10 -1 1 57.69 8.9
10 -1 -1 55.39 11.6
-10 1 1 50.89 11.7
-10 1 1 45.8 13
-10 1 1 41.4 7.8
10 1 -1 58.79 11.8
10 1 -1 38.5 4.7
-10 1 1 50.89 11.3
9 -1 -1 44 10.5
9 -1 -1 40.4 7.5
-9 -1 1 52.39 10.2
-9 -1 1 59.49 8.7
-9 -1 1 58.69 11.8
-9 -1 1 63.09 10.9
-9 1 1 59.49 11.2
-9 1 1 51.09 10.6
-9 1 1 74.49 9
9 1 -1 52.19 5.6
9 1 -1 46.5 10
-9 1 1 66.39 13.4
-8 -1 1 424.06 33.9
8 -1 -1 456.15 32.5
-8 -1 1 498.25 33.1
8 -1 -1 399.16 33.2
8 -1 -1 481.05 34.8
-8 -1 1 448.36 33.8
-8 -1 1 408.56 34.7
-8 1 1 498.25 32.7
8 1 -1 448.96 30.7
-8 1 1 535.95 37.8
-8 1 1 491.75 35.3
8 1 -1 395.46 33.8
-8 1 1 433.26 34.6
8 1 -1 444.26 34.7
8 1 -1 394.06 35.2
-7 -1 1 470.45 33.7
-7 -1 1 396.46 32.4
7 -1 -1 470.95 31.4
7 -1 -1 490.15 33.2
7 -1 -1 393.16 31.9
-7 -1 1 432.36 31.3
-7 -1 1 390.06 31.9
7 1 -1 450.65 33.1
-7 1 1 452.25 33.3
7 1 -1 354.46 32.9
7 1 -1 441.76 32.9
-7 1 1 370.46 32.5
-7 1 1 480.35 31.3
-7 1 1 500.05 35.8
-6 -1 1 573.64 42.2
6 -1 -1 619.44 41.2
-6 -1 1 624.24 42.2
-6 -1 1 629.14 43.3
6 -1 -1 518.65 41.6
6 -1 -1 660.03 43
6 1 -1 549.15 42.9
-6 1 1 594.44 41
-6 1 1 643.44 43.3
6 1 -1 590.84 42.5
6 1 -1 599.14 42.5
-6 1 1 534.05 42.5
-6 1 1 587.94 39.2
5 -1 -1 349.77 26.8
-5 -1 1 436.26 29
5 -1 -1 319.77 27.3
5 -1 -1 409.66 28.4
-5 -1 1 390.26 27.6
-5 -1 1 400.76 28
-5 -1 1 334.97 26.6
-5 1 1 411.16 28.8
-5 1 1 377.26 28.5
5 1 -1 396.56 28.5
5 1 -1 357.36 28
5 1 -1 415.86 28.4
-5 1 1 373.36 25.5
-5 1 1 374.86 26.7
-4 -1 1 6.7 4.7
-4 -1 1 10.7 4.1
4 -1 -1 5.8 4.8
-4 -1 1 12.6 4.6
4 -1 -1 11.1 3.2
-4 -1 1 8.6 1.8
-4 -1 1 10.2 3.2
4 -1 -1 11.5 4.5
4 1 -1 8.3 4.2
-4 1 1 11.4 4.8
4 1 -1 14.4 4.3
4 1 -1 13.5 4.9
-4 1 1 12.6 3.2
-4 1 1 11.3 4.9
3 -1 -1 333.37 23.8
3 -1 -1 370.76 24.9
-3 -1 1 352.36 24.3
3 -1 -1 345.07 24.9
-3 -1 1 337.27 23.8
-3 -1 1 396.86 25.5
-3 -1 1 300.37 24.5
-3 1 1 360.56 24.6
3 1 -1 354.66 24.4
-3 1 1 300.27 25
3 1 -1 344.97 25
3 1 -1 324.67 24.7
2 -1 -1 595.14 40.4
-2 -1 1 535.35 39.6
-2 -1 1 573.34 40.5
-2 -1 1 545.95 40.1
2 -1 -1 642.14 40.6
-2 1 1 566.14 40.1
2 1 -1 641.84 40.5
2 1 -1 647.04 39.8
-2 1 1 512.15 40.3
2 1 -1 637.54 40.5
-1 -1 1 339.77 24.8
1 -1 -1 364.86 24.9
1 -1 -1 321.47 24.1
1 -1 -1 372.26 25
-1 -1 1 370.06 24.9
-1 -1 1 356.66 24.1
1 1 -1 340.47 24.9
1 1 -1 354.56 24.8
-1 1 1 368.66 24.3
-1 1 1 317.57 24.6
-1 1 1 348.57 24.9
1 1 -1 373.76 24
0 -1 -1 3739.13 239.08
0 -1 1 3587.34 238.88
0 -1 1 3667.83 238.28
0 -1 1 3564.44 238.98
0 1 1 3481.15 238.98
0 1 1 3921.01 238.48
0 1 -1 3420.36 238.88
0 1 -1 3677.83 238.98
0 1 -1 3724.63 238.28
-1 -1 -1 2100.19 136.19
1 -1 1 2099.19 136.99
-1 -1 -1 2063.09 137.09
1 -1 1 1946.21 136.09
-1 -1 -1 2175.18 137.09
1 1 1 2110.89 137.09
-1 1 -1 2067.39 137.09
-1 1 -1 1977.8 136.79
-1 1 -1 2131.99 136.19
1 1 1 2145.29 136.19
1 1 1 1999.3 136.99
-2 -1 -1 416.56 29.1
2 -1 1 453.45 29.3
-2 -1 -1 393.56 29.4
-2 -1 -1 410.36 28.1
-2 -1 -1 402.06 28.1
2 -1 1 416.96 29.2
2 1 1 429.06 29.4
-2 1 -1 401.86 29.3
-2 1 -1 397.96 28.8
2 1 1 398.46 29.2
2 1 1 388.46 28.1
3 -1 1 927.31 61.99
3 -1 1 927.51 63.39
-3 -1 -1 916.81 63.99
-3 -1 -1 987.6 63.89
3 -1 1 969.3 63.79
-3 -1 -1 883.61 62.49
3 1 1 942.21 63.79
3 1 1 937.41 63.79
3 1 1 957.2 62.39
-3 1 -1 945.31 63.89
3 1 1 899.31 62.69
-4 -1 -1 243.78 18
-4 -1 -1 236.68 19.6
4 -1 1 257.97 19.3
-4 -1 -1 264.57 17.3
-4 -1 -1 228.78 19.1
4 -1 1 256.87 17.3
4 -1 1 219.58 18.5
4 1 1 216.68 19.1
4 1 1 251.67 19.6
-4 1 -1 213.68 19.1
-4 1 -1 264.87 20
4 1 1 236.28 18.5
4 1 1 214.08 17.2
-5 -1 -1 164.08 15
5 -1 1 136.19 13.5
-5 -1 -1 145.39 12.7
-5 -1 -1 157.88 11.9
5 -1 1 133.79 11.5
-5 -1 -1 142.79 13.8
5 -1 1 162.88 14.4
5 1 1 154.48 14.5
-5 1 -1 155.98 10.4
5 1 1 142.09 13.9
5 1 1 149.59 11.9
5 1 1 139.59 13.7
-5 1 -1 158.38 14.9
-5 1 -1 151.68 14.6
-5 1 -1 152.98 11.6
-6 -1 -1 593.44 43.3
6 -1 1 593.04 40.4
6 -1 1 532.25 41.8
-6 -1 -1 556.34 42.4
-6 -1 -1 569.34 41.5
6 -1 1 633.74 43.1
-6 -1 -1 647.44 40.7
-6 1 -1 529.45 42.7
6 1 1 599.24 43.1
6 1 1 595.54 43
6 1 1 541.35 42.6
-6 1 -1 671.23 40.5
-6 1 -1 639.84 44.5
-6 1 -1 619.84 43.4
6 1 1 518.75 40.1
-7 -1 -1 561.24 45.1
-7 -1 -1 614.24 46.2
7 -1 1 558.04 44.4
-7 -1 -1 691.43 44.9
-7 -1 -1 665.93 43.4
7 -1 1 657.23 46
7 1 1 598.34 42.6
-7 1 -1 595.74 45.6
-7 1 -1 644.64 42.9
7 1 1 589.14 45.5
-7 1 -1 730.93 48
7 1 1 581.04 45.7
-7 1 -1 710.83 46.6
7 1 1 554.84 45.5
8 -1 1 61.29 9.8
-8 -1 -1 68.89 11.3
8 -1 1 73.19 11.8
-8 -1 -1 63.19 8.3
-8 -1 -1 57.89 11.1
8 -1 1 62.89 8.1
-8 -1 -1 69.79 10.4
-8 1 -1 62.99 11.7
-8 1 -1 58.79 8
8 1 1 57.69 11.9
-8 1 -1 72.09 11.8
8 1 1 82.79 13.1
8 1 1 58.89 7.6
-8 1 -1 63.89 12
8 1 1 56.39 10.4
-9 -1 -1 59.09 12.5
9 -1 1 76.39 8.8
9 -1 1 74.99 13.4
-9 -1 -1 92.69 14.8
-9 -1 -1 86.99 10.3
9 1 1 81.69 13.9
9 1 1 76.59 8.8
-9 1 -1 86.59 9.9
-9 1 -1 75.89 13.5
-9 1 -1 107.39 15.6
9 1 1 94.69 7.1
-9 1 -1 100.89 15.1
10 -1 1 4.2 7.2
-10 -1 -1 -2.6 7.4
-10 -1 -1 11.1 5.4
-10 -1 -1 2.8 5.6
-10 -1 -1 2.4 6.5
10 -1 1 0.8 4.3
10 1 1 0 4.1
10 1 1 5 2
-10 1 -1 5.2 6.4
-10 1 -1 1.2 7.7
-10 1 -1 13.5 7.9
10 1 1 -2.7 7.8
-10 1 -1 4.6 4.5
11 -1 1 5.4 8.7
11 -1 1 22.2 5.9
-11 -1 -1 -0.1 8.4
-11 -1 -1 9.2 6.1
-11 -1 -1 7.1 7.9
11 1 1 17 9.9
-11 1 -1 -3.1 8.5
-11 1 -1 11.4 5.8
-11 1 -1 15 9.8
11 1 1 21.2 5.3
-12 -1 -1 90.89 14.3
12 -1 1 64.79 9.5
12 -1 1 85.99 15.9
-12 -1 -1 68.19 15.4
-12 1 -1 65.29 15.7
-12 1 -1 87.09 16.3
12 1 1 42.5 7.8
12 1 1 54.69 14.8
13 -1 1 31.9 13.1
-13 -1 -1 28 10.5
13 -1 1 33.2 7.3
-13 -1 -1 32.9 12.9
-13 1 -1 21.9 12.5
13 1 1 15 12.1
-13 1 -1 38.4 13.3
-14 -1 -1 57.29 13.7
-14 -1 -1 67.69 17.7
14 -1 1 10.8 14.1
-14 1 -1 31 14.3
-14 1 -1 47 12.6
14 1 1 21.9 13.5
15 -1 1 -2.2 11.4
-15 -1 -1 -13.1 7.6
-15 -1 -1 9.8 12.7
15 1 1 4.5 11.9
-15 1 -1 15.8 11.9
-15 1 -1 -6.6 10.3
-16 -1 -1 -9.5 9.8
16 -1 1 -14.7 13.5
16 -1 1 2.7 7.1
-16 -1 -1 -0.6 11
-16 1 -1 6.1 10.7
16 1 1 13.4 14.4
-16 1 -1 -16 10.7
-16 -2 1 4.7 10.9
16 -2 -1 -0.7 11.8
16 -2 -1 13 7.1
-16 -2 1 12 13.2
-16 2 1 21 12.6
16 2 -1 26.2 16.4
-16 2 1 26.1 13.2
-15 -2 1 7.3 13.4
15 -2 -1 3.5 6.4
15 -2 -1 15.8 12.1
-15 -2 1 -0.7 8.7
15 2 -1 16.1 12.3
-15 2 1 13.4 11.8
-15 2 1 -16.8 8.1
14 -2 -1 -3.8 8.6
14 -2 -1 6.9 6.4
-14 -2 1 10.1 11
-14 -2 1 13.6 8.6
-14 2 1 5.9 12.8
-14 2 1 -10 8.9
14 2 -1 21.4 11.8
-13 -2 1 95.69 15.6
13 -2 -1 87.69 12.5
13 -2 -1 92.49 17.2
-13 -2 1 91.99 19.8
13 2 -1 85.49 8.3
-13 2 1 102.59 20
-13 2 1 81.39 16.8
13 2 -1 101.79 19.2
12 -2 -1 12.9 6.2
-12 -2 1 3.7 7.1
12 -2 -1 -1.6 8.4
-12 -2 1 13.4 8.7
-12 -2 1 -4.5 8.2
12 2 -1 5.4 10.3
-12 2 1 0.6 9.5
-12 2 1 -0.7 10.9
12 2 -1 3.7 3.9
-12 2 1 3.9 11.8
-11 -2 1 76.59 13.4
11 -2 -1 87.49 15.3
11 -2 -1 73.19 10.6
-11 -2 1 93.39 16.9
-11 -2 1 70.09 13.6
11 2 -1 63.39 8
-11 2 1 45.9 13.3
-11 2 1 50.09 14.5
-11 2 1 69.39 14
11 2 -1 59.39 14.7
-10 -2 1 13.1 7.4
10 -2 -1 13.2 6
10 -2 -1 9.5 7.9
-10 -2 1 17.1 9.6
-10 -2 1 7.3 6.8
-10 2 1 9.9 7.6
-10 2 1 24.2 11.7
10 2 -1 9.7 8.9
-10 2 1 13 8.7
-9 -2 1 39.7 9.3
9 -2 -1 52.19 8.3
-9 -2 1 64.69 13.8
9 -2 -1 38.9 10.1
-9 -2 1 42.6 7.6
-9 -2 1 34.9 8.5
9 2 -1 40.2 10.9
-9 2 1 53.49 11.5
-9 2 1 37.4 9.9
-8 -2 1 64.79 10
-8 -2 1 85.99 12.6
8 -2 -1 69.49 9.2
8 -2 -1 68.19 11.2
-8 -2 1 70.59 12.7
8 -2 -1 81.59 12.6
-8 -2 1 67.09 9.1
8 2 -1 63.99 11.5
8 2 -1 63.39 11.3
-8 2 1 77.99 13.2
-8 2 1 94.29 14.2
-8 2 1 68.49 6.2
8 2 -1 80.99 12.9
-7 -2 1 5.1 6.4
-7 -2 1 4.4 5.4
7 -2 -1 16.2 6.9
-7 -2 1 6.2 5.2
7 -2 -1 6.5 5.5
-7 -2 1 7.7 4.6
7 -2 -1 7 4.6
7 2 -1 15.9 7.3
7 2 -1 7.5 5.7
7 2 -1 8.9 5.4
-7 2 1 4.4 5.8
-7 2 1 4.8 6.8
6 -2 -1 359.16 26.3
6 -2 -1 378.36 28.5
6 -2 -1 322.97 27.8
-6 -2 1 361.66 28.2
-6 -2 1 363.26 26.1
-6 -2 1 356.66 26.8
-6 -2 1 348.57 24.8
-6 -2 1 396.86 29.5
6 2 -1 378.96 28.7
6 2 -1 366.86 28.3
-6 2 1 339.97 28.8
6 2 -1 327.07 27.1
-5 -2 1 174.38 14.2
5 -2 -1 176.28 15.9
5 -2 -1 150.48 15.2
-5 -2 1 154.98 12.8
5 -2 -1 158.18 13.5
-5 -2 1 152.48 15.3
-5 -2 1 174.88 16.8
5 2 -1 154.38 14.1
-5 2 1 165.58 15.1
5 2 -1 165.58 15.7
-5 2 1 168.68 16.3
5 2 -1 189.78 16.5
4 -2 -1 399.46 27.3
-4 -2 1 355.56 25.4
4 -2 -1 311.27 26.6
4 -2 -1 313.47 24.5
-4 -2 1 349.07 26.6
-4 -2 1 359.76 27.6
4 2 -1 314.47 26.4
-4 2 1 358.96 26.4
4 2 -1 335.07 25.2
4 2 -1 369.96 27.2
-4 2 1 363.56 27.5
-3 -2 1 186.28 16.6
3 -2 -1 178.88 16.6
-3 -2 1 208.18 17.6
3 -2 -1 193.18 16.7
-3 -2 1 194.98 15.2
-3 2 1 189.98 15.4
3 2 -1 186.78 16.9
-3 2 1 179.18 17
3 2 -1 186.38 17
3 2 -1 196.88 15.1
-3 2 1 214.58 17
-2 -2 1 247.78 21.4
2 -2 -1 252.77 21.3
-2 -2 1 281.47 20
-2 -2 1 322.67 22.5
2 -2 -1 246.08 21.3
2 -2 -1 273.67 20.2
-2 2 1 267.77 20.3
2 2 -1 275.47 21.8
-2 2 1 295.47 21.9
-2 2 1 250.97 21.7
2 2 -1 257.77 19.7
2 2 -1 263.57 21.5
-1 -2 1 267.07 21.4
1 -2 -1 282.07 19.8
1 -2 -1 264.37 21.4
-1 -2 1 275.37 21.6
-1 -2 1 262.97 19.5
1 -2 -1 256.97 21.4
-1 2 1 255.67 19.7
-1 2 1 234.88 21.1
1 2 -1 258.77 21.4
1 2 -1 264.37 19.3
-1 2 1 222.18 21
1 2 -1 291.27 21.4
0 -2 1 4949.21 320.67
0 -2 -1 4754.22 320.57
0 -2 -1 4959.1 320.67
0 -2 1 4769.32 319.27
0 -2 -1 4776.32 319.37
0 -2 1 4826.62 320.57
0 2 1 5108.29 320.67
0 2 -1 4678.13 320.37
0 2 -1 4932.81 319.17
0 2 1 4908.31 320.77
0 2 -1 4789.02 320.47
0 2 1 4987.3 319.37
1 -2 1 3970.9 255.37
-1 -2 -1 3967.9 254.17
1 -2 1 3575.24 253.97
-1 -2 -1 3816.22 255.27
1 -2 1 3918.51 255.47
-1 -2 -1 3833.42 255.47
1 2 1 3949.3 254.07
-1 2 -1 3770.42 253.87
-1 2 -1 3985.4 255.37
1 2 1 3746.73 255.47
-1 2 -1 4080.49 255.67
1 2 1 3813.72 255.37
-2 -2 -1 380.16 27
-2 -2 -1 397.86 29.1
-2 -2 -1 375.46 28.6
2 -2 1 372.16 28.4
2 -2 1 364.76 28.8
2 -2 1 345.07 26.9
-2 2 -1 395.16 29.1
2 2 1 387.06 29.2
2 2 1 379.56 27
2 2 1 384.76 28.9
-2 2 -1 393.16 28.4
-2 2 -1 372.46 26.9
3 -2 1 8.1 5.5
-3 -2 -1 10.2 4.1
-3 -2 -1 11.8 6.4
3 -2 1 7.2 5.5
-3 -2 -1 6.8 4.9
3 2 1 8.1 3.8
-3 2 -1 10.2 5.6
-3 2 -1 3.1 5.6
3 2 1 3.7 5.9
3 2 1 11.3 6
-3 2 -1 3.4 3.7
4 -2 1 115.99 12.2
-4 -2 -1 104.39 12.2
4 -2 1 116.79 12.1
-4 -2 -1 103.19 9.9
-4 -2 -1 97.49 9.9
-4 -2 -1 111.89 13.3
4 2 1 104.49 10.4
-4 2 -1 116.89 13
4 2 1 94.19 11.8
4 2 1 117.79 14.1
-4 2 -1 105.99 11.6
-5 -2 -1 244.18 18.9
5 -2 1 303.47 22.3
5 -2 1 224.18 21.3
5 -2 1 233.08 18.6
-5 -2 -1 238.68 19.5
-5 -2 -1 258.07 21.7
-5 -2 -1 253.97 22.5
-5 2 -1 289.07 21.1
5 2 1 244.78 21.6
5 2 1 273.57 20.2
5 2 1 254.47 22.2
-5 2 -1 244.28 22.3
6 -2 1 211.38 16
6 -2 1 189.68 18.5
6 -2 1 222.98 19.2
-6 -2 -1 198.08 19.4
-6 -2 -1 204.18 18.6
-6 -2 -1 201.78 16.8
6 2 1 190.08 17.1
6 2 1 194.38 18.6
-6 2 -1 191.38 19.3
6 2 1 190.98 18.8
-6 2 -1 201.48 18.9
-7 -2 -1 113.99 13.7
-7 -2 -1 135.39 17.5
-7 -2 -1 125.59 12.6
7 -2 1 125.99 14.5
7 -2 1 112.89 14
-7 -2 -1 147.99 11.9
7 -2 1 129.79 11.6
-7 2 -1 127.89 9.8
7 2 1 132.19 16.4
-7 2 -1 120.69 14.8
7 2 1 111.09 13.3
-7 2 -1 135.99 15.3
7 2 1 134.59 16.9
8 -2 1 38.7 7
-8 -2 -1 57.39 7.9
-8 -2 -1 49.99 11.4
-8 -2 -1 55.79 10.8
8 -2 1 56.29 11.6
-8 -2 -1 43.7 8.4
-8 2 -1 68.19 12.8
8 2 1 43.3 11
8 2 1 50.19 10.7
-8 2 -1 46.9 4.3
-8 2 -1 42.6 10.5
-9 -2 -1 128.49 19.2
-9 -2 -1 137.49 16.6
-9 -2 -1 144.59 14.1
9 -2 1 143.39 13.8
-9 -2 -1 162.88 15.9
9 -2 1 161.48 18
-9 2 -1 193.28 21.1
-9 2 -1 188.38 19
9 2 1 166.38 21.1
-9 2 -1 135.39 19.5
10 -2 1 96.19 11.8
-10 -2 -1 113.49 18.5
-10 -2 -1 80.59 14.8
10 -2 1 115.09 17.3
-10 -2 -1 96.69 12.2
-10 -2 -1 102.19 14
-10 2 -1 90.19 17.5
10 2 1 102.39 17.5
-10 2 -1 91.59 16.1
-10 2 -1 95.49 16.6
-11 -2 -1 -1.1 6.8
11 -2 1 -10.6 8.2
-11 -2 -1 3.5 10.5
11 -2 1 1.4 4.8
-11 2 -1 -3.7 9.3
11 2 1 5 9.4
-11 2 -1 15.1 9.6
12 -2 1 39.8 7.9
-12 -2 -1 46.1 10.6
12 -2 1 27.4 12.1
-12 -2 -1 31.4 13.2
-12 2 -1 24.8 12.1
12 2 1 33.8 5.5
-12 2 -1 25.2 13.6
12 2 1 29.1 5
12 2 1 17.7 11.5
13 -2 1 59.79 15.2
-13 -2 -1 55.59 13.1
-13 -2 -1 60.59 17.3
13 2 1 53.89 6.1
-13 2 -1 62.09 15.1
-13 2 -1 59.59 15.3
13 2 1 64.29 16.3
14 -2 1 27.9 7.7
14 -2 1 48.8 14.6
-14 -2 -1 37.2 15.4
-14 -2 -1 35.6 10.7
-14 2 -1 61.29 16.6
-14 2 -1 19.7 13.5
14 2 1 34.8 15.4
15 -2 1 1.5 5.7
-15 -2 -1 19.8 10.9
15 -2 1 -5.3 11.8
-15 -2 -1 3.2 11.9
-15 2 -1 -3.8 10.4
-15 2 -1 -9.5 9.7
15 2 1 -13.2 11.6
-16 -2 -1 -7.5 9.1
16 -2 1 -6.5 12.9
16 -2 1 0.6 6.5
-16 -2 -1 21.7 15.2
-16 2 -1 11.7 13.4
16 2 1 2.5 15.6
-16 2 -1 -3.5 10.1
16 -3 -1 0.8 14.1
16 -3 -1 -0.7 7.1
-16 -3 1 7.7 13.9
-16 -3 1 6.2 12
-16 3 1 12.3 13.1
-16 3 1 -16.1 12.5
16 3 -1 8.8 13.3
-15 -3 1 24.8 14.2
15 -3 -1 17.9 11.9
-15 -3 1 -3.7 9.5
15 -3 -1 2.3 7.1
-15 3 1 -9.3 11
15 3 -1 20.9 15.6
15 3 -1 0.9 6.1
-15 3 1 9.8 12.6
14 -3 -1 2.9 10.8
14 -3 -1 -11.5 6
-14 -3 1 3.1 9.4
-14 -3 1 -0.8 11.8
14 3 -1 0.7 12.6
14 3 -1 14.5 6.5
-14 3 1 -0.5 10.1
-14 3 1 -5.3 9.2
-13 -3 1 14.6 8.9
13 -3 -1 16.2 9.5
-13 -3 1 8 11.4
13 -3 -1 15.7 7.8
13 3 -1 15.5 6.2
13 3 -1 24.6 13.3
-13 3 1 16.7 10.8
-13 3 1 7.8 13.8
12 -3 -1 1.4 9
-12 -3 1 7.1 9
-12 -3 1 6.5 10.7
12 -3 -1 8.3 6.6
-12 3 1 14.1 9
-12 3 1 24 12.2
12 3 -1 8.6 10.7
-11 -3 1 9.4 7.6
11 -3 -1 27.1 11.4
11 -3 -1 23.4 7.9
-11 -3 1 16.9 11.6
-11 -3 1 19.6 9.7
11 3 -1 15.7 11.5
-11 3 1 31.1 11.8
-10 -3 1 62.19 13
-10 -3 1 71.99 12.1
10 -3 -1 68.89 10.2
10 -3 -1 70.69 13.8
-10 -3 1 69.09 16
-10 3 1 55.79 6.3
-10 3 1 51.49 14.3
-10 3 1 77.69 16
10 3 -1 49.99 13.8
-9 -3 1 18.3 8.4
9 -3 -1 23.7 9
-9 -3 1 13.7 6.6
-9 -3 1 3 8.4
9 -3 -1 21.1 6.8
-9 3 1 8.2 9.3
-9 3 1 35.6 10.1
-9 3 1 14.1 3.8
9 3 -1 7.8 9.3
-8 -3 1 35.6 5.6
-8 -3 1 45 12.2
8 -3 -1 58.19 9
-8 -3 1 25.4 7.6
-8 -3 1 31.5 7.7
8 -3 -1 43.8 11.2
-8 -3 1 54.79 11.2
-8 3 1 39.7 11.6
-8 3 1 27.6 9.4
8 3 -1 33.4 10.4
-7 -3 1 42.3 8.4
7 -3 -1 40 10
-7 -3 1 45.2 9.8
7 -3 -1 50.79 8
7 -3 -1 28.3 9.5
-7 -3 1 33.8 6
-7 -3 1 36.2 10.5
7 3 -1 71.49 12.7
-7 3 1 47.7 11.8
-7 3 1 33.1 8.2
7 3 -1 40.5 9.1
7 3 -1 26.7 7.2
6 -3 -1 71.99 13.1
-6 -3 1 114.49 16
6 -3 -1 102.09 13.8
-6 -3 1 117.19 14.9
6 -3 -1 94.59 9.9
-6 -3 1 87.79 11.2
6 3 -1 75.29 12.8
-6 3 1 87.29 11.9
-6 3 1 93.09 12.6
6 3 -1 74.19 11.3
-6 3 1 75.69 13.7
6 3 -1 112.99 16
5 -3 -1 131.69 16.2
-5 -3 1 162.18 14.4
5 -3 -1 168.38 16.9
-5 -3 1 155.18 17.5
-5 -3 1 152.48 15.9
-5 3 1 129.09 16.6
5 3 -1 160.48 16.5
-5 3 1 159.48 14.6
5 3 -1 144.89 14
-5 3 1 161.48 16.3
5 3 -1 182.48 18.2
-4 -3 1 48.4 10.5
4 -3 -1 61.89 11
-4 -3 1 48.8 8.2
4 -3 -1 49.4 10.5
-4 -3 1 40.7 9.2
-4 3 1 44.9 7.8
4 3 -1 49.7 11
4 3 -1 46.4 7.4
4 3 -1 40.4 9
-4 3 1 34.6 9.9
-4 3 1 42.1 9.3
-3 -3 1 92.19 10.7
3 -3 -1 82.79 10.5
3 -3 -1 103.49 13.6
-3 -3 1 95.09 13.2
3 -3 -1 89.09 12.9
-3 -3 1 99.69 14.2
3 3 -1 91.69 13.7
-3 3 1 87.99 10.9
-3 3 1 83.39 12.9
3 3 -1 63.49 9.2
-3 3 1 89.39 13.8
3 3 -1 86.59 12.6
-2 -3 1 134.29 15.2
2 -3 -1 108.19 14.9
-2 -3 1 143.49 12.4
-2 -3 1 117.79 14.5
2 -3 -1 136.19 12.5
2 -3 -1 134.69 16.3
2 3 -1 138.39 16.1
-2 3 1 125.59 12.1
2 3 -1 134.99 15.8
-2 3 1 106.49 15.1
2 3 -1 120.79 11.6
-2 3 1 145.09 15.3
-1 -3 1 112.29 13.6
-1 -3 1 114.39 11.1
1 -3 -1 106.79 14.4
-1 -3 1 113.29 14.7
1 -3 -1 118.29 15.1
1 -3 -1 104.79 11.4
1 3 -1 135.59 15.5
-1 3 1 91.29 13.6
-1 3 1 136.09 16
1 3 -1 91.99 10.2
1 3 -1 139.69 16.6
-1 3 1 109.99 10.9
0 -3 1 943.41 61.09
0 -3 1 984.6 63.49
0 -3 -1 921.21 61.09
0 -3 1 816.22 62.49
0 -3 -1 804.92 62.59
0 -3 -1 946.91 63.39
0 3 -1 945.61 63.39
0 3 1 864.71 60.69
0 3 -1 820.72 62.49
0 3 1 916.11 63.39
0 3 -1 867.61 60.59
0 3 1 820.42 62.39
1 -3 1 196.28 15.7
-1 -3 -1 167.38 15
1 -3 1 189.68 17.9
-1 -3 -1 176.48 18.3
1 -3 1 148.39 17.4
-1 -3 -1 180.38 17.4
-1 3 -1 168.58 14.6
-1 3 -1 177.88 18
1 3 1 178.88 18.1
-1 3 -1 171.48 17.8
1 3 1 191.58 18.1
1 3 1 183.18 15
-2 -3 -1 82.89 12.6
-2 -3 -1 77.39 10.1
2 -3 1 97.69 14
2 -3 1 91.99 9.8
-2 -3 -1 92.69 13.4
2 -3 1 99.09 13.5
2 3 1 94.29 13.4
-2 3 -1 89.39 9.5
-2 3 -1 118.49 15.4
-2 3 -1 86.79 12.6
2 3 1 87.69 13.6
2 3 1 73.59 9.8
-3 -3 -1 187.28 18.5
3 -3 1 182.58 18.8
3 -3 1 224.78 17.1
-3 -3 -1 188.48 16.4
-3 -3 -1 223.58 20.5
3 -3 1 211.58 19.2
-3 3 -1 169.68 16.3
3 3 1 204.18 16.3
-3 3 -1 169.68 18.5
3 3 1 209.58 20.2
-3 3 -1 186.58 18.6
3 3 1 199.48 19.2
-4 -3 -1 197.18 17.3
4 -3 1 183.88 19.1
-4 -3 -1 182.58 19.8
-4 -3 -1 166.78 18.3
4 -3 1 217.68 19.6
-4 3 -1 181.98 19.5
4 3 1 219.48 17.1
4 3 1 212.08 19.7
-4 3 -1 197.58 17
-4 3 -1 205.38 19
4 3 1 211.78 20.6
-5 -3 -1 2.2 5.4
-5 -3 -1 19.1 7.6
5 -3 1 10.7 7.7
-5 -3 -1 9.1 5.1
5 -3 1 20.5 7.7
-5 -3 -1 6.6 7.9
5 3 1 15.3 5.3
5 3 1 11.5 7.7
-5 3 -1 12.3 7.8
-5 3 -1 12.8 6.5
-5 3 -1 21.5 6.2
5 3 1 2.4 5.9
-6 -3 -1 164.38 14.6
-6 -3 -1 133.29 13.2
6 -3 1 162.68 13.2
6 -3 1 150.38 18.8
6 -3 1 186.28 17.5
-6 -3 -1 160.28 20.7
-6 -3 -1 137.59 16.1
6 3 1 169.88 18
-6 3 -1 142.09 14.3
6 3 1 120.89 13.7
6 3 1 135.89 16.1
-6 3 -1 146.09 17.7
-6 3 -1 155.08 16
-7 -3 -1 149.09 20.6
-7 -3 -1 148.19 19
-7 -3 -1 124.29 13.8
7 -3 1 124.09 12.7
-7 -3 -1 142.19 12.5
7 -3 1 156.48 17.4
-7 3 -1 165.58 21.6
-7 3 -1 150.08 14.7
7 3 1 110.99 16.2
7 3 1 179.48 21.1
8 -3 1 22.5 6.3
-8 -3 -1 44.6 12
8 -3 1 33.9 10
-8 -3 -1 40.3 7.5
-8 -3 -1 26.2 9.4
-8 -3 -1 25.7 7.3
-8 3 -1 9.8 8.7
8 3 1 56.09 13.7
-8 3 -1 30.6 10.9
-9 -3 -1 2.2 7.6
9 -3 1 3 5.4
9 -3 1 -0.5 7
-9 -3 -1 5.8 9
-9 -3 -1 7.3 6.4
-9 3 -1 -2.5 7.8
9 3 1 -1.9 8.7
-9 3 -1 1.3 2.9
-9 3 -1 -0.9 7.6
10 -3 1 276.87 25.7
10 -3 1 252.07 20.5
-10 -3 -1 263.27 27.1
-10 -3 -1 273.57 22.6
10 3 1 233.58 26.3
-10 3 -1 285.97 26.7
-10 3 -1 222.48 16.9
-10 3 -1 228.28 17.1
11 -3 1 81.79 16.3
-11 -3 -1 79.59 13.9
11 -3 1 56.69 10
-11 -3 -1 85.49 18.3
-11 3 -1 113.19 18.3
11 3 1 87.19 18.7
-11 3 -1 86.39 19.7
12 -3 1 31 8.1
-12 -3 -1 25 12.9
12 -3 1 31.3 12.9
-12 -3 -1 45.2 11.4
-12 3 -1 63.59 15.3
12 3 1 79.59 17.8
-12 3 -1 69.69 17.4
13 -3 1 1.5 5.8
-13 -3 -1 -12.1 11.6
13 -3 1 15.6 11.7
-13 -3 -1 -0.4 7.9
-13 3 -1 7.8 12.2
13 3 1 -4.7 11.5
-13 3 -1 -11.7 10
-14 -3 -1 11.7 11.6
-14 -3 -1 14.8 9.9
14 -3 1 -9 10.8
14 -3 1 4.5 5.9
-14 3 -1 10 13.1
14 3 1 -19.6 12.2
14 3 1 5.1 5.5
-14 3 -1 15.1 12.5
-15 -3 -1 27.8 15.1
15 -3 1 -9.9 10.7
-15 -3 -1 9.1 10.3
15 -3 1 -9.3 5.6
15 3 1 -13.4 13.9
-15 3 -1 4.9 11.5
-15 3 -1 12.4 14.2
15 -4 -1 8.4 8.7
-15 -4 1 26.1 15.7
15 -4 -1 7.3 13.6
-15 -4 1 -11.3 10.6
15 4 -1 25.5 15.2
-15 4 1 3.4 13.4
-15 4 1 15.3 12.9
15 4 -1 1.5 8.5
-14 -4 1 23.4 14.8
14 -4 -1 35.4 13.1
-14 -4 1 7.3 10.6
14 -4 -1 17 8.1
14 4 -1 -4.8 12.5
14 4 -1 8 8
-14 4 1 8.9 10.9
-14 4 1 20 15
13 -4 -1 17.6 10.9
-13 -4 1 18.6 9.9
-13 -4 1 16.7 13.8
13 -4 -1 11.9 7.7
13 4 -1 0.6 11.9
-13 4 1 12.4 11.9
-13 4 1 51.19 16.8
12 -4 -1 6 9.7
-12 -4 1 -8.4 10
-12 -4 1 31.5 10.8
12 -4 -1 -3.2 6.3
12 4 -1 33 13.5
-12 4 1 0.8 9.4
-11 -4 1 -2.3 9.8
-11 -4 1 1.4 8.1
11 -4 -1 17.9 7.7
11 -4 -1 10.2 9.8
11 4 -1 -16.5 12.4
-11 4 1 15.3 11
-11 4 1 8.3 4.3
-10 -4 1 90.99 14
-10 -4 1 78.79 15.4
10 -4 -1 73.99 16.1
-10 -4 1 57.09 16.2
10 -4 -1 90.89 13
-10 4 1 84.59 16.8
10 4 -1 91.69 18.9
9 -4 -1 63.99 14.1
9 -4 -1 57.99 9.7
-9 -4 1 41 10.4
-9 -4 1 50.19 7.9
-9 -4 1 61.19 13.8
-9 -4 1 65.79 16.5
-9 4 1 49.7 13.8
9 4 -1 45.5 14.1
-8 -4 1 76.29 12.7
-8 -4 1 102.59 17.8
8 -4 -1 95.19 16
-8 -4 1 90.59 14.8
-8 -4 1 86.09 11
8 -4 -1 92.09 11.9
-8 4 1 81.19 16.4
8 4 -1 89.59 17.2
-8 4 1 116.99 16.4
-7 -4 1 19.3 10.9
7 -4 -1 22.9 6.6
7 -4 -1 30.2 10.3
-7 -4 1 34.1 8.9
-7 -4 1 13.4 8.2
-7 4 1 22.5 10
7 4 -1 31.5 12.5
-7 4 1 36.9 9.9
-6 -4 1 251.37 23.5
6 -4 -1 247.28 23.8
-6 -4 1 253.27 24.7
-6 -4 1 252.67 21.4
6 4 -1 257.97 25.8
-6 4 1 218.98 25.2
-6 4 1 230.48 22.9
5 -4 -1 229.88 21.6
-5 -4 1 182.08 19.8
-5 -4 1 205.98 18.8
5 -4 -1 182.08 20.6
-5 -4 1 205.28 21.8
-5 4 1 209.98 20.7
-5 4 1 231.08 22.7
5 4 -1 227.28 23
5 4 -1 197.08 17.7
-5 4 1 190.48 18.2
5 4 -1 216.28 20.9
-4 -4 1 33.8 7.8
-4 -4 1 32.1 10.1
-4 -4 1 38.8 10.1
4 -4 -1 34.6 10.3
4 -4 -1 38.8 10.2
4 4 -1 18.9 9.4
4 4 -1 29.9 6.8
-4 4 1 21.1 7.1
4 4 -1 40.9 12.6
-4 4 1 31.6 10.4
-4 4 1 40.8 10.6
-3 -4 1 875.01 61.79
-3 -4 1 729.23 59.69
-3 -4 1 876.81 58.59
3 -4 -1 969.5 61.89
3 -4 -1 760.22 60.49
3 -4 -1 865.91 58.69
-3 4 1 768.42 60.69
-3 4 1 874.21 61.09
3 4 -1 899.71 62.29
-3 4 1 840.12 58.39
3 4 -1 722.03 59.79
3 4 -1 782.92 57.59
-2 -4 1 195.38 17.2
2 -4 -1 158.78 19.3
-2 -4 1 210.38 20.9
-2 -4 1 167.08 19.4
2 -4 -1 198.08 17.3
2 -4 -1 211.08 20.2
-2 4 1 189.58 20
-2 4 1 190.08 17.3
2 4 -1 184.58 19.6
2 4 -1 215.48 21.8
2 4 -1 188.98 16.5
-2 4 1 169.98 19.8
-1 -4 1 256.57 23.6
1 -4 -1 268.37 23.7
-1 -4 1 248.58 20.9
1 -4 -1 222.88 22.7
1 -4 -1 242.38 20.5
-1 -4 1 219.48 22.6
1 4 -1 256.27 20.3
-1 4 1 246.38 24.1
1 4 -1 274.87 24.8
1 4 -1 212.18 22.8
-1 4 1 233.98 20
-1 4 1 237.38 23.1
0 -4 1 282.57 26.1
0 -4 -1 231.88 25
0 -4 1 319.87 26.9
0 -4 -1 316.77 26.9
0 -4 1 267.67 23.1
0 -4 -1 287.57 23.4
0 4 1 267.07 25
0 4 1 346.27 27.8
0 4 -1 258.17 25.3
0 4 -1 310.27 26.4
0 4 -1 281.37 22.5
0 4 1 261.57 22.5
-1 -4 -1 199.38 21.5
1 -4 1 211.98 21.7
-1 -4 -1 234.48 22.7
1 -4 1 244.48 19.7
1 -4 1 226.88 21.8
-1 -4 -1 264.57 20.1
-1 4 -1 260.57 22.6
-1 4 -1 210.48 18.6
-1 4 -1 203.98 21.5
1 4 1 209.08 18.7
1 4 1 216.28 21.7
1 4 1 233.08 23.5
2 -4 1 113.69 12.2
2 -4 1 119.59 16.8
-2 -4 -1 111.29 16.6
-2 -4 -1 108.09 16.5
-2 -4 -1 107.99 12.7
2 -4 1 89.19 15.4
2 4 1 118.89 17.4
-2 4 -1 124.59 17.1
-2 4 -1 109.99 13.1
2 4 1 119.29 17.8
2 4 1 91.89 12.2
-2 4 -1 135.69 18.2
3 -4 1 153.38 19.8
3 -4 1 158.68 14.7
-3 -4 -1 170.48 21
3 -4 1 152.48 17.2
-3 -4 -1 134.09 14
-3 -4 -1 115.99 17.1
-3 4 -1 150.68 17
3 4 1 177.48 22
3 4 1 126.39 18.1
-3 4 -1 109.39 17.4
3 4 1 132.39 13.2
-3 4 -1 108.09 12.9
4 -4 1 242.88 23.5
4 -4 1 247.28 23.9
-4 -4 -1 265.87 25
-4 -4 -1 238.08 22.9
-4 -4 -1 223.88 20.4
-4 4 -1 200.78 20
-4 4 -1 231.28 24.1
4 4 1 282.07 25.8
4 4 1 275.57 23.8
4 4 1 231.48 19.9
-4 4 -1 257.67 22.9
-5 -4 -1 236.28 19.4
-5 -4 -1 198.98 20.6
5 -4 1 225.48 22
-5 -4 -1 215.68 23.3
5 -4 1 201.78 21.7
-5 4 -1 204.18 22.4
5 4 1 237.68 24
5 4 1 186.48 20.9
-5 4 -1 250.47 22
-5 4 -1 197.08 18.9
5 4 1 194.58 18.5
-6 -4 -1 23.7 7.5
-6 -4 -1 25.9 11.1
6 -4 1 20.1 8.6
-6 -4 -1 30.9 7.1
-6 -4 -1 16.8 7.8
6 4 1 15.5 10.2
-6 4 -1 17.8 8.1
-6 4 -1 31.5 9.9
-6 4 -1 36.3 11.7
7 -4 1 11.6 5.4
-7 -4 -1 5.1 9.1
-7 -4 -1 4.1 6.3
7 -4 1 1.8 7.5
-7 -4 -1 -0.3 4.6
-7 -4 -1 25.9 9.2
7 4 1 3.4 10
-7 4 -1 6.8 7.2
-7 4 -1 0.6 8.4
-8 -4 -1 22.4 6.8
-8 -4 -1 37.3 9.6
-8 -4 -1 37.4 13.7
8 -4 1 40.8 11.8
8 -4 1 31.3 7.7
8 4 1 53.29 14.9
-8 4 -1 38 10.6
9 -4 1 57.59 9.8
-9 -4 -1 55.19 15.6
-9 -4 -1 55.39 9.2
9 -4 1 62.19 13.8
-9 -4 -1 51.29 11.3
-9 4 -1 54.99 14.3
9 4 1 77.39 17.4
-10 -4 -1 1 7
10 -4 1 2.7 6.1
10 -4 1 12.1 10.2
-10 -4 -1 1.9 11.6
10 4 1 3.6 11.1
-10 4 -1 0.5 9.5
-11 -4 -1 49.2 14.7
11 -4 1 25 8.2
-11 -4 -1 27.5 10.2
11 -4 1 37.9 13.5
11 4 1 18.4 14
-11 4 -1 32.4 5.5
-11 4 -1 40 13.7
12 -4 1 0.9 6.1
12 -4 1 12.5 11.1
-12 -4 -1 27.6 13.9
-12 -4 -1 7.9 8.8
-12 4 -1 4 10.7
12 4 1 -2.6 11.9
-13 -4 -1 10.4 9.6
13 -4 1 18.7 11.5
-13 -4 -1 8.4 13.5
13 -4 1 20.6 7.8
13 4 1 30.7 15.6
-13 4 -1 38.1 16.9
-13 4 -1 19.8 12
-14 -4 -1 4.8 14.6
14 -4 1 15.7 13.3
14 -4 1 7.6 7.5
-14 -4 -1 26.7 11.8
-14 4 -1 3.1 13.6
-14 4 -1 -0.3 11.1
14 4 1 10 14
-14 -5 1 27 15.4
14 -5 -1 -31.3 12
14 -5 -1 2.5 8.9
-14 -5 1 21.6 12.7
-14 5 1 32.5 16.9
-14 5 1 7 13
14 5 -1 13.9 15.9
-13 -5 1 6.2 13.8
13 -5 -1 25.5 9.7
13 -5 -1 6.1 11
-13 -5 1 13 11.1
-13 5 1 14.7 13.1
-13 5 1 -1.1 4.2
13 5 -1 27.4 15.4
12 -5 -1 2.1 7.1
-12 -5 1 3.3 12.8
-12 -5 1 -8.1 8.3
12 -5 -1 3.4 8.8
-12 5 1 6.5 11.5
12 5 -1 0.4 13.8
11 -5 -1 21.1 8.5
-11 -5 1 5.3 11.6
11 -5 -1 10 9.7
-11 -5 1 1.3 8.5
11 5 -1 12.5 13
-11 5 1 1.6 10.4
-10 -5 1 28.4 10.4
10 -5 -1 9.6 11.6
10 -5 -1 30.4 9.4
-10 -5 1 19.6 13.4
-10 -5 1 24.2 7.2
10 5 -1 41 15.9
-9 -5 1 -1.8 5.6
9 -5 -1 3.1 6.6
9 -5 -1 -0.9 9.3
-9 -5 1 7.8 9.4
-9 -5 1 -8.3 10.1
9 5 -1 -2.8 12.1
-9 5 1 10 9.9
8 -5 -1 190.48 24.8
-8 -5 1 183.18 19.5
8 -5 -1 170.28 17.3
-8 -5 1 142.79 17.2
-8 -5 1 164.78 25.6
-8 5 1 208.98 21
8 5 -1 222.98 29.5
-7 -5 1 6.7 7.3
-7 -5 1 34.5 13.5
-7 -5 1 12.9 8.9
7 -5 -1 1.3 8.2
7 5 -1 34.7 14.9
-7 5 1 15.9 9.5
-6 -5 1 36.1 10.2
6 -5 -1 6.1 9.6
-6 -5 1 23.5 8.4
-6 -5 1 20.7 11.9
-6 5 1 27.4 10.8
-6 5 1 33.3 11.8
6 5 -1 28.2 14.2
-5 -5 1 47.8 11.8
-5 -5 1 30.1 9
5 -5 -1 44.2 12.5
-5 -5 1 21.8 10.7
5 5 -1 60.79 16.3
-5 5 1 35.9 11.4
-5 5 1 44.1 13.7
4 -5 -1 13.8 9.4
4 -5 -1 18 7.7
-4 -5 1 14.9 8.4
-4 -5 1 22.3 9.8
-4 -5 1 33.7 12.3
4 5 -1 20.9 12
-4 5 1 24 10.4
-4 5 1 25.7 10.7
-3 -5 1 6.7 6
3 -5 -1 2.8 5.6
3 -5 -1 8.4 9
-3 -5 1 2.7 7.7
-3 -5 1 34.3 11.8
-3 5 1 -0.8 8
-3 5 1 4.6 8
3 5 -1 0.3 9.7
2 -5 -1 2.1 7
-2 -5 1 -7.4 7
-2 -5 1 -9.6 4.8
2 -5 -1 -5.6 4.9
-2 -5 1 2 8.7
2 -5 -1 4.5 7.8
-2 5 1 -9.6 6.7
2 5 -1 -11.4 8.3
-2 5 1 -3.5 8.4
1 -5 -1 32.7 11.9
-1 -5 1 45.6 13.3
-1 -5 1 34.5 11.5
-1 -5 1 29.7 8.2
1 -5 -1 34.3 11.2
1 -5 -1 31.8 8.4
-1 5 1 43.3 12.1
-1 5 1 32 10.1
1 5 -1 53.79 14.1
1 5 -1 36.5 8.4
1 5 -1 40.8 11.3
0 -5 1 95.39 17.6
0 -5 -1 90.09 13.4
0 -5 1 89.39 16.2
0 -5 1 94.69 12.8
0 -5 -1 94.79 17.3
0 -5 -1 71.89 14.9
0 5 -1 109.09 18.2
0 5 -1 65.19 14.9
0 5 1 84.09 15.5
0 5 1 70.99 12.7
0 5 1 99.59 17.6
0 5 -1 72.39 11.1
1 -5 1 339.47 32.9
-1 -5 -1 403.06 34.3
1 -5 1 380.96 30.3
-1 -5 -1 411.66 30.8
1 -5 1 405.56 34.1
1 5 1 329.07 32.6
-1 5 -1 349.67 29.5
-1 5 -1 441.46 34.7
1 5 1 448.26 35.7
-1 5 -1 308.97 32
-2 -5 -1 16 11.1
2 -5 1 10.5 9.6
2 -5 1 1.3 5.8
2 -5 1 4.8 8.4
-2 -5 -1 16 9.4
-2 -5 -1 7.9 6.1
-2 5 -1 12.6 9.3
-2 5 -1 17.8 6.5
2 5 1 10 10.2
2 5 1 8 8.6
-2 5 -1 20.5 10.3
3 -5 1 153.78 16.2
3 -5 1 169.18 22.1
-3 -5 -1 141.39 17.4
-3 -5 -1 107.09 18.2
-3 -5 -1 172.28 23.6
-3 5 -1 154.98 21.5
-3 5 -1 113.99 19.4
3 5 1 193.08 24.9
-4 -5 -1 2.4 6.5
-4 -5 -1 15.3 9
-4 -5 -1 15.3 9.9
4 -5 1 14.9 9.6
4 -5 1 17.5 8
-4 5 -1 11.6 9.3
4 5 1 17.7 11.6
5 -5 1 223.18 23.4
-5 -5 -1 205.88 19.9
-5 -5 -1 211.48 27.8
-5 -5 -1 178.58 26.3
5 5 1 252.07 29.6
-5 5 -1 183.68 21.4
-6 -5 -1 8.3 7.5
6 -5 1 10.7 9.6
-6 -5 -1 16.3 11.7
6 5 1 7.2 12
-6 5 -1 9.4 8.6
-7 -5 -1 74.79 13.3
-7 -5 -1 73.19 12.5
-7 -5 -1 102.99 20.4
7 -5 1 95.69 17.3
-7 5 -1 87.49 15.4
7 5 1 72.99 18.7
-8 -5 -1 2.1 5.9
-8 -5 -1 1.7 7.9
8 -5 1 -3.3 8.7
8 -5 1 -5.2 5.6
-8 -5 -1 10.7 11.8
-8 5 -1 5.2 8.7
8 5 1 2.7 11.9
-9 -5 -1 16.4 13.3
-9 -5 -1 0.3 5.4
-9 -5 -1 -2.4 8
9 -5 1 4.7 10.1
9 -5 1 8.2 6.8
9 5 1 -2.6 11.9
-9 5 -1 5.7 8.8
-10 -5 -1 40.7 11.8
-10 -5 -1 38.3 16
10 -5 1 22 8.4
-10 -5 -1 30.1 8.2
10 -5 1 44.6 13.5
-10 5 -1 41 14.8
10 5 1 33.2 15.5
11 -5 1 45.7 13.7
-11 -5 -1 10.2 12
-11 -5 -1 22.3 11.4
11 -5 1 6.3 7.5
-11 5 -1 7.9 11.3
11 5 1 2.8 13.9
-12 -5 -1 26.8 12.2
12 -5 1 14.8 11.1
-12 -5 -1 22.4 15.8
12 -5 1 24 8.7
12 5 1 18.9 15.8
-12 5 -1 14.3 5.1
-12 5 -1 16.5 12.9
-13 -5 -1 12.2 11.2
-13 -5 -1 43.1 19.9
13 -5 1 7.4 8.1
13 -5 1 25.1 14
-13 5 -1 22.5 14.4
13 5 1 10.4 12.9
14 -5 1 10.9 7.9
-14 -5 -1 -4.7 11.3
14 -5 1 19.1 13.9
-14 -5 -1 1.6 14.3
-14 5 -1 32.2 14.6
14 5 1 29.1 17.3
-14 5 -1 12.6 16.6
13 -6 -1 1 8.7
-13 -6 1 3.9 14.4
13 -6 -1 7.6 12.8
-13 -6 1 10.3 12.4
13 6 -1 18.2 19.8
-13 6 1 -4.9 9.6
-12 -6 1 5.7 13.9
12 -6 -1 10.2 12.6
-12 -6 1 13.1 10.6
12 -6 -1 -2.2 7.1
-12 6 1 2.3 10
12 6 -1 16.9 15.5
11 -6 -1 24.5 14.2
11 -6 -1 1.8 8.1
-11 -6 1 -3.6 8.5
-11 -6 1 13.4 7.2
-11 -6 1 11.3 14.3
11 6 -1 16.4 15.8
10 -6 -1 26.6 14.8
-10 -6 1 5 7.1
10 -6 -1 1.7 7.6
-10 -6 1 5.7 8.8
-10 -6 1 10.7 14.6
10 6 -1 -3.5 13.6
-10 6 1 -2.6 9.1
-9 -6 1 2.4 7.5
9 -6 -1 24.2 12.2
-9 -6 1 13.5 10.9
9 -6 -1 26.8 8.9
-9 -6 1 14.6 13.7
9 6 -1 5.9 13.8
-9 6 1 18.7 10.7
8 -6 -1 -2.3 9.8
-8 -6 1 7.2 12.3
8 -6 -1 8.4 6.9
-8 -6 1 -16.2 9.4
-8 6 1 -16.5 8
8 6 -1 17 14.8
7 -6 -1 13.3 12
-7 -6 1 10.1 13.6
-7 -6 1 13.2 10.7
-7 6 1 9.6 10.4
7 6 -1 27.8 17
-6 -6 1 36.9 11.3
6 -6 -1 35.3 13.8
-6 -6 1 42.8 16.1
-6 6 1 27.6 12.1
6 6 -1 26.5 15.9
5 -6 -1 105.99 20
-5 -6 1 155.48 23.8
-5 -6 1 105.99 16.7
-5 6 1 112.19 21.1
5 6 -1 175.38 27.2
-4 -6 1 84.69 14.4
4 -6 -1 68.29 16.7
4 -6 -1 62.09 12.5
-4 -6 1 83.79 19.6
4 6 -1 72.59 19.5
-4 6 1 50.99 15.2
3 -6 -1 106.29 15.8
-3 -6 1 132.79 22.9
-3 -6 1 125.99 16.2
3 -6 -1 101.19 19.8
3 6 -1 103.89 20.5
-3 6 1 70.29 17.3
-2 -6 1 89.59 15.2
2 -6 -1 100.39 18.8
2 -6 -1 88.69 14.2
-2 -6 1 76.49 18.1
-2 6 1 75.69 17
2 6 -1 83.89 19
1 -6 -1 18.8 8.6
-1 -6 1 0.8 7.3
-1 -6 1 -5 10.3
1 -6 -1 -3.9 9.9
1 6 -1 16.2 12.1
-1 6 1 -0.6 10.4
0 -6 -1 62.39 12.5
0 -6 1 85.09 13.7
0 -6 1 98.19 19.8
0 -6 -1 72.19 18
0 6 1 114.29 21.1
0 6 -1 82.49 17.9
-1 -6 -1 -15.7 9.5
1 -6 1 9.9 8.1
1 -6 1 7.3 11
-1 -6 -1 14.1 8.8
1 6 1 5.3 10.4
-1 6 -1 0.7 10.2
2 -6 1 71.39 13.6
-2 -6 -1 121.79 21.6
-2 -6 -1 95.09 14.9
2 -6 1 88.39 19
2 6 1 110.79 20.6
-2 6 -1 110.39 19.5
3 -6 1 37.9 14.1
3 -6 1 58.89 12.4
-3 -6 -1 47.2 11
-3 -6 -1 50.69 16.1
-3 6 -1 31.6 13.2
3 6 1 31.5 14.7
-4 -6 -1 57.89 12.6
4 -6 1 52.89 12.4
4 -6 1 57.59 14.8
-4 -6 -1 90.29 19.6
-4 6 -1 98.19 18.3
4 6 1 73.89 19
-5 -6 -1 44.5 16
-5 -6 -1 39.6 12.2
5 -6 1 45.1 15.2
5 6 1 42.3 16.6
-5 6 -1 47.5 15
6 -6 1 221.28 26.6
-6 -6 -1 258.97 33.5
-6 -6 -1 213.78 23.5
6 6 1 277.17 35.6
-6 6 -1 257.67 27.3
-7 -6 -1 26.1 14
7 -6 1 -4 10.4
-7 -6 -1 27.6 10.7
7 6 1 8.2 13.9
-7 6 -1 -1.7 9.3
-8 -6 -1 23.8 10.8
8 -6 1 18.7 12.5
8 -6 1 23.3 8.1
-8 -6 -1 15.9 13.8
-8 6 -1 6.2 9.8
8 6 1 20.1 15
-9 -6 -1 1 12.7
-9 -6 -1 7 10.5
9 -6 1 11 11.5
9 -6 1 0.1 6.5
9 6 1 18 15.7
-9 6 -1 3.9 10
-10 -6 -1 34.6 16.7
-10 -6 -1 26.6 10.8
10 -6 1 27.6 14.1
10 -6 1 15.9 8.4
10 6 1 9.7 14.4
-10 6 -1 18 11
-11 -6 -1 17.3 11.2
11 -6 1 -11.4 6.8
11 -6 1 7.5 11.5
-11 -6 -1 -4.8 12.5
-11 6 -1 16.6 12
11 6 1 9.8 15.4
12 -6 1 3.1 7.9
-12 -6 -1 39.4 15.7
-12 -6 -1 18.6 12.2
12 -6 1 5.4 12.3
-12 6 -1 -26.5 11.3
12 6 1 7.1 16.5
-12 6 -1 3.5 6.6
-11 -7 1 0 10.6
-11 -7 1 17.4 15.2
11 -7 -1 1.7 9.2
11 -7 -1 -8 11.5
11 7 -1 -8.6 16.8
-11 7 1 -9.8 8.9
10 -7 -1 16.5 13.4
10 -7 -1 -6.3 7.8
-10 -7 1 1.9 9.9
-10 -7 1 4.5 13.9
10 7 -1 0.9 16
-10 7 1 -1.5 9.9
-9 -7 1 11.6 15.3
9 -7 -1 5.7 9
9 -7 -1 13.3 13.6
-9 -7 1 12.9 10.8
9 7 -1 2.5 15.8
-9 7 1 19.7 12.3
-8 -7 1 1 13.5
8 -7 -1 9.8 12.8
-8 -7 1 1.7 8.4
-8 7 1 16 11.9
8 7 -1 -5.3 13.8
-7 -7 1 113.69 24.2
-7 -7 1 149.79 21
7 -7 -1 138.59 24.3
7 7 -1 121.89 26
-7 7 1 126.39 22.2
-6 -7 1 5.4 9.5
6 -7 -1 22.2 13.8
-6 -7 1 13.3 13.9
6 7 -1 40.9 18.7
-6 7 1 8.9 12.3
5 -7 -1 215.98 31.1
-5 -7 1 208.48 32.1
-5 -7 1 213.78 23.4
5 7 -1 188.18 31.5
-5 7 1 238.98 28.3
-4 -7 1 45.2 16.4
-4 -7 1 15.5 9.9
4 -7 -1 12 13.8
4 -7 -1 13.6 9.5
-4 7 1 23.8 14.1
4 7 -1 54.09 19.4
-3 -7 1 47 17.9
-3 -7 1 46.9 14.3
3 -7 -1 32.4 14.7
3 -7 -1 44.3 12.5
3 7 -1 42.4 17.1
-3 7 1 53.59 17.8
-2 -7 1 54.89 17.3
2 -7 -1 26.9 14
2 -7 -1 40.4 12.7
-2 -7 1 51.89 12.5
2 7 -1 44.8 17.9
1 -7 -1 71.89 14.4
-1 -7 1 80.69 19.5
-1 -7 1 48 14.1
1 -7 -1 80.49 19
-1 7 1 66.09 19.9
1 7 -1 63.69 18.3
0 -7 -1 93.89 20.8
0 -7 -1 116.59 17.6
0 -7 1 106.09 17
0 -7 1 113.19 22.1
0 7 1 83.79 21.8
0 7 -1 114.99 23.7
-1 -7 -1 -15.5 11.8
-1 -7 -1 2.4 8.1
1 -7 1 7.5 12.2
1 -7 1 12.6 9.6
1 7 1 -7.2 11.9
-1 7 -1 8.4 12.2
-2 -7 -1 70.59 14.5
2 -7 1 73.59 14.6
2 -7 1 89.39 19.7
-2 -7 -1 89.29 20.4
-2 7 -1 84.09 19.2
2 7 1 60.69 19.8
3 -7 1 18.3 9.4
-3 -7 -1 4.6 8.8
-3 -7 -1 12.2 13.9
3 -7 1 13.7 12
3 7 1 -1.8 13.8
-3 7 -1 14.1 13.3
-4 -7 -1 57.29 14.4
-4 -7 -1 60.79 18.8
4 -7 1 81.19 18.6
4 -7 1 83.99 15
4 7 1 66.39 20.8
-4 7 -1 74.79 17.7
-5 -7 -1 19.4 14.6
-5 -7 -1 7.3 8.9
5 -7 1 -4.3 10.5
5 7 1 5.1 14.3
-5 7 -1 2.4 11.2
-6 -7 -1 23.9 16.3
-6 -7 -1 19.9 10.7
6 -7 1 -5.9 10.4
-6 7 -1 33 14.4
6 7 1 36 17.8
-7 -7 -1 -0.6 13.5
-7 -7 -1 24.5 11.2
7 -7 1 -6.1 11.3
7 7 1 42.6 18
-7 7 -1 -11.7 10.2
-8 -7 -1 65.69 21.6
-8 -7 -1 53.99 15.4
8 -7 1 58.89 17.1
8 7 1 41.1 18.4
-8 7 -1 58.19 16.5
-9 -7 -1 5.9 13.4
9 -7 1 16.3 9.5
-9 -7 -1 11.1 11.5
-9 7 -1 -18.5 8.4
9 7 1 50.59 20.4
-10 -7 -1 4 14.4
10 -7 1 35.7 10.8
-10 -7 -1 15.9 11.7
10 -7 1 6.8 12.8
-10 7 -1 -3.5 9.4
10 7 1 15 16.5
11 -7 1 3.5 8.7
-11 -7 -1 22.7 13.6
11 -7 1 22.2 15.9
-11 -7 -1 -10.9 16.2
11 7 1 65.59 22.2
-9 -8 1 16.3 11.4
-9 -8 1 8.3 15.4
9 -8 -1 12.7 14.6
9 8 -1 17.4 20.4
-9 8 1 -5.4 10.5
8 -8 -1 -8.1 13.8
-8 -8 1 3.8 9.9
-8 -8 1 1.9 14.3
8 8 -1 0.3 16.8
-8 8 1 1.7 11.7
-7 -8 1 -1.8 14
7 -8 -1 3.2 13.4
-7 -8 1 57.49 15
-7 8 1 -10 10.6
7 8 -1 19.2 18.3
-6 -8 1 14.2 10
6 -8 -1 11.9 13.1
-6 -8 1 36.4 16
6 8 -1 27.9 17.6
-6 8 1 1.5 12.6
-5 -8 1 4.7 15.5
5 -8 -1 20 15.8
-5 -8 1 10.9 10.2
-5 8 1 0.8 12.2
5 8 -1 9.4 15.2
4 -8 -1 -10.8 7.7
-4 -8 1 5.6 17.4
-4 -8 1 11.7 11.9
4 -8 -1 19.7 15
4 8 -1 38.2 18.6
-4 8 1 1.3 13.7
-3 -8 1 13.3 10.6
-3 -8 1 12.7 16.7
3 -8 -1 2.6 9.1
3 -8 -1 27.4 17.5
3 8 -1 28.8 18.1
-3 8 1 19.9 14.1
-2 -8 1 15.6 12.3
2 -8 -1 17.7 14.6
2 -8 -1 32.5 12
-2 -8 1 8.9 13.9
-2 8 1 54.59 19.4
2 8 -1 11.7 15.4
1 -8 -1 44.7 17.8
1 -8 -1 34.1 13.5
-1 -8 1 58.19 14.3
-1 -8 1 62.89 18.4
-1 8 1 70.19 19.1
1 8 -1 52.29 19.6
0 -8 1 10.9 13.7
0 -8 1 12.6 10.4
0 -8 -1 30.5 11.9
0 -8 -1 -5.6 11.7
0 8 1 -1.8 13.5
0 8 -1 -7.3 14.3
1 -8 1 3.2 12.9
-1 -8 -1 6.9 14.1
-1 -8 -1 -16.7 9.2
1 -8 1 13.4 10.7
-1 8 -1 22.9 16.3
1 8 1 19.5 15.9
-2 -8 -1 30.5 11.6
-2 -8 -1 -6.1 12.9
2 -8 1 18.8 14.3
2 -8 1 12 9.8
-2 8 -1 -11.9 11.5
2 8 1 -11.1 14
3 -8 1 9.7 10.2
-3 -8 -1 -15.7 12.1
-3 -8 -1 1.2 9.1
3 -8 1 -11.8 13.1
3 8 1 6.8 15.3
-3 8 -1 8.3 13.4
4 -8 1 51.59 17.2
4 -8 1 88.09 16
-4 -8 -1 21.3 11.7
-4 -8 -1 36.5 18.4
-4 8 -1 44 17.5
4 8 1 42.7 20.3
5 -8 1 26.8 18.3
-5 -8 -1 -11.6 13.6
-5 -8 -1 15.9 11.1
-5 8 -1 -10.2 12
5 8 1 -5.9 16.8
6 -8 1 28.7 16.1
-6 -8 -1 50.09 19.6
6 8 1 34.1 18.6
-6 8 -1 51.19 17.9
-7 -8 -1 -7.9 13.1
-7 -8 -1 18.7 11.4
7 -8 1 23.6 14
-7 8 -1 33 14.6
7 8 1 7.9 17
-8 -8 -1 0.5 11.4
-8 -8 -1 28.4 18.7
8 -8 1 1.2 13.5
8 8 1 6.2 18.9
-8 8 -1 22.2 13.3
9 -8 1 -9 12
-9 -8 -1 11.9 15.8
-9 -8 -1 29.3 12.7
9 -8 1 -9.2 8.5
-9 8 -1 5.7 11
9 8 1 21.6 20.5
-6 -9 1 -20.3 10.4
-6 -9 1 -5.1 15
6 -9 -1 1.8 14.9
-6 9 1 -2.1 12.7
6 9 -1 23.5 18.6
5 -9 -1 10.9 14.8
-5 -9 1 17 13
-5 -9 1 -0.5 16.8
5 9 -1 11.5 17.6
-5 9 1 -0.9 13.6
-4 -9 1 -10.6 15.8
4 -9 -1 8 10.3
-4 -9 1 6.9 10.6
4 -9 -1 6.7 16.1
4 9 -1 38.5 20.3
-4 9 1 18.8 15.2
-3 -9 1 27.2 13.7
-3 -9 1 67.49 20.8
3 -9 -1 35.4 13.7
3 -9 -1 27 16.1
-3 9 1 54.29 19.5
3 9 -1 93.89 25.6
-2 -9 1 19.9 17.1
2 -9 -1 22.2 15.5
-2 -9 1 21.5 11.1
2 -9 -1 31.1 13.2
2 9 -1 -16.9 16.3
-2 9 1 11.6 15.4
1 -9 -1 13.4 14.4
1 -9 -1 -4.8 9.3
-1 -9 1 -9.1 13.8
-1 -9 1 -2.9 10.1
1 9 -1 0.7 15.5
-1 9 1 15.8 16.3
0 -9 -1 0.3 9.4
0 -9 1 -2.8 9.4
0 -9 -1 30.8 17.6
0 -9 1 2.1 14.5
0 9 1 1.2 15.5
0 9 -1 -11.4 14.6
1 -9 1 36.3 16.8
-1 -9 -1 23.2 12.2
1 -9 1 31.4 12.5
-1 -9 -1 19.6 18.2
-1 9 -1 19.4 15.2
1 9 1 36.1 18.5
2 -9 1 14.7 12.6
-2 -9 -1 5.7 10.9
2 -9 1 39.6 17.1
-2 -9 -1 -11.9 13.5
-2 9 -1 5.4 13.8
2 9 1 -0.1 14.9
3 -9 1 10.9 14.8
3 -9 1 1.4 9.8
-3 -9 -1 -4.5 14.2
-3 -9 -1 4.6 11.1
-3 9 -1 2 13.9
3 9 1 -6.5 15.9
-4 -9 -1 35.8 19
4 -9 1 -13.7 9.7
-4 -9 -1 11.4 11.4
4 -9 1 2.1 14.5
4 9 1 26.4 18.2
-4 9 -1 -1.1 12.9
-5 -9 -1 -8.4 15.1
-5 -9 -1 4.8 9.8
5 -9 1 3.9 14.2
5 9 1 -14.2 14
-5 9 -1 13.1 14.9
6 -9 1 14.6 14.9
-6 -9 -1 18.6 18.9
-6 -9 -1 -7.2 10.2
6 9 1 -13.2 16.2
-6 9 -1 -2 12.2
-17 0 2 40.6 15.1
17 0 -2 6.9 13.4
-17 0 2 4.3 12
-16 0 2 2.2 10.4
16 0 -2 14.2 13.2
-16 0 2 -8.1 9.3
15 0 -2 7.6 11.2
-15 0 2 0.8 10.4
-15 0 2 12.1 11.6
-14 0 2 21 11.4
14 0 -2 3.1 10.5
-14 0 2 47.2 14
-13 0 2 8.5 9.3
-13 0 2 -6.2 7.7
13 0 -2 3.8 9.1
-13 0 2 7.7 9.8
13 0 -2 4.6 3.1
13 0 -2 0.3 5.4
-12 0 2 198.28 24
12 0 -2 196.08 22.9
-12 0 2 153.68 21.3
-12 0 2 156.58 21.1
12 0 -2 161.38 15.6
12 0 -2 147.69 12.1
-11 0 2 7.6 8.1
11 0 -2 21.7 6.9
-11 0 2 11.8 7.5
-11 0 2 11.5 8.9
11 0 -2 10.3 8
-10 0 2 93.99 14.1
-10 0 2 99.09 12
-10 0 2 87.69 13.3
10 0 -2 90.29 13.3
10 0 -2 73.79 10.1
-10 0 2 89.69 14.4
-9 0 2 2.4 4.9
9 0 -2 16 7.1
-9 0 2 22 7.8
9 0 -2 10.7 5.8
9 0 -2 2.9 4.6
-9 0 2 11.8 5.7
-9 0 2 16 7.8
8 0 -2 82.39 9.4
8 0 -2 90.19 10.8
-8 0 2 90.69 10.8
-8 0 2 107.69 12.1
-8 0 2 92.09 13.1
8 0 -2 77.09 11.2
8 0 -2 82.19 6.7
-8 0 2 97.69 11
7 0 -2 422.56 27.9
7 0 -2 408.56 29.1
7 0 -2 384.96 25.9
-7 0 2 371.16 29.3
-7 0 2 419.46 28.2
-7 0 2 334.67 28.5
-7 0 2 379.96 30.4
7 0 -2 339.77 28.7
-6 0 2 205.68 14.9
6 0 -2 183.98 13
6 0 -2 206.78 14.9
-6 0 2 185.48 15.9
-6 0 2 176.18 16.9
6 0 -2 161.58 15.3
-6 0 2 157.38 15.2
6 0 -2 191.38 15.7
-5 0 2 63.49 7.8
-5 0 2 90.89 11
5 0 -2 76.29 8.1
5 0 -2 74.79 7.4
5 0 -2 65.89 7.8
-5 0 2 71.99 8.1
-5 0 2 63.49 8
5 0 -2 70.59 5.9
4 0 -2 294.17 20.3
-4 0 2 341.37 23.3
-4 0 2 275.07 21.3
-4 0 2 318.87 20.4
-4 0 2 255.47 21.2
4 0 -2 337.77 21.6
-4 0 2 312.47 21.4
4 0 -2 286.67 21.1
4 0 -2 266.47 21.2
-3 0 2 2912.11 172.88
-3 0 2 2528.85 173.78
3 0 -2 2600.04 172.48
-3 0 2 2809.52 172.28
-3 0 2 2600.74 172.48
3 0 -2 2782.92 172.58
3 0 -2 2660.83 172.18
3 0 -2 2322.67 172.48
-3 0 2 2447.16 172.48
-2 0 2 626.94 41.4
-2 0 2 583.24 41
2 0 -2 643.64 41.2
2 0 -2 600.34 41
-2 0 2 658.13 41.3
2 0 -2 620.14 41.4
-2 0 2 611.24 41
-1 0 2 221.18 15.4
1 0 -2 199.08 15.3
1 0 -2 248.38 15.6
-1 0 2 234.88 15.6
0 0 2 387.06 24.7
0 0 2 383.76 24.8
0 0 -2 397.76 24.8
0 0 2 342.77 24.6
0 0 2 335.67 24.3
1 0 2 1371.66 89.59
1 0 2 1380.06 90.09
-1 0 -2 1384.26 89.29
-1 0 -2 1330.97 90.09
1 0 2 1313.77 89.39
1 0 2 1488.75 90.19
-1 0 -2 1275.77 89.49
2 0 2 471.15 30
2 0 2 471.95 31.3
-2 0 -2 436.56 31.1
2 0 2 387.06 30.6
-2 0 -2 467.85 31.4
2 0 2 445.66 31.2
-2 0 -2 448.36 30.4
3 0 2 0.5 3.8
3 0 2 -5.6 3.7
3 0 2 0 1.8
-3 0 -2 -1.2 1.7
-3 0 -2 -3.7 2.9
3 0 2 1.6 4.4
-3 0 -2 1.9 1.7
-3 0 -2 -1.2 4
-3 0 -2 4 4.2
-4 0 -2 234.18 20
4 0 2 282.97 17.7
4 0 2 256.27 20.5
-4 0 -2 253.27 18.1
4 0 2 230.38 17.8
-4 0 -2 277.47 21
-4 0 -2 266.67 19.8
4 0 2 285.77 20.7
4 0 2 255.47 20.2
5 0 2 52.69 5.2
5 0 2 46.6 4.3
-5 0 -2 69.09 8.7
5 0 2 48.8 8.5
-5 0 -2 52.19 8.5
-5 0 -2 49.4 5.4
-5 0 -2 48.9 8.7
5 0 2 56.29 9
6 0 2 436.56 32.3
6 0 2 382.76 31.7
6 0 2 397.96 28.9
6 0 2 441.66 27.9
-6 0 -2 354.36 31.2
-6 0 -2 462.05 29.4
-6 0 -2 404.66 32.3
-6 0 -2 452.85 31.6
7 0 2 69.29 7.3
-7 0 -2 99.19 10.4
7 0 2 77.89 11.8
7 0 2 62.89 10.8
-7 0 -2 77.89 7.8
-7 0 -2 79.29 12.4
-7 0 -2 64.39 10.8
-8 0 -2 38 9.9
-8 0 -2 58.89 10.3
8 0 2 40.4 9.8
-8 0 -2 68.29 7.7
-8 0 -2 44.7 10.1
8 0 2 40.4 9.8
9 0 2 16.3 8
-9 0 -2 21.6 5.3
-9 0 -2 15.4 8.6
-9 0 -2 3.1 6.3
-10 0 -2 29.2 9.3
-10 0 -2 21.8 9.7
-10 0 -2 31.3 9.8
-10 0 -2 29.2 6.4
10 0 2 33.2 10.9
-11 0 -2 17.3 6.4
11 0 2 28.7 11.3
-11 0 -2 33.2 11.8
-11 0 -2 34.4 10.3
-12 0 -2 66.99 13.4
-12 0 -2 65.69 10.2
-12 0 -2 66.19 15.1
12 0 2 79.19 10.7
12 0 2 72.39 15.9
-13 0 -2 2.2 10.7
13 0 2 17.7 11.4
-13 0 -2 12.3 9
13 0 2 10.6 6.3
-14 0 -2 -10.1 9.6
14 0 2 4.9 11.5
-14 0 -2 1.1 8.1
14 0 2 7.6 6.5
15 0 2 -5.8 6.7
-15 0 -2 9.7 12.3
-15 0 -2 -0.4 10.4
15 0 2 28.1 14.1
16 0 2 19 8
-16 0 -2 2.1 12.4
16 0 2 -6.1 13.7
-16 0 -2 -1.9 11.1
16 -1 -2 26.1 13.5
16 -1 -2 9.8 7.6
-16 -1 2 31.5 12.1
-16 -1 2 8.9 12.4
16 -1 -2 8.1 4.9
16 1 -2 4.4 12.2
-16 1 2 45.3 14.4
-16 1 2 6.4 12.7
-15 -1 2 8.3 11.5
15 -1 -2 -1.4 6.3
-15 -1 2 5 10.3
15 -1 -2 -9.4 10.7
15 1 -2 3 10.8
-15 1 2 -5.2 10.2
-15 1 2 2 10.5
14 -1 -2 17.8 7.2
-14 -1 2 -7 8.3
-14 -1 2 14.1 11.5
14 -1 -2 12.6 12
-14 1 2 24.2 11
14 1 -2 -3.9 9.9
-14 1 2 3.6 10.2
-13 -1 2 15.2 9.2
13 -1 -2 2.2 5.8
-13 -1 2 11.8 9.7
13 -1 -2 29.8 9.7
-13 -1 2 1.5 8.2
-13 1 2 10.8 9.2
13 1 -2 9.2 10.3
-13 1 2 -0.7 9.7
-13 1 2 7.8 10.2
12 -1 -2 2.8 6.1
-12 -1 2 3.9 8.7
-12 -1 2 3 8
12 -1 -2 17.9 9.3
-12 1 2 -5.7 9.8
-12 1 2 -2.2 7.7
-12 1 2 6.2 9.1
-11 -1 2 6.5 6.6
11 -1 -2 5.5 6.5
-11 -1 2 10.4 7.3
11 -1 -2 -1.3 5
-11 -1 2 10.6 8.8
11 1 -2 3.1 2.5
-11 1 2 11.7 7.6
-11 1 2 38.4 12.7
-11 1 2 -13.3 6.7
11 1 -2 -0.6 6.8
-10 -1 2 40.5 9.9
-10 -1 2 46.6 10.7
10 -1 -2 47.4 10.1
-10 -1 2 47 10.8
-10 -1 2 56.79 9.3
10 -1 -2 39 8.1
-10 1 2 44.7 10.6
10 1 -2 49.7 11
-10 1 2 45.9 13.1
-10 1 2 43.6 10.4
-10 1 2 40.1 7.6
10 1 -2 44.3 5.1
-9 -1 2 2.5 5.3
-9 -1 2 -0.8 5.9
-9 -1 2 0.5 4.9
-9 -1 2 4.7 4.1
9 -1 -2 8.9 6.3
9 -1 -2 -3.8 4
-9 1 2 4.5 5.9
9 1 -2 7.1 3
9 1 -2 9.8 6.3
-9 1 2 -2.2 7
-9 1 2 7.2 6
-9 1 2 7.4 4.9
-8 -1 2 7.5 6.2
8 -1 -2 7.8 5.8
8 -1 -2 4.5 4.9
8 -1 -2 16.3 4.8
-8 -1 2 10.7 5.3
-8 -1 2 13.5 6.2
-8 -1 2 3.6 4.7
-8 1 2 3.9 7.6
-8 1 2 10 6.1
8 1 -2 18.9 6.6
8 1 -2 7.7 5.6
8 1 -2 12.1 3.3
-8 1 2 10.5 4.7
8 1 -2 4.4 6.2
-8 1 2 5.2 6
7 -1 -2 150.58 14.6
-7 -1 2 194.78 16.7
-7 -1 2 182.68 14.7
-7 -1 2 156.38 15.3
7 -1 -2 188.08 15.8
7 -1 -2 162.98 14.3
-7 -1 2 157.98 15.1
-7 1 2 155.48 15.7
-7 1 2 179.78 14.5
-7 1 2 170.98 16
-7 1 2 157.48 11.9
7 1 -2 146.69 16.2
7 1 -2 168.68 15.5
-7 1 2 171.88 18.2
7 1 -2 165.78 15.4
7 1 -2 175.38 12.9
-6 -1 2 81.89 9.8
6 -1 -2 47.5 8.2
6 -1 -2 57.79 7.8
6 -1 -2 54.59 7.9
-6 -1 2 53.39 7.2
-6 -1 2 57.19 9.2
-6 -1 2 62.49 8.6
-6 1 2 47.8 5.2
6 1 -2 55.69 6.2
-6 1 2 73.09 9.8
6 1 -2 71.09 9.1
6 1 -2 61.69 8.6
6 1 -2 56.29 9.8
-6 1 2 64.39 7.2
-6 1 2 64.59 9.6
5 -1 -2 79.49 8.9
5 -1 -2 102.59 9.8
-5 -1 2 89.19 10
-5 -1 2 93.09 9.1
-5 -1 2 89.99 8.2
5 -1 -2 79.49 8.3
-5 -1 2 68.69 8.7
5 1 -2 75.19 9.1
-5 1 2 91.89 10.1
-5 1 2 90.69 8.5
-5 1 2 88.49 7
5 1 -2 75.79 9.3
5 1 -2 83.69 9.7
-5 1 2 103.79 10.1
-4 -1 2 115.29 10.4
-4 -1 2 114.49 11
4 -1 -2 122.19 10.6
4 -1 -2 122.09 10.8
-4 -1 2 102.79 9.4
4 -1 -2 108.79 9.6
-4 -1 2 114.79 10.2
4 1 -2 112.99 10.4
-4 1 2 106.79 9.7
-4 1 2 113.59 8.8
-4 1 2 111.79 11.1
4 1 -2 110.39 10.6
4 1 -2 121.29 10.7
-3 -1 2 5271.57 332.37
-3 -1 2 4767.72 332.67
3 -1 -2 5529.35 332.87
-3 -1 2 5131.99 332.47
-3 -1 2 5401.66 332.17
3 -1 -2 5181.88 332.57
3 -1 -2 5149.38 332.17
3 1 -2 5303.57 332.67
3 1 -2 4996.6 332.47
-3 1 2 4756.12 332.67
-3 1 2 4967.4 331.67
-3 1 2 4680.23 332.27
-3 1 2 5291.97 332.17
3 1 -2 4622.14 332.47
2 -1 -2 9733.83 624.94
2 -1 -2 9506.95 624.94
-2 -1 2 8375.66 624.64
-2 -1 2 9806.72 625.04
2 1 -2 9980.5 624.94
-2 1 2 9999 624.94
2 1 -2 9564.84 624.94
1 -1 -2 1623.24 102.79
-1 -1 2 1422.06 102.99
-1 -1 2 1650.33 102.59
1 -1 -2 1580.34 103.29
1 -1 -2 1469.05 103.19
1 1 -2 1627.84 103.19
-1 1 2 1447.66 103.19
1 1 -2 1638.24 102.49
1 1 -2 1522.05 103.19
-1 1 2 1599.14 102.89
0 -1 -2 2842.32 173.88
0 -1 2 2490.85 173.58
0 -1 2 2551.84 173.68
0 -1 -2 2601.84 173.08
0 -1 -2 2521.85 173.78
0 -1 2 2472.45 172.88
0 1 -2 2925.11 172.88
0 1 2 2478.45 173.78
0 1 -2 2632.34 173.68
0 1 2 2467.75 173.68
0 1 2 2756.62 173.18
0 1 -2 2935.61 173.78
-2 -1 -2 16.1 5.5
-2 -1 -2 16.9 5.3
-2 -1 -2 1.3 3.5
2 -1 2 13.8 4.9
2 -1 2 8.4 4.6
-2 -1 -2 21.3 4.1
-2 1 -2 10.6 4.6
2 1 2 7.6 5
-2 1 -2 14 3.1
2 1 2 14.5 4.5
-2 1 -2 12.9 4.3
2 1 2 14.5 5.3
2 1 2 19.3 3.9
-3 -1 -2 223.48 17.2
3 -1 2 215.38 17.1
-3 -1 -2 192.08 17
3 -1 2 205.98 16.6
-3 -1 -2 208.28 15.5
3 -1 2 224.98 14.6
-3 1 -2 186.28 14.6
-3 1 -2 214.48 17.3
3 1 2 209.58 17.3
3 1 2 235.68 17.5
-3 1 -2 213.58 17.4
3 1 2 216.68 15.7
3 1 2 177.78 15.5
-4 -1 -2 526.05 36.7
4 -1 2 554.54 38.4
4 -1 2 496.75 37.7
-4 -1 -2 517.65 38.2
4 -1 2 519.95 35.8
-4 -1 -2 548.65 38.6
-4 1 -2 562.54 38.9
-4 1 -2 489.55 38.2
4 1 2 536.95 38.4
4 1 2 552.24 38.5
-4 1 -2 496.05 35.5
4 1 2 509.15 37.1
4 1 2 608.64 36.9
5 -1 2 52.89 8.4
-5 -1 -2 54.49 7.1
5 -1 2 56.29 9.6
-5 -1 -2 50.99 9.5
-5 -1 -2 56.99 8.9
-5 -1 -2 53.19 5.9
5 1 2 57.89 7
-5 1 -2 50.69 9
-5 1 -2 43.8 4.4
-5 1 -2 48.6 5.5
5 1 2 54.09 9.4
-5 1 -2 63.89 10.6
5 1 2 58.29 8.6
-5 1 -2 70.19 10.3
5 1 2 50.79 8.8
-6 -1 -2 679.83 46.7
6 -1 2 629.64 45.3
-6 -1 -2 656.23 43.4
-6 -1 -2 658.93 44.5
6 -1 2 723.73 46.9
-6 -1 -2 572.54 45.4
6 1 2 605.94 43.5
-6 1 -2 645.34 46.5
-6 1 -2 654.43 41.8
6 1 2 621.14 46.1
-6 1 -2 661.93 46.9
-6 1 -2 567.44 42.8
6 1 2 690.73 46.7
-6 1 -2 571.44 45.8
6 1 2 591.34 45.5
-7 -1 -2 270.47 23.6
7 -1 2 251.67 22.6
7 -1 2 276.87 24.2
-7 -1 -2 309.17 22.7
-7 -1 -2 279.37 20.8
-7 -1 -2 303.17 24.9
7 1 2 271.97 24
-7 1 -2 247.78 23.6
-7 1 -2 278.47 20.4
-7 1 -2 311.57 25.2
7 1 2 312.87 19.9
-7 1 -2 282.67 24.2
7 1 2 290.97 24.2
7 1 2 260.67 20.8
7 1 2 246.98 23.4
-8 -1 -2 53.49 10.9
8 -1 2 65.89 7.3
-8 -1 -2 46.9 11
-8 -1 -2 75.29 11
8 -1 2 58.09 11.2
-8 -1 -2 64.19 8.3
-8 1 -2 48.7 11.2
-8 1 -2 69.69 12.5
8 1 2 62.59 5.9
8 1 2 59.59 11.4
-8 1 -2 50.89 7.2
8 1 2 49.6 11.2
8 1 2 72.59 8.5
-8 1 -2 63.09 11.6
-9 -1 -2 13.9 8.7
-9 -1 -2 11.5 4.8
-9 -1 -2 32.5 8.2
9 -1 2 23.4 8.8
-9 -1 -2 23.2 8.9
9 -1 2 21.6 5.2
9 1 2 25.2 5.9
-9 1 -2 17.1 8.6
-9 1 -2 12.5 7.7
-9 1 -2 11.8 8.1
9 1 2 46.1 11.9
9 1 2 20.2 3.3
-9 1 -2 16.9 5
10 -1 2 0.1 3.8
-10 -1 -2 2 4.8
-10 -1 -2 3 7.2
-10 -1 -2 -1.2 7.6
-10 -1 -2 11.3 7.3
10 -1 2 0.4 7.3
10 1 2 16.6 9
-10 1 -2 5.8 4.8
-10 1 -2 -3.4 7.4
-10 1 -2 7.1 7.6
10 1 2 -3.5 4.3
10 1 2 0.4 1.7
11 -1 2 8.6 4.7
-11 -1 -2 -6.3 8.5
-11 -1 -2 -4.1 6.7
-11 -1 -2 0.6 5.1
11 -1 2 12.7 9.3
11 1 2 10 9.3
-11 1 -2 5.9 8.7
-11 1 -2 11 8.6
-11 1 -2 13.9 5.5
11 1 2 12.5 5.6
-12 -1 -2 -2 8
-12 -1 -2 9.4 11
12 -1 2 -2.8 8.8
12 -1 2 7.1 5.1
12 1 2 11.5 5.8
-12 1 -2 7.4 8.3
-12 1 -2 7.8 5.8
-12 1 -2 3.2 9.8
12 1 2 13.4 10.5
-13 -1 -2 15.1 11.5
13 -1 2 -3.7 9.5
-13 -1 -2 7.2 8.4
13 1 2 11.1 12.3
-13 1 -2 14 11.5
-13 1 -2 23.9 11.4
13 1 2 7.7 6.1
14 -1 2 17.4 12.1
-14 -1 -2 2.5 11.5
-14 -1 -2 16.4 10
-14 1 -2 13 12.1
14 1 2 20.2 13.2
-14 1 -2 -11.3 8.6
-15 -1 -2 10.1 10.5
15 -1 2 31.9 13.4
-15 -1 -2 36.4 14.6
-15 1 -2 -6.8 8.8
-15 1 -2 11.1 11.6
15 1 2 -15.6 10.9
16 -1 2 5 8
16 -1 2 -5.6 13.6
-16 -1 -2 12.1 12
-16 -1 -2 5.9 13.2
-16 1 -2 -5.7 11.1
16 1 2 11.7 15.4
-16 1 -2 37.1 12.7
-16 -2 2 10.8 13.4
-16 -2 2 10.6 10.5
16 -2 -2 6.8 7.1
16 -2 -2 -0.6 11.6
-16 2 2 11.4 12.5
16 2 -2 19.9 14.3
-16 2 2 18.2 13.3
15 -2 -2 31.9 9.8
-15 -2 2 49.99 13.6
-15 -2 2 43.2 14.9
15 -2 -2 44.4 13.9
15 2 -2 15.6 12.7
-15 2 2 37.1 15.4
-15 2 2 55.39 15.7
14 -2 -2 8.4 7
14 -2 -2 -12 9.6
-14 -2 2 16 9.7
-14 -2 2 42.4 15.1
14 2 -2 23.4 12.8
-14 2 2 -0.5 9.6
-14 2 2 13.4 11.6
14 2 -2 14 3.8
-13 -2 2 6.6 8.6
13 -2 -2 11.3 7.2
-13 -2 2 18.7 9.2
13 -2 -2 14.9 10.5
-13 -2 2 33.7 12.6
13 2 -2 14.2 4.2
-13 2 2 30.5 14
13 2 -2 14.1 12.1
-13 2 2 9.9 10.1
12 -2 -2 15 6.9
-12 -2 2 28.3 9.5
-12 -2 2 20.7 9.7
-12 -2 2 6.4 10.3
12 -2 -2 25 10.2
-12 2 2 18.9 10.8
12 2 -2 17.4 9.9
12 2 -2 12.3 4.5
-12 2 2 9.5 9.9
-12 2 2 12.7 13
-11 -2 2 66.99 12.4
11 -2 -2 56.99 10.1
-11 -2 2 64.59 13.2
11 -2 -2 79.69 14
-11 -2 2 89.09 15.1
11 2 -2 46.7 7.5
11 2 -2 61.79 13.2
-11 2 2 76.99 17.8
-11 2 2 68.49 14.3
-11 2 2 42.8 12.1
10 -2 -2 22 7.2
-10 -2 2 38.9 10
10 -2 -2 37.5 10.2
-10 -2 2 32.2 9.1
-10 -2 2 36.5 10.8
-10 2 2 44.5 15
10 2 -2 32.1 9.9
10 2 -2 34.8 5.8
-10 2 2 31.6 9.9
-10 2 2 36.2 11.1
9 -2 -2 134.29 15.8
-9 -2 2 141.79 13.6
-9 -2 2 147.49 15.5
9 -2 -2 127.29 13.4
-9 -2 2 156.18 17.2
-9 -2 2 150.08 14.8
9 2 -2 158.18 16.9
-9 2 2 154.18 17.6
-9 2 2 137.49 10.6
-9 2 2 137.09 16.1
-8 -2 2 132.39 15.3
8 -2 -2 121.89 12.4
-8 -2 2 121.29 13.5
-8 -2 2 118.29 12.3
-8 -2 2 114.69 12.6
8 -2 -2 136.19 14.4
8 -2 -2 96.09 13.7
-8 2 2 137.39 15
8 2 -2 127.99 14.6
-8 2 2 129.09 9.8
8 2 -2 109.39 13.4
-8 2 2 118.79 16.1
8 2 -2 118.69 15.6
7 -2 -2 43.9 8.8
-7 -2 2 46.4 8.1
7 -2 -2 56.39 8.1
-7 -2 2 55.89 9.5
-7 -2 2 59.99 10.7
7 -2 -2 67.09 10.5
-7 -2 2 43.9 7
-7 2 2 49.1 5.5
-7 2 2 50.39 10.5
-7 2 2 40.6 8.9
7 2 -2 43.7 9
7 2 -2 48 8.8
7 2 -2 47.6 10
-6 -2 2 187.68 18.5
-6 -2 2 189.58 17.5
-6 -2 2 180.58 14
6 -2 -2 212.38 18
-6 -2 2 212.18 16.7
6 -2 -2 182.68 15.7
-6 -2 2 201.28 15.6
6 -2 -2 197.98 17.8
6 2 -2 175.88 17.1
6 2 -2 198.88 18.1
6 2 -2 165.18 16.7
-6 2 2 192.18 18.6
-6 2 2 215.68 17.1
5 -2 -2 33.6 7.5
-5 -2 2 38.6 9.2
5 -2 -2 38.3 6.3
-5 -2 2 32.9 5.5
-5 -2 2 32.6 7.3
-5 -2 2 31 6.2
5 -2 -2 32.9 7.5
-5 2 2 46.4 7.8
-5 2 2 33.4 8.4
5 2 -2 37.8 6.6
5 2 -2 38.9 8.7
5 2 -2 44.5 8.6
4 -2 -2 243.98 19.9
4 -2 -2 212.28 19.4
4 -2 -2 211.48 17.6
-4 -2 2 263.27 20.5
-4 -2 2 241.78 19.3
-4 -2 2 265.07 18.4
4 2 -2 215.68 19.2
-4 2 2 231.08 20
-4 2 2 260.27 19.5
4 2 -2 239.58 20
4 2 -2 218.88 18
-3 -2 2 924.51 58.39
3 -2 -2 781.62 57.59
-3 -2 2 862.91 56.59
-3 -2 2 798.82 57.49
3 -2 -2 880.31 57.99
-3 2 2 936.31 58.09
-3 2 2 815.32 57.99
3 2 -2 769.52 56.29
3 2 -2 765.12 57.49
3 2 -2 858.01 58.09
-3 2 2 782.42 56.79
-2 -2 2 35.9 7.4
-2 -2 2 48.8 8.7
-2 -2 2 39.6 6
2 -2 -2 34.3 6.1
2 -2 -2 50.09 8.3
2 -2 -2 38.4 7.8
2 2 -2 37.1 7.8
2 2 -2 31.4 7.7
-2 2 2 38.5 7.9
-2 2 2 40 8
2 2 -2 36.9 5.8
-2 2 2 35.7 6.2
-1 -2 2 189.48 15.9
1 -2 -2 163.08 13.8
1 -2 -2 168.68 15.7
1 -2 -2 148.09 15.2
-1 -2 2 172.98 13.5
-1 -2 2 182.48 15.9
1 2 -2 162.68 13.5
1 2 -2 171.38 15.7
-1 2 2 186.28 14.3
1 2 -2 151.08 15.3
-1 2 2 157.38 15.2
-1 2 2 192.38 16.2
0 -2 2 1031.3 77.89
0 -2 -2 1130.49 79.59
0 -2 -2 1273.17 79.79
0 -2 -2 1137.99 78.09
0 -2 2 1136.39 79.49
0 2 -2 1268.97 79.59
0 2 2 1197.28 79.89
0 2 2 1241.28 78.29
0 2 -2 1089.29 77.69
0 2 2 1158.08 79.59
0 2 -2 1195.18 79.49
1 -2 2 4709.33 313.97
-1 -2 -2 4889.11 314.27
1 -2 2 4637.04 313.77
-1 -2 -2 4630.44 312.57
-1 -2 -2 4828.92 313.87
-1 2 -2 4690.63 313.67
1 2 2 4596.04 314.17
-1 2 -2 4581.24 312.27
-1 2 -2 4727.03 313.87
1 2 2 5116.89 314.27
1 2 2 5022.7 312.67
2 -2 2 3042.1 227.28
-2 -2 -2 3447.05 227.58
-2 -2 -2 3603.14 229.58
2 -2 2 3396.06 229.08
-2 -2 -2 3516.05 229.18
2 -2 2 3726.53 229.18
-2 2 -2 3414.26 228.68
2 2 2 3485.25 227.58
2 2 2 3457.55 229.18
-2 2 -2 3124.39 227.28
-2 2 -2 3799.02 229.68
2 2 2 3556.34 229.48
-3 -2 -2 781.22 57.69
-3 -2 -2 808.72 56.49
3 -2 2 846.12 57.99
-3 -2 -2 815.42 58.29
-3 -2 -2 796.72 56.29
3 -2 2 771.92 57.79
3 2 2 814.42 58.09
3 2 2 825.72 56.29
-3 2 -2 840.52 57.59
-3 2 -2 876.61 58.69
-3 2 -2 883.11 56.39
3 2 2 867.21 58.59
4 -2 2 21.1 6.9
-4 -2 -2 9.1 4.3
-4 -2 -2 20.5 6.9
4 -2 2 19.2 7
-4 -2 -2 18.1 5.1
-4 -2 -2 8.9 6.7
-4 2 -2 16.2 6.9
4 2 2 15 7
4 2 2 15.8 4.6
4 2 2 21.9 7.1
-4 2 -2 21.9 6.9
-5 -2 -2 136.29 15.9
-5 -2 -2 126.39 15
-5 -2 -2 128.59 11.5
-5 -2 -2 128.99 11.1
5 -2 2 114.69 10.3
5 -2 2 103.39 13.1
5 -2 2 138.19 13.9
5 2 2 124.09 14.5
-5 2 -2 108.69 14.8
5 2 2 106.49 11.3
5 2 2 142.49 14.3
6 -2 2 9.1 6.6
6 -2 2 11.5 6
-6 -2 -2 2.9 6.4
-6 -2 -2 14.1 6.9
6 -2 2 7.5 3.9
-6 -2 -2 7.4 5.1
-6 2 -2 4.7 2.7
6 2 2 6.5 7
6 2 2 4.1 4.3
6 2 2 9.5 6.5
-6 2 -2 10.6 6.5
-6 2 -2 2.1 5.6
7 -2 2 106.99 14.7
7 -2 2 88.09 9.9
-7 -2 -2 97.99 11.1
7 -2 2 131.39 14.4
-7 -2 -2 108.49 14.6
-7 -2 -2 109.69 10.2
-7 -2 -2 105.29 15.2
7 2 2 93.19 13.1
-7 2 -2 102.79 8.5
-7 2 -2 114.49 16.2
-7 2 -2 134.79 17.1
7 2 2 147.69 17.7
7 2 2 94.79 14.2
8 -2 2 8.7 4.4
-8 -2 -2 9.7 8.5
-8 -2 -2 9.8 6
-8 -2 -2 8.5 7.3
8 -2 2 15.1 7.9
-8 -2 -2 2.7 3.9
-8 2 -2 6.4 7.1
8 2 2 9.9 7.4
-8 2 -2 -3.6 6.1
-8 2 -2 0.8 6.5
-8 2 -2 8.2 2.2
8 2 2 7.9 6.4
9 -2 2 9.3 4.5
-9 -2 -2 3.7 6
-9 -2 -2 8.9 6.6
-9 -2 -2 12.7 5.3
-9 -2 -2 -7 7.4
9 -2 2 12.2 8.2
9 2 2 5.5 7.7
-9 2 -2 15.1 9
-9 2 -2 -2.1 8.2
-9 2 -2 1 6.3
-10 -2 -2 99.59 14
-10 -2 -2 98.59 12.3
10 -2 2 94.09 10.7
-10 -2 -2 103.59 17.6
10 -2 2 115.59 18
-10 2 -2 104.69 18
-10 2 -2 111.59 17.3
10 2 2 72.09 15.5
-11 -2 -2 129.49 16.9
11 -2 2 117.29 12.7
-11 -2 -2 149.09 22.4
11 -2 2 179.68 20.3
11 2 2 145.39 21.8
11 2 2 121.59 11.3
-11 2 -2 109.29 19.2
-11 2 -2 138.19 21.8
-12 -2 -2 49.7 11.9
-12 -2 -2 71.89 18
12 -2 2 76.29 16
12 -2 2 41.9 8.7
-12 2 -2 90.99 17.8
-12 2 -2 67.69 16.6
12 2 2 66.59 15
12 2 2 62.29 7.3
13 -2 2 25.5 12.4
-13 -2 -2 9.5 9.9
-13 -2 -2 44.9 11.6
13 -2 2 18.8 6.5
13 2 2 15.3 11.8
-13 2 -2 30 13
-13 2 -2 23.3 10.9
-14 -2 -2 20.4 10.6
14 -2 2 45.9 15.1
14 -2 2 44.9 8.7
-14 -2 -2 37.9 16.3
-14 2 -2 86.99 17.7
-14 2 -2 22.7 13.7
14 2 2 58.49 16.3
15 -2 2 -18.3 9.4
-15 -2 -2 18.5 13.8
15 -2 2 -10 5.1
-15 -2 -2 18.9 10.4
-15 2 -2 -5.4 11.8
-15 2 -2 -6.5 10.9
15 2 2 0.1 11.9
-16 -3 2 1.4 12.3
16 -3 -2 -1.3 11.9
16 -3 -2 3.4 7.7
-16 -3 2 1.5 9.7
16 3 -2 27.7 17.3
-16 3 2 8.4 10.8
-16 3 2 8.9 15.1
15 -3 -2 52.39 16
15 -3 -2 57.29 11.3
-15 -3 2 46.1 16.6
-15 -3 2 44.9 13.8
-15 3 2 43.7 16.7
15 3 -2 51.59 8.5
15 3 -2 46 17.1
-15 3 2 40.5 15.4
14 -3 -2 21.3 11.3
-14 -3 2 23.9 11.1
14 -3 -2 11.2 7.9
-14 -3 2 8.1 12.6
14 3 -2 22.5 12.2
-14 3 2 30.8 14.6
-14 3 2 26.3 12.7
14 3 -2 16.3 6.6
13 -3 -2 9.3 9.8
13 -3 -2 -1.9 6.9
-13 -3 2 23.8 13.4
-13 -3 2 0.4 8.3
13 3 -2 15.4 5.6
-13 3 2 8.7 9.9
-13 3 2 -8.1 10.1
13 3 -2 17.7 11.6
12 -3 -2 25.3 8.9
-12 -3 2 15.8 9.6
-12 -3 2 27.6 12.8
12 -3 -2 41.3 12.5
-12 -3 2 51.89 12.3
-12 3 2 37 12.1
12 3 -2 26.9 12.7
-12 3 2 24.8 14.2
12 3 -2 39.2 7.6
-11 -3 2 10.2 11
11 -3 -2 5.4 7
-11 -3 2 26.2 9.5
11 -3 -2 16.5 10.2
-11 -3 2 14 7.9
-11 3 2 12.5 3.2
-11 3 2 9.8 9.6
11 3 -2 21.7 10.9
-11 3 2 3 10.5
-10 -3 2 20.2 8.7
10 -3 -2 26.6 9.8
10 -3 -2 25.6 7.6
-10 -3 2 25 10.9
-10 -3 2 31.8 9
-10 3 2 5.7 9.4
-10 3 2 26.7 10.5
-10 3 2 17 4.1
10 3 -2 23 11.5
-9 -3 2 48.6 12.6
-9 -3 2 58.19 10.5
9 -3 -2 66.09 12.6
9 -3 -2 64.79 10.1
-9 -3 2 47.6 11
-9 3 2 49.8 6.8
9 3 -2 57.29 13.1
-9 3 2 78.19 15
-9 3 2 70.99 13.5
8 -3 -2 9.8 5.4
8 -3 -2 10.9 7.2
-8 -3 2 4 6.1
-8 -3 2 4.3 6.4
-8 -3 2 5.9 3.2
-8 -3 2 1.3 7.9
8 3 -2 21.2 9.4
-8 3 2 5.1 7.6
-7 -3 2 49.2 12.1
7 -3 -2 54.19 11.2
7 -3 -2 37 9.9
7 -3 -2 52.79 8.5
-7 -3 2 39.7 8
-7 -3 2 29.7 6.5
-7 -3 2 44 6.5
-7 -3 2 71.69 11.7
-7 3 2 39 11.5
7 3 -2 36 10.9
7 3 -2 35.5 9.5
-7 3 2 67.69 10.6
7 3 -2 42.8 8
6 -3 -2 66.39 9.2
-6 -3 2 58.99 12.2
-6 -3 2 69.29 9.9
6 -3 -2 69.99 11.5
-6 -3 2 62.69 10.7
6 -3 -2 71.69 11.8
6 3 -2 89.99 14.3
-6 3 2 78.69 10.9
-6 3 2 74.89 11.6
6 3 -2 43.7 8.7
6 3 -2 67.29 11.3
-6 3 2 72.99 12.4
5 -3 -2 54.29 10.1
-5 -3 2 50.79 10.1
-5 -3 2 67.99 12.4
-5 -3 2 46 8.1
5 -3 -2 54.19 10.8
-5 3 2 50.89 8.7
5 3 -2 48.4 10.8
-5 3 2 60.59 12
5 3 -2 54.99 10.2
5 3 -2 44.4 7.7
-5 3 2 56.29 10.2
4 -3 -2 275.27 24.5
-4 -3 2 251.77 23.7
4 -3 -2 297.77 24.7
-4 -3 2 295.87 22.7
-4 -3 2 302.67 25.2
-4 3 2 269.97 22.5
-4 3 2 311.67 24.5
4 3 -2 268.27 24.2
-4 3 2 255.67 24.6
4 3 -2 304.57 22.4
4 3 -2 313.07 25.5
-3 -3 2 71.29 12.1
3 -3 -2 67.19 9.6
3 -3 -2 87.59 13.6
-3 -3 2 61.59 9.1
-3 -3 2 75.69 12.1
3 -3 -2 76.29 11.8
3 3 -2 78.19 12.8
-3 3 2 75.69 12.7
-3 3 2 84.89 11.9
3 3 -2 86.59 12.8
3 3 -2 71.49 8.4
-3 3 2 84.09 10.6
-2 -3 2 129.39 14.7
2 -3 -2 111.19 14.7
-2 -3 2 142.09 15.9
2 -3 -2 118.09 13.9
2 -3 -2 112.89 11.5
-2 -3 2 115.09 11.3
2 3 -2 107.79 13.3
-2 3 2 128.29 15.6
-2 3 2 98.09 11
-2 3 2 127.19 14.4
2 3 -2 132.29 15.9
2 3 -2 95.39 10.3
1 -3 -2 51.69 8.3
1 -3 -2 61.99 11.5
1 -3 -2 43.8 10.2
-1 -3 2 50.79 8
-1 -3 2 46.9 9.9
-1 -3 2 51.79 9.9
-1 3 2 67.89 12
-1 3 2 56.79 11
1 3 -2 48.7 10.4
-1 3 2 44.5 8
1 3 -2 54.89 7.6
1 3 -2 45.2 9.6
0 -3 2 845.22 61.39
0 -3 -2 838.52 61.49
0 -3 -2 797.32 60.89
0 -3 -2 910.91 59.59
0 -3 2 817.62 60.99
0 -3 2 872.31 59.39
0 3 -2 855.81 61.19
0 3 2 868.11 61.39
0 3 2 844.92 59.29
0 3 -2 927.71 61.59
0 3 -2 860.61 58.99
0 3 2 910.91 62.19
1 -3 2 155.78 17.5
1 -3 2 170.08 17.3
1 -3 2 184.18 15.4
-1 -3 -2 176.28 14.9
-1 -3 -2 199.58 18.4
-1 -3 -2 176.38 17.2
1 3 2 161.78 17.5
1 3 2 186.48 18.2
1 3 2 189.38 15.3
-1 3 -2 141.19 14.3
-1 3 -2 188.88 17.4
-1 3 -2 162.08 17.6
2 -3 2 1242.08 81.79
2 -3 2 1155.58 83.89
-2 -3 -2 1203.78 81.89
-2 -3 -2 1281.97 84.59
2 -3 2 1167.98 83.49
-2 -3 -2 1155.48 83.39
2 3 2 1183.58 84.39
-2 3 -2 1283.87 83.79
2 3 2 1229.18 81.79
2 3 2 1165.08 83.79
-2 3 -2 1189.48 84.09
-2 3 -2 1199.58 81.49
3 -3 2 180.88 18.4
-3 -3 -2 182.48 15.9
-3 -3 -2 160.98 18.7
-3 -3 -2 156.08 17.1
3 -3 2 191.28 17.8
-3 3 -2 181.08 17.4
-3 3 -2 186.08 15.4
-3 3 -2 183.38 18.4
3 3 2 168.48 15.2
3 3 2 197.48 19
3 3 2 192.48 18.5
-4 -3 -2 180.08 15.5
4 -3 2 170.18 17.7
-4 -3 -2 198.78 19.2
-4 -3 -2 155.58 15.1
-4 -3 -2 165.28 16.7
4 -3 2 159.18 17.1
-4 3 -2 166.58 18.1
4 3 2 147.49 14.3
4 3 2 152.68 17.8
4 3 2 166.48 17.1
-4 3 -2 171.08 16.9
-4 3 -2 173.68 15.1
-5 -3 -2 57.49 8.8
-5 -3 -2 56.09 9.5
5 -3 2 62.79 11.2
-5 -3 -2 59.99 11.2
5 -3 2 36.9 10.5
-5 -3 -2 60.29 12.4
5 3 2 70.79 13.1
5 3 2 69.89 12.1
-5 3 -2 74.49 11.7
-5 3 -2 53.99 8.8
-5 3 -2 52.09 11.6
5 3 2 62.99 9.3
6 -3 2 96.39 9.6
6 -3 2 129.89 16.3
6 -3 2 82.99 13.9
-6 -3 -2 88.99 15
-6 -3 -2 83.69 13.5
-6 -3 -2 76.79 9.9
-6 -3 -2 85.89 11.4
6 3 2 81.99 13.8
-6 3 -2 107.39 13.9
6 3 2 79.39 11.3
-6 3 -2 102.89 16.2
6 3 2 127.59 17.7
-6 3 -2 117.29 13
-7 -3 -2 100.89 16.9
-7 -3 -2 93.89 12.1
7 -3 2 83.09 9.6
7 -3 2 107.39 15.6
-7 -3 -2 73.09 10.2
-7 -3 -2 123.19 16.9
-7 3 -2 103.69 16.6
-7 3 -2 85.49 11.7
-7 3 -2 96.69 15.8
7 3 2 96.99 16.2
8 -3 2 21.9 9
-8 -3 -2 7.7 5.2
-8 -3 -2 9.1 7
-8 -3 -2 14.5 6.7
8 -3 2 23.4 6.2
-8 -3 -2 14.1 9.5
-8 3 -2 11.8 8.4
8 3 2 16.8 10.3
-8 3 -2 12.2 4
-8 3 -2 5.2 8.6
-9 -3 -2 58.99 14.3
-9 -3 -2 68.79 11.3
9 -3 2 68.29 14.2
9 -3 2 63.89 9.5
9 3 2 62.69 15.1
-9 3 -2 64.99 6.7
-9 3 -2 88.59 16.3
10 -3 2 69.29 14.3
-10 -3 -2 72.09 16.4
10 -3 2 59.79 9.2
-10 -3 -2 65.29 11.9
-10 3 -2 41.8 5
-10 3 -2 59.09 14.6
10 3 2 81.49 16.8
-11 -3 -2 64.39 12.8
11 -3 2 64.69 9.8
-11 -3 -2 54.69 15.9
11 -3 2 67.69 15.3
-11 3 -2 51.59 16.7
11 3 2 52.89 15.9
-11 3 -2 68.89 16.7
-12 -3 -2 -0.8 7.9
12 -3 2 13 6.5
-12 -3 -2 2.3 10.7
12 -3 2 17.4 12.1
-12 3 -2 9.7 10.4
-12 3 -2 22.7 13.7
12 3 2 11.8 11.9
-13 -3 -2 32.6 14.8
13 -3 2 -0.5 5.1
-13 -3 -2 -16.7 7.9
13 -3 2 2.8 10
13 3 2 1.8 7.2
-13 3 -2 -4.9 8.8
-13 3 -2 -6.4 11.4
13 3 2 -4 11.8
14 -3 2 17.6 11.5
-14 -3 -2 12.1 9.9
14 -3 2 7.3 6.5
-14 -3 -2 8.6 14
14 3 2 24.6 6.4
-14 3 -2 21.1 15.3
-14 3 -2 14.7 12.9
14 3 2 18.4 13.9
-15 -3 -2 -15.4 11.6
15 -3 2 -7.6 5.5
-15 -3 -2 2.6 11.4
15 -3 2 -5.9 13.2
15 3 2 3.6 15.1
-15 3 -2 5.9 12.4
-15 3 -2 -14.2 9.4
-15 -4 2 -2.2 9.4
-15 -4 2 36.8 15.8
15 -4 -2 1.2 12.7
15 -4 -2 6.9 8.2
-15 4 2 -6.4 9.2
15 4 -2 -10.1 13.8
-15 4 2 -11.9 15.1
14 -4 -2 11.7 11.4
-14 -4 2 9.4 9.3
-14 -4 2 5.3 12
14 -4 -2 9.4 7.7
14 4 -2 4.1 6.9
-14 4 2 -16.3 12.2
14 4 -2 9.1 14.7
-14 4 2 11.7 10.5
13 -4 -2 -0.7 7.1
13 -4 -2 9.8 11.3
-13 -4 2 4.8 13.2
-13 -4 2 -4.9 7.3
-13 4 2 -3.9 9.8
-13 4 2 -10.4 10.6
13 4 -2 28.4 14.2
13 4 -2 5.4 6.9
-12 -4 2 4.3 8.3
-12 -4 2 5.3 11.2
12 -4 -2 4 8.6
12 -4 -2 5.8 7.2
12 4 -2 -8.3 11
-12 4 2 1.4 3.7
-12 4 2 23.1 11.4
11 -4 -2 -6.5 8
-11 -4 2 11.9 11.9
-11 -4 2 3.4 8.3
11 -4 -2 -2.5 6.7
-11 -4 2 5.8 8.1
-11 4 2 3.1 8.3
11 4 -2 27.1 12.7
-11 4 2 1.5 3.7
-10 -4 2 155.58 20.8
10 -4 -2 124.39 15.7
-10 -4 2 156.18 22.9
-10 -4 2 119.49 11.1
10 -4 -2 135.49 19.9
-10 -4 2 134.69 17.8
-10 4 2 95.79 11.2
-10 4 2 151.08 20.8
-10 4 2 126.99 21.7
10 4 -2 81.89 19.4
9 -4 -2 137.09 14.4
-9 -4 2 117.29 19.9
-9 -4 2 125.99 16.1
9 -4 -2 129.59 18.7
-9 -4 2 99.19 11.1
-9 -4 2 122.49 18.5
-9 4 2 85.09 18.1
-9 4 2 111.19 16.1
9 4 -2 123.09 20.5
-8 -4 2 11.5 8.3
8 -4 -2 17.4 9.8
-8 -4 2 20.7 7.6
-8 -4 2 18.6 10.2
-8 -4 2 20 5.9
8 -4 -2 14.1 6
-8 4 2 7.1 9.7
-8 4 2 20.8 8.7
8 4 -2 12.5 11
-7 -4 2 13.7 6.7
-7 -4 2 13.4 9.4
7 -4 -2 9.9 8.3
7 -4 -2 3.4 4.5
-7 -4 2 11.1 7.2
-7 4 2 20.3 10.8
-7 4 2 6.7 6.9
7 4 -2 6.3 8.5
-6 -4 2 88.49 15.3
-6 -4 2 74.99 12.8
6 -4 -2 71.79 14.8
-6 -4 2 75.89 11.4
-6 4 2 81.09 13.6
6 4 -2 73.99 15
-6 4 2 93.09 16.3
5 -4 -2 35.2 10
-5 -4 2 35.4 8.3
5 -4 -2 36.7 10.8
-5 -4 2 43.7 11.6
-5 -4 2 35.6 9.8
5 4 -2 70.29 14.1
5 4 -2 47.5 10.7
5 4 -2 43.3 7.9
-5 4 2 46.6 9.1
-5 4 2 36.9 11.1
-5 4 2 46.4 10.6
-4 -4 2 3.3 7
-4 -4 2 2.6 8.2
4 -4 -2 12.8 7.8
-4 -4 2 7.9 5.9
4 -4 -2 7.8 8.3
4 4 -2 8.4 5.4
-4 4 2 3.9 6.8
4 4 -2 13.8 8.6
-4 4 2 4.4 6.9
-4 4 2 3.5 5.4
4 4 -2 9.3 7.3
-3 -4 2 99.69 12.3
3 -4 -2 95.49 14.4
3 -4 -2 70.79 13.4
3 -4 -2 103.99 12.7
-3 -4 2 112.59 16.7
-3 -4 2 56.59 12.5
3 4 -2 115.49 17
-3 4 2 75.89 14.2
3 4 -2 80.69 13.6
-3 4 2 84.09 11.5
-3 4 2 99.39 15.4
3 4 -2 90.29 11
2 -4 -2 16.5 8.4
2 -4 -2 19.4 6.8
-2 -4 2 16.7 9
2 -4 -2 28.6 9.8
-2 -4 2 19.8 6.5
-2 -4 2 30 10.1
-2 4 2 18.9 9.3
2 4 -2 2.1 8.1
2 4 -2 40.1 10.3
-2 4 2 16.8 6.4
2 4 -2 18.4 5.9
-2 4 2 21.2 9.2
1 -4 -2 40.4 8.3
-1 -4 2 49.5 11.7
-1 -4 2 67.59 12.7
1 -4 -2 47.4 11.3
-1 -4 2 61.39 9.8
1 -4 -2 72.09 13.7
1 4 -2 47.3 8.2
1 4 -2 45.6 10.6
-1 4 2 39.5 8
-1 4 2 58.19 12.6
1 4 -2 67.09 13.2
-1 4 2 40.5 10.8
0 -4 2 179.88 18.4
0 -4 2 134.49 17.3
0 -4 -2 179.78 15.5
0 -4 -2 166.08 18.4
0 -4 -2 147.39 17.6
0 -4 2 165.48 15.3
0 4 2 179.58 19
0 4 -2 141.69 14.2
0 4 -2 181.58 18.6
0 4 2 141.29 14.7
0 4 2 177.98 21.1
0 4 -2 150.28 17.5
1 -4 2 136.69 18.5
-1 -4 -2 124.59 13.9
-1 -4 -2 130.49 17.6
1 -4 2 138.89 13.9
-1 -4 -2 118.59 18.2
1 -4 2 138.89 16.6
1 4 2 145.59 19.5
-1 4 -2 150.18 19.2
-1 4 -2 197.18 21.2
1 4 2 131.59 18
1 4 2 141.09 13.6
-1 4 -2 131.99 13
-2 -4 -2 139.89 18.5
-2 -4 -2 140.99 14.7
-2 -4 -2 146.29 18
2 -4 2 156.18 17.3
2 -4 2 142.09 17.5
2 -4 2 154.58 14.8
-2 4 -2 157.58 18.2
2 4 2 176.38 20.7
-2 4 -2 142.09 14.5
2 4 2 176.28 20
2 4 2 155.78 15.1
-2 4 -2 167.58 18.2
3 -4 2 391.16 27
-3 -4 -2 327.77 28.6
3 -4 2 289.67 28.9
-3 -4 -2 313.57 26.3
-3 -4 -2 367.56 30.3
3 -4 2 372.96 29.7
3 4 2 379.86 31.4
3 4 2 280.37 28.1
3 4 2 324.37 26.1
-3 4 -2 297.47 28.8
-3 4 -2 386.76 29.5
-3 4 -2 307.67 25.8
4 -4 2 38.9 10.8
-4 -4 -2 18.9 8.3
-4 -4 -2 33.7 11.6
-4 -4 -2 25.2 7.6
4 -4 2 17 9.4
4 4 2 24.4 6.8
4 4 2 10 7.9
-4 4 -2 22.7 8.9
-4 4 -2 38.5 11.4
4 4 2 22.2 10.6
-4 4 -2 27 6.7
-5 -4 -2 18.1 8.4
-5 -4 -2 2.4 5.7
5 -4 2 -3.2 6.7
-5 -4 -2 5.2 8.4
-5 -4 -2 -2.4 5.9
5 -4 2 -5.6 6.5
5 4 2 3.3 5.8
5 4 2 -1.1 6.8
-5 4 -2 -9.9 5.8
5 4 2 3.2 9.8
-5 4 -2 4.6 5.3
-5 4 -2 2.7 7.5
6 -4 2 109.89 16.7
-6 -4 -2 114.19 12.7
-6 -4 -2 104.19 18.5
-6 -4 -2 93.39 15.7
-6 -4 -2 121.89 14.7
-6 4 -2 134.19 15.4
-6 4 -2 90.29 17.4
-6 4 -2 126.59 16.8
6 4 2 142.79 21.2
7 -4 2 38.3 11.6
-7 -4 -2 24.6 12.1
7 -4 2 40.5 7.7
-7 -4 -2 23 8.1
-7 -4 -2 29.8 7.9
-7 4 -2 41 10.3
7 4 2 19.5 11.5
8 -4 2 6.6 5.4
-8 -4 -2 3.4 7.6
8 -4 2 2.6 9.2
-8 -4 -2 0.6 4.6
-8 -4 -2 -8.4 8.9
8 4 2 3.3 10.7
-9 -4 -2 54.09 16
-9 -4 -2 61.49 12.4
9 -4 2 71.39 10.7
9 -4 2 40.2 12.6
-9 4 -2 49.5 14
9 4 2 51.49 15.4
10 -4 2 44 13.8
-10 -4 -2 36.4 10.7
-10 -4 -2 35.2 15.2
10 -4 2 60.69 9.7
-10 4 -2 38.4 6.5
-10 4 -2 91.49 17.6
10 4 2 35.2 14.7
11 -4 2 11.4 10.1
-11 -4 -2 -14 7.2
-11 -4 -2 0.1 11.8
11 -4 2 10.9 6.2
11 4 2 39.4 15.6
-11 4 -2 6.5 3.7
-11 4 -2 13 10.4
12 -4 2 21.6 12.3
12 -4 2 15.9 6.7
-12 -4 -2 11.5 9.7
-12 -4 -2 8 13.2
-12 4 -2 22.8 14
12 4 2 13.3 13.1
-12 4 -2 15 11
13 -4 2 -2.6 5.9
-13 -4 -2 1.7 13.3
13 -4 2 -3.4 10.1
-13 -4 -2 -2.1 9.3
-13 4 -2 12.2 10.9
13 4 2 20.3 14.3
-13 4 -2 -8.1 12
-14 -4 -2 -12.2 8
14 -4 2 11.4 13
14 -4 2 10.6 6.9
-14 -4 -2 9.5 14.5
-14 4 -2 -8.9 11.6
-14 4 -2 1.8 12.7
14 4 2 -2.8 13
-14 -5 2 -7.2 9
14 -5 -2 4.9 8.3
-14 -5 2 16.8 13.8
14 -5 -2 13.6 12.9
14 5 -2 0.7 15.8
14 5 -2 18.3 9.6
-14 5 2 20 14
13 -5 -2 12.8 9.2
-13 -5 2 19.1 13.7
-13 -5 2 -2 8.8
13 -5 -2 3.7 12.1
-13 5 2 0.6 11.2
13 5 -2 23.4 15
12 -5 -2 -3.8 10.2
-12 -5 2 -7 12.4
12 -5 -2 -2 7.6
-12 -5 2 5.2 9
-12 5 2 -5.5 9.9
12 5 -2 9 13.3
-11 -5 2 -3.7 4.4
11 -5 -2 -5.5 9.4
-11 -5 2 -18.1 10
11 -5 -2 0.8 7.4
-11 -5 2 3.5 8.6
11 5 -2 -14 10.9
-11 5 2 7.2 10.2
-10 -5 2 58.99 16.4
10 -5 -2 23.3 11.7
-10 -5 2 36.1 11.2
-10 -5 2 24.1 7.1
10 -5 -2 36.7 10.1
10 5 -2 8.5 12.7
-10 5 2 28.7 11.9
-9 -5 2 78.29 13.8
-9 -5 2 73.19 17.6
9 -5 -2 79.59 12.3
9 -5 -2 82.19 16.2
-9 -5 2 58.09 15.6
-9 -5 2 49.8 9.6
9 5 -2 78.29 19.7
-9 5 2 58.59 13.1
8 -5 -2 152.88 17
-8 -5 2 161.28 24
-8 -5 2 142.69 19.4
-8 -5 2 165.38 23.2
8 -5 -2 196.88 24.5
-8 5 2 194.68 20.9
8 5 -2 223.28 29.5
-7 -5 2 96.89 18.1
-7 -5 2 64.49 14.8
7 -5 -2 58.29 13.9
-7 -5 2 87.29 13.9
-7 5 2 69.39 16.1
7 5 -2 74.69 17.4
-7 5 2 91.59 15.6
-6 -5 2 196.38 24.7
-6 -5 2 180.48 19
6 -5 -2 180.68 22.2
-6 -5 2 199.68 23.3
-6 5 2 192.38 21.7
6 5 -2 207.28 27.7
-6 5 2 195.18 26.8
-5 -5 2 5.5 7.8
5 -5 -2 19.5 10.2
-5 -5 2 7.9 6.4
-5 -5 2 23.9 12.1
5 5 -2 -0.5 10.3
-5 5 2 18.9 9.2
-5 5 2 -6.7 9.7
4 -5 -2 45.1 12.7
-4 -5 2 59.19 15
4 -5 -2 70.79 11.4
-4 -5 2 44.1 12.4
-4 -5 2 59.89 11
-4 5 2 66.69 13.6
4 5 -2 84.39 17.5
-4 5 2 69.49 14.8
3 -5 -2 3.4 9.1
-3 -5 2 12 10.5
3 -5 -2 13 7
-3 -5 2 8.3 6.8
-3 -5 2 11.4 9.9
-3 5 2 9.8 8.8
3 5 -2 18.8 10.6
-3 5 2 23 10.3
2 -5 -2 105.69 14.5
-2 -5 2 104.89 17.8
-2 -5 2 83.39 16.4
-2 -5 2 106.89 14.5
2 -5 -2 105.09 18.4
2 5 -2 114.29 19.8
-2 5 2 128.89 18.8
-2 5 2 105.59 17.4
1 -5 -2 -6 4.8
1 -5 -2 -1.8 8.6
1 -5 -2 -0.6 6.6
-1 -5 2 -13.1 6.4
-1 -5 2 -5.4 7
-1 -5 2 -1.8 5.1
1 5 -2 -0.2 7.5
-1 5 2 -10.8 8.4
1 5 -2 -2.1 4.1
-1 5 2 1.7 8.1
1 5 -2 -17.5 8
0 -5 2 364.96 32.1
0 -5 -2 296.27 30.5
0 -5 -2 353.16 28.7
0 -5 2 297.97 30.4
0 -5 2 402.26 29
0 5 -2 304.47 27.1
0 5 -2 331.37 31.1
0 5 -2 423.26 33.3
0 5 2 439.56 33.8
0 5 2 319.57 30.5
-1 -5 -2 104.89 18.2
-1 -5 -2 84.29 15.8
1 -5 2 67.19 15.1
-1 -5 -2 113.19 14.5
1 -5 2 105.79 13.9
1 -5 2 84.89 16.7
-1 5 -2 130.19 18.8
-1 5 -2 114.59 18.7
-1 5 -2 88.99 12.2
1 5 2 136.59 20.3
1 5 2 93.49 16.5
-2 -5 -2 33.4 10.4
2 -5 2 49.99 13.2
2 -5 2 31.9 8.6
-2 -5 -2 49.1 13.3
-2 -5 -2 49.6 10.3
2 -5 2 39.9 12.4
-2 5 -2 54.39 13.6
2 5 2 52.49 14.7
-2 5 -2 48 9.4
3 -5 2 109.29 14.5
-3 -5 -2 98.59 18.1
-3 -5 -2 66.39 14.2
-3 -5 -2 91.99 13.5
3 -5 2 113.69 18.1
3 5 2 84.69 17.3
-3 5 -2 100.29 17
-4 -5 -2 5.2 10.5
-4 -5 -2 11.1 7.4
4 -5 2 8.1 8.7
4 5 2 11.4 11.1
-4 5 -2 14.1 9.3
5 -5 2 51.69 13.1
-5 -5 -2 58.29 16.3
-5 -5 -2 54.59 11
-5 5 -2 87.19 15.4
5 5 2 54.49 15.7
-6 -5 -2 45.1 10.8
6 -5 2 49.3 14.1
-6 -5 -2 49.2 14.6
-6 -5 -2 54.39 11.1
6 5 2 45.5 16
-6 5 -2 54.29 12.9
-7 -5 -2 11.2 7.2
-7 -5 -2 9.8 8.1
-7 -5 -2 7.2 11.8
7 -5 2 3.9 9.5
7 5 2 -5.9 12
-7 5 -2 17.5 10.2
8 -5 2 24.3 7.6
8 -5 2 27 11.6
-8 -5 -2 18.9 13.6
-8 -5 -2 13.6 8
-8 -5 -2 22.9 10
-8 5 -2 19 10.5
8 5 2 31.3 13.8
-9 -5 -2 17.8 10.4
9 -5 2 24.9 11.8
-9 -5 -2 11 12.7
9 -5 2 16.2 7.6
-9 -5 -2 14.2 7
9 5 2 12.1 12.8
10 -5 2 13.4 10.8
10 -5 2 14.8 7.5
-10 -5 -2 16 13.7
-10 -5 -2 8.3 9
-10 5 -2 13.4 11
10 5 2 15.4 14.2
11 -5 2 6.6 6.7
11 -5 2 14.7 11.9
-11 -5 -2 3 14.1
-11 -5 -2 10.4 9.4
-11 5 -2 4.6 5.3
-11 5 -2 19.8 11.9
11 5 2 27.7 17.2
12 -5 2 43.6 9.5
-12 -5 -2 5.5 12.8
12 -5 2 2.7 10.7
-12 -5 -2 6.6 10.2
-12 5 -2 8.4 4.7
-12 5 -2 6.1 11.6
12 5 2 3.8 13.5
-13 -5 -2 0.3 13.7
13 -5 2 8.2 12.6
-13 -5 -2 -4.7 9.9
13 -5 2 3.7 7.1
13 5 2 37.9 16.6
-13 5 -2 28.5 15.1
-13 -6 2 -0.5 10.3
13 -6 -2 5.3 9
-13 -6 2 16.7 14.2
13 -6 -2 -2.1 13.7
-13 6 2 12.8 11.4
13 6 -2 -1.7 17
-12 -6 2 -6.5 12.3
12 -6 -2 10.8 9.1
-12 -6 2 -1.3 11.1
12 -6 -2 -1.4 12.2
12 6 -2 22.4 15.7
-12 6 2 20.7 11.9
11 -6 -2 22.3 9.6
-11 -6 2 20 13.4
-11 -6 2 3.4 9
11 -6 -2 0 10.6
-11 -6 2 8.3 6.9
11 6 -2 34.3 16.4
10 -6 -2 7.2 8.4
-10 -6 2 2 9.1
10 -6 -2 -4.9 10.4
-10 -6 2 -8.7 6.4
-10 -6 2 3.2 12.7
10 6 -2 -9.5 10.9
-10 6 2 10.3 11
-9 -6 2 8.1 9.2
9 -6 -2 22.5 8.3
-9 -6 2 10 8.3
-9 -6 2 17.6 13.5
9 -6 -2 2.9 10.6
-9 6 2 26.4 11.1
9 6 -2 12.8 14.9
8 -6 -2 14.1 12.5
-8 -6 2 -5.9 11.3
-8 -6 2 11.2 10.6
8 -6 -2 -7.1 5.3
8 6 -2 19.5 15.2
-8 6 2 5.6 10.1
-7 -6 2 16.5 12.8
-7 -6 2 16.5 10.7
7 -6 -2 26 12.2
-7 6 2 39.5 13.3
7 6 -2 34.5 17.3
-6 -6 2 61.19 16.9
6 -6 -2 91.09 18.1
-6 -6 2 110.89 16.9
6 6 -2 70.19 20.2
-6 6 2 71.99 17.3
5 -6 -2 8.1 11.7
-5 -6 2 10.3 8.9
-5 -6 2 32.7 14
-5 6 2 39.9 13.1
5 6 -2 -3.6 12.4
4 -6 -2 31.2 9.7
-4 -6 2 25.3 9.7
4 -6 -2 28.7 13.3
-4 -6 2 19.1 13.3
-4 6 2 18.3 12.4
4 6 -2 18.6 13.8
-3 -6 2 4.1 11.9
3 -6 -2 28.9 11.6
-3 -6 2 -2.2 6.2
3 -6 -2 6 7.4
-3 6 2 3.1 10.9
3 6 -2 -6.6 11.2
2 -6 -2 -2.1 7.6
2 -6 -2 -1.2 10.5
-2 -6 2 7.8 7.9
-2 -6 2 3.5 10.3
2 6 -2 10 11.5
-2 6 2 -8.7 9.6
1 -6 -2 57.39 15.4
1 -6 -2 39.4 10.6
-1 -6 2 35.6 14
-1 -6 2 52.19 11.6
1 6 -2 44.6 13.6
-1 6 2 32.6 14.9
0 -6 -2 45.3 11.1
0 -6 2 47 14.8
0 -6 -2 25.5 12.3
0 -6 2 31.7 9.8
0 6 -2 43.5 15.1
0 6 2 39.9 14.6
1 -6 2 25.5 8.7
-1 -6 -2 11.2 8.7
1 -6 2 25.6 12.3
-1 -6 -2 9.7 11.9
-1 6 -2 15.1 11.3
1 6 2 15.9 13.4
2 -6 2 66.89 13
2 -6 2 55.49 15.6
-2 -6 -2 83.99 18
-2 -6 -2 81.59 13.9
-2 6 -2 59.49 16.4
2 6 2 73.79 17.9
-3 -6 -2 87.69 20
3 -6 2 95.09 19.1
-3 -6 -2 103.39 15.7
3 -6 2 92.59 15.4
3 6 2 110.79 21.7
-3 6 -2 99.49 18.6
4 -6 2 84.19 18.7
4 -6 2 111.99 15.4
-4 -6 -2 101.69 21.5
-4 -6 -2 90.99 15.1
4 6 2 118.99 23.6
-4 6 -2 108.29 19.3
-5 -6 -2 69.19 18.3
-5 -6 -2 63.69 13.2
5 -6 2 108.39 19.4
5 6 2 64.19 18.5
-5 6 -2 82.29 16.9
6 -6 2 47.8 15.2
-6 -6 -2 48.4 12.6
-6 6 -2 78.89 17
6 6 2 61.19 19.1
-7 -6 -2 97.69 17.5
-7 -6 -2 148.29 26.7
7 -6 2 140.59 22.6
7 6 2 137.99 25.8
-7 6 -2 156.68 22.5
-8 -6 -2 11.8 10.2
-8 -6 -2 -5.7 12.5
8 -6 2 13.9 7.5
8 -6 2 10.6 11.4
-8 6 -2 14.7 11.6
8 6 2 -3 14.9
9 -6 2 39.6 9.8
-9 -6 -2 48.5 16.8
-9 -6 -2 20 11.8
9 -6 2 37.1 13.7
9 6 2 46.5 19.2
-9 6 -2 52.09 14.7
10 -6 2 8.7 12.7
-10 -6 -2 4.5 9.1
-10 -6 -2 -3.4 13.4
10 -6 2 15.4 8.3
10 6 2 14.2 15
-11 -6 -2 -10.5 12.6
11 -6 2 -1 7.8
-11 -6 -2 3 10.4
11 -6 2 3.1 13.2
-11 6 -2 9.1 6.9
-11 6 -2 -3.1 10.6
11 6 2 5.4 17.3
-12 -6 -2 3.3 11.3
12 -6 2 4.8 8
-12 -6 -2 -3.9 14.6
12 -6 2 14.6 14.9
-12 6 -2 15.7 13.1
12 6 2 11.3 16
11 -7 -2 12.1 9.4
11 -7 -2 32.4 14.7
-11 -7 2 -17 10.2
-11 -7 2 -1.5 12.9
11 7 -2 8.4 17.1
-11 7 2 6.4 9.7
-10 -7 2 21.8 11.2
-10 -7 2 14.8 16.1
10 -7 -2 -8.5 9.3
10 -7 -2 0.8 8.2
-10 7 2 -0.1 10.1
10 7 -2 -34.6 14.4
9 -7 -2 13.3 9
-9 -7 2 13.4 14.1
-9 -7 2 -6.2 8.5
9 -7 -2 5 11.3
9 7 -2 29.6 18.8
-9 7 2 -3.7 9.6
-8 -7 2 16.1 14
8 -7 -2 20 13.6
-8 -7 2 9.6 10.6
-8 7 2 6.7 10.2
8 7 -2 3.4 15.8
-7 -7 2 28.6 15.4
7 -7 -2 23.5 15
-7 -7 2 28.9 11.4
7 7 -2 23.2 17.5
-7 7 2 4.6 10.3
-6 -7 2 -5 11.8
6 -7 -2 9.2 10.9
-6 -7 2 4.8 10.2
6 7 -2 6.3 12.5
-6 7 2 5.9 12.7
5 -7 -2 32.4 14.9
-5 -7 2 30.4 11.9
-5 -7 2 62.59 18.5
5 7 -2 40.9 18.2
-5 7 2 7.8 11.5
4 -7 -2 4.5 11.6
4 -7 -2 16.4 10.2
-4 -7 2 11.9 13.2
-4 -7 2 21.6 11.5
-4 7 2 14.4 13.5
4 7 -2 -13.9 12.2
3 -7 -2 -1.7 8.2
-3 -7 2 -16.2 11.4
-3 -7 2 12.8 10
3 -7 -2 49.4 16.6
3 7 -2 14.9 15.3
-3 7 2 -0.1 11.1
-2 -7 2 80.59 15.8
2 -7 -2 56.19 13
-2 -7 2 53.79 18.1
2 -7 -2 58.19 17.5
2 7 -2 109.39 23.4
-2 7 2 59.39 17.9
1 -7 -2 46.9 16.8
-1 -7 2 71.09 19
1 -7 -2 54.29 13.5
-1 -7 2 44.3 13.3
-1 7 2 53.29 17.7
1 7 -2 40.6 16.9
0 -7 -2 57.79 17
0 -7 2 58.79 13.4
0 -7 -2 42 12.3
0 -7 2 56.69 16.8
0 7 2 40.8 18.2
0 7 -2 60.49 18.1
1 -7 2 50.39 17.2
1 -7 2 57.49 13.3
-1 -7 -2 36.5 11.5
-1 -7 -2 41.8 16.2
1 7 2 33.1 17.3
-1 7 -2 54.89 18.3
-2 -7 -2 63.79 19.5
2 -7 2 58.99 13.6
-2 -7 -2 47 12.8
2 -7 2 57.69 17.3
-2 7 -2 66.19 17.4
2 7 2 84.39 22.1
-3 -7 -2 13.3 9.5
-3 -7 -2 12.1 13
3 -7 2 5.3 8.6
3 -7 2 -2.4 11.2
-3 7 -2 1.4 11.7
3 7 2 8.3 14.3
-4 -7 -2 140.19 20.7
4 -7 2 174.28 27.3
4 -7 2 172.58 21.7
-4 -7 -2 131.39 25.7
4 7 2 185.68 30.4
-4 7 -2 133.89 24
5 -7 2 12.4 12.8
-5 -7 -2 -6.5 12.3
-5 -7 -2 2.4 9.8
-5 7 -2 13.7 12.6
5 7 2 9.4 16.2
-6 -7 -2 21.3 15.5
6 -7 2 21.9 14.3
-6 -7 -2 20.3 10.7
-6 7 -2 3.1 11.5
6 7 2 -5 13.5
-7 -7 -2 -1 9.1
-7 -7 -2 5.2 12.9
7 -7 2 5.5 12.3
-7 7 -2 12.7 10.8
7 7 2 1.9 13.7
8 -7 2 -10.5 11
-8 -7 -2 1.3 9.1
-8 -7 -2 12.3 14.4
-8 7 -2 -9.9 9.1
8 7 2 18.5 19
9 -7 2 17.6 8.2
-9 -7 -2 14.9 16.3
-9 -7 -2 5 11.7
9 -7 2 56.49 16
9 7 2 44.4 19.7
-9 7 -2 16.8 11.8
10 -7 2 10.6 13
-10 -7 -2 9.1 10.9
-10 -7 -2 -3.1 13.8
10 -7 2 12.7 8.7
-10 7 -2 -5.6 11
10 7 2 -7.8 15.6
11 -7 2 4.8 8.6
-11 -7 -2 -3.4 14.3
-11 -7 -2 0.9 11.8
11 -7 2 7.9 12
11 7 2 58.39 22.6
-11 7 -2 -6 11.8
-9 -8 2 2.4 11.6
-9 -8 2 28.5 17.5
9 -8 -2 15.1 14.5
9 -8 -2 3.2 8.3
-9 8 2 29 14.2
9 8 -2 9.9 17.7
8 -8 -2 10.9 14.4
-8 -8 2 -3.8 10.9
-8 -8 2 -5 13.5
-8 8 2 16.1 13.1
8 8 -2 14.6 18.7
-7 -8 2 -1.7 13.4
-7 -8 2 0.5 9.4
7 -8 -2 -12.2 12.4
-7 8 2 16.7 13.6
7 8 -2 13.6 17.6
-6 -8 2 19.9 14.5
-6 -8 2 30.9 12.3
6 -8 -2 3.3 13.8
6 8 -2 7.3 17.5
-6 8 2 37.6 15.5
-5 -8 2 13.5 16
-5 -8 2 29.6 12.2
5 -8 -2 -2 13.2
5 8 -2 33.5 19.3
-5 8 2 11.2 13.2
4 -8 -2 32.2 15.6
4 -8 -2 30.7 12.8
-4 -8 2 25.4 17.4
-4 -8 2 34.3 12.5
-4 8 2 20.5 14.4
4 8 -2 8.9 15.2
-3 -8 2 10.1 10.8
3 -8 -2 12.6 10.4
3 -8 -2 42.2 17.5
-3 -8 2 11.8 15.6
3 8 -2 40.7 17.4
-3 8 2 14.4 14.2
2 -8 -2 21.5 15.2
2 -8 -2 14.2 10.3
-2 -8 2 31.4 12.6
-2 -8 2 29.3 16.2
-2 8 2 -6.4 12.8
2 8 -2 -3.9 14.6
-1 -8 2 23.7 11.3
1 -8 -2 25.2 11.7
-1 -8 2 7.8 13.8
1 -8 -2 18.6 14.8
1 8 -2 31.9 17.2
-1 8 2 30.4 15.3
0 -8 -2 18.3 17.7
0 -8 2 6.3 13.5
0 -8 -2 29.5 11.8
0 -8 2 31.4 13.1
0 8 2 15.8 15.7
0 8 -2 16.7 16.9
1 -8 2 5.9 15.2
-1 -8 -2 5.6 15.7
1 -8 2 13.6 10.8
-1 -8 -2 23.5 11.7
-1 8 -2 -0.8 13.5
1 8 2 28.8 17.6
-2 -8 -2 76.09 22.9
2 -8 2 136.19 25.1
-2 -8 -2 66.79 15.4
2 -8 2 43.8 13.8
-2 8 -2 78.69 21.6
2 8 2 80.49 22.7
-3 -8 -2 -2.8 9.2
3 -8 2 17.2 15.2
3 -8 2 16.9 10.2
-3 -8 -2 5.1 14.7
3 8 2 6.1 16
-3 8 -2 29.6 15.2
4 -8 2 47.1 17.4
4 -8 2 32.6 12.2
-4 -8 -2 35.1 18.4
-4 -8 -2 24.5 11.5
-4 8 -2 15.6 14.1
4 8 2 37 20.9
5 -8 2 31.5 15.7
-5 -8 -2 27.3 12.1
-5 -8 -2 21 17.1
5 8 2 -26.7 16.1
-5 8 -2 32.3 15.3
6 -8 2 57.99 18.6
-6 -8 -2 26.9 11.9
-6 -8 -2 21.7 17.2
6 8 2 33.7 19.9
-6 8 -2 14.6 13.5
-7 -8 -2 6 17.5
7 -8 2 16.6 13.4
-7 -8 -2 -1.3 9.4
-7 8 -2 12.2 12.4
7 8 2 10.5 18.8
8 -8 2 -1.5 11.2
-8 -8 -2 11.8 11.6
-8 -8 -2 30.8 19.2
8 8 2 -11.3 16.5
-8 8 -2 -14.3 11
-9 -8 -2 -2.5 15.8
9 -8 2 6.6 12.4
9 -8 2 -16.1 6.8
-9 -8 -2 28.1 12.4
9 8 2 2.3 19.6
-9 8 -2 -17.6 8.5
-6 -9 2 -29.5 12.9
6 -9 -2 -18.8 11.7
-6 -9 2 8.7 12
-6 9 2 6.8 14.6
6 9 -2 -3 18.1
-5 -9 2 -26.9 12.4
-5 -9 2 10.7 10.6
5 -9 -2 18.6 16
5 9 -2 -8.5 18.5
-5 9 2 -6.6 13
-4 -9 2 4.8 16.5
-4 -9 2 16.6 12.4
4 -9 -2 30.9 16.6
4 -9 -2 13.4 12.8
4 9 -2 -1.5 15.9
-4 9 2 4.8 14.7
3 -9 -2 4 15.3
-3 -9 2 12.6 16
-3 -9 2 -7.6 8.8
3 -9 -2 2.8 10.7
3 9 -2 11.3 18.4
-3 9 2 2.6 15.3
-2 -9 2 0.9 9.7
2 -9 -2 26.7 13
2 -9 -2 -4.9 14.2
2 9 -2 8.1 17.2
-2 9 2 9.8 16.8
-1 -9 2 3.5 10
-1 -9 2 9.7 14.8
1 -9 -2 -1 9.9
1 -9 -2 7.1 16.3
1 9 -2 1.4 16.7
-1 9 2 -23.8 12.3
0 -9 2 0.4 16.7
0 -9 -2 22.2 15.6
0 -9 -2 -3.4 9.6
0 -9 2 21.8 11.7
0 9 -2 7.1 18
0 9 2 -18.2 13.1
-1 -9 -2 26.7 13.6
-1 -9 -2 11.6 16.3
1 -9 2 18.9 15.3
1 -9 2 14.6 12.9
-1 9 -2 7.7 15.1
1 9 2 31.1 21.4
2 -9 2 32.4 16.8
2 -9 2 23.9 13.1
-2 -9 -2 22.7 16
-2 -9 -2 21.9 12.7
-2 9 -2 19.6 16.9
2 9 2 58.89 20.8
-3 -9 -2 3.4 10.1
-3 -9 -2 19.3 19.3
3 -9 2 -12.3 13.6
3 -9 2 1.9 11.2
-3 9 -2 26.1 13.7
3 9 2 17.3 20.7
-4 -9 -2 30.1 17.4
4 -9 2 18.1 16
-4 -9 -2 17.9 11.9
4 -9 2 -6.2 9.7
4 9 2 25 18.8
-4 9 -2 2.7 14.9
5 -9 2 4.5 14
-5 -9 -2 25.7 19.3
-5 -9 -2 7.8 10.2
5 9 2 32.4 21.1
-5 9 -2 37.4 16.9
-17 0 3 -0.7 11.3
-17 0 3 -20.6 12.9
17 0 -3 1.4 11.3
16 0 -3 26.9 14
-16 0 3 10.8 10.9
-16 0 3 -10.8 7.9
-15 0 3 5.1 10.1
-15 0 3 -0.9 9.4
15 0 -3 -29 10
14 0 -3 27.3 8.4
-14 0 3 14.2 10.4
14 0 -3 15.5 10.6
-14 0 3 43.6 12.8
-14 0 3 38.4 13.4
-13 0 3 -1.1 8
-13 0 3 9.2 10.1
13 0 -3 -5.9 5.5
13 0 -3 10.3 8.8
-13 0 3 0.5 8.5
-12 0 3 124.89 18.3
-12 0 3 104.79 16.3
12 0 -3 125.49 18.2
12 0 -3 105.39 13.5
-12 0 3 148.59 20.3
-11 0 3 5.7 7.5
-11 0 3 7.3 7.3
11 0 -3 2.7 5
-11 0 3 0.7 5.9
11 0 -3 -9 5.9
-10 0 3 621.74 46.1
-10 0 3 612.04 44.5
10 0 -3 633.24 45.8
10 0 -3 593.64 43.7
-10 0 3 549.45 45.3
-10 0 3 696.33 48.2
9 0 -3 32.6 6.9
9 0 -3 34.7 8.2
9 0 -3 39.4 8.3
-9 0 3 47.1 7.7
-9 0 3 35.6 8
-9 0 3 40.4 9.9
9 0 -3 40.4 4.5
-9 0 3 39.8 9.2
8 0 -3 1313.17 87.09
-8 0 3 1300.77 91.79
8 0 -3 1129.09 89.39
8 0 -3 1381.76 89.09
-8 0 3 1362.76 90.39
8 0 -3 1295.97 89.69
-8 0 3 1443.46 89.59
-7 0 3 32.7 6
-7 0 3 29.6 6.2
7 0 -3 36.2 4.4
7 0 -3 23.4 6.2
-7 0 3 30.1 8.2
7 0 -3 34 6
7 0 -3 44 7.5
-7 0 3 29 7
6 0 -3 73.39 8.6
-6 0 3 62.19 6.1
6 0 -3 69.09 8.6
-6 0 3 78.29 9.4
6 0 -3 67.59 6.2
-6 0 3 62.79 10.6
-6 0 3 58.39 8
-6 0 3 65.59 8.5
6 0 -3 67.79 8.2
-5 0 3 2.2 4.9
5 0 -3 2.5 3.5
5 0 -3 2.2 3.1
5 0 -3 1.7 3.2
-5 0 3 5.3 2.5
5 0 -3 2.8 2.4
-5 0 3 3.5 3.2
-5 0 3 3.4 3.4
-5 0 3 8.2 3.5
-4 0 3 1055.79 65.59
-4 0 3 944.71 63.79
4 0 -3 997 63.39
4 0 -3 991 63.89
-4 0 3 854.51 63.29
-4 0 3 980.9 63.29
4 0 -3 936.81 63.09
4 0 -3 1037.4 62.69
-4 0 3 839.12 63.29
4 0 -3 880.41 63.29
3 0 -3 265.17 19.1
-3 0 3 281.57 18.4
-3 0 3 269.77 18.8
3 0 -3 252.47 18.3
-3 0 3 281.57 18.4
3 0 -3 235.88 18.2
-3 0 3 280.17 19.1
3 0 -3 263.57 18.7
-3 0 3 266.97 20.2
-1 0 3 1972.8 126.99
-1 0 3 2016.3 127.29
1 0 -3 1867.01 126.89
1 0 -3 1950.7 127.29
-1 0 3 1736.93 126.49
1 0 -3 2074.99 126.49
0 0 3 43.4 4.7
0 0 -3 51.09 4.1
0 0 -3 50.39 4.7
0 0 3 47.7 4.8
0 0 -3 54.49 4.9
0 0 3 46 4.8
0 0 -3 47.6 5
1 0 3 224.28 16
1 0 3 219.08 17
1 0 3 214.18 17.1
1 0 3 241.08 16.6
-1 0 -3 224.18 17.2
-1 0 -3 249.97 17.2
-1 0 -3 250.87 15.7
-1 0 -3 240.68 16.7
-2 0 -3 561.04 42.2
-2 0 -3 670.23 42.8
2 0 3 553.44 41.5
-2 0 -3 608.94 41.2
2 0 3 596.54 42.4
-2 0 -3 560.24 40.3
2 0 3 692.23 42.8
-2 0 -3 708.13 41.5
-3 0 -3 43 5.2
-3 0 -3 31.2 4.1
3 0 3 30.3 6.3
3 0 3 34.1 5.8
-3 0 -3 30.3 6
3 0 3 40.5 4.4
3 0 3 36.8 7
-3 0 -3 38.6 3.5
-3 0 -3 33.7 6.3
4 0 3 205.78 18.5
-4 0 -3 204.08 15.6
-4 0 -3 236.68 18.4
4 0 3 214.98 18.1
-4 0 -3 247.38 17.4
4 0 3 252.77 18.8
4 0 3 227.08 15.9
5 0 3 92.29 11.6
5 0 3 52.79 5.2
-5 0 -3 59.49 5.6
-5 0 -3 61.09 8.1
5 0 3 64.49 10.2
-5 0 -3 57.29 9.9
-5 0 -3 37.9 8.2
6 0 3 1145.89 71.09
-6 0 -3 1011.1 70.89
6 0 3 1034.2 66.69
-6 0 -3 914.91 67.09
-6 0 -3 904.11 69.99
6 0 3 926.31 70.39
-6 0 -3 1145.69 69.69
7 0 3 4.3 6
7 0 3 2.5 1.8
-7 0 -3 5.1 6
-7 0 -3 5.7 3.2
-7 0 -3 7.9 5.9
-7 0 -3 -0.8 4.2
7 0 3 -1 5.4
8 0 3 101.49 14.7
-8 0 -3 79.79 11.9
-8 0 -3 75.99 8.4
-8 0 -3 88.49 13.5
-8 0 -3 102.89 15.3
-9 0 -3 18 7.2
9 0 3 12.3 9
-9 0 -3 17.8 7.9
-9 0 -3 17.5 9.4
-9 0 -3 17.5 5
-10 0 -3 17.5 5.7
-10 0 -3 25.2 10.6
-10 0 -3 27.1 7.9
10 0 3 33.3 11.2
11 0 3 78.19 16.3
-11 0 -3 60.69 15.6
-11 0 -3 53.49 8.9
-11 0 -3 84.89 13
-12 0 -3 74.99 16.8
-12 0 -3 57.49 9.9
-12 0 -3 67.89 13.3
12 0 3 98.89 12.4
12 0 3 92.19 18.1
13 0 3 29.9 8.2
13 0 3 39.8 14.3
-13 0 -3 22.1 9.8
-13 0 -3 51.89 16.3
14 0 3 19.4 13.6
14 0 3 8.5 7.6
-14 0 -3 -0.6 11.5
-14 0 -3 -8 8.1
-15 0 -3 4.4 12.1
-15 0 -3 1.2 9.6
15 0 3 -5.1 7.4
15 0 3 6 12.3
-17 -1 3 20.5 14.4
17 -1 -3 25.8 14.3
17 -1 -3 -2 7.6
-17 -1 3 13.3 12.3
-17 1 3 1 11.5
17 1 -3 0.2 13
-17 1 3 2.7 10.8
16 -1 -3 1.2 12.4
-16 -1 3 3 10
16 -1 -3 0.1 7
-16 -1 3 7.3 10.6
16 1 -3 16.1 12.4
-16 1 3 -5.9 10.8
-16 1 3 11.6 11.5
-15 -1 3 6.2 10.5
15 -1 -3 4.8 11.1
-15 -1 3 40.8 14.2
15 -1 -3 17.2 8
15 1 -3 52.09 15.2
-15 1 3 13.1 11.6
-15 1 3 33.5 14.9
-14 -1 3 24.2 11.8
14 -1 -3 12.9 10.5
14 -1 -3 26.4 8.1
-14 -1 3 20.1 11.2
-14 -1 3 24.1 10.3
-14 1 3 19.1 11.6
14 1 -3 27 12.1
-14 1 3 28.9 13.4
-14 1 3 25.3 11.5
13 -1 -3 9.9 6.7
-13 -1 3 38.9 11.9
-13 -1 3 -2.9 8.3
13 -1 -3 -0.8 8
-13 -1 3 2.8 8.1
-13 1 3 -7.4 7.8
-13 1 3 -4.5 8.4
-13 1 3 13.4 12
13 1 -3 -2.4 8
-12 -1 3 31.7 12
12 -1 -3 40.3 8.9
-12 -1 3 37.2 10.7
12 -1 -3 34.1 10.5
-12 -1 3 36.6 10.6
-12 1 3 51.89 13.8
-12 1 3 42.3 12
12 1 -3 44.3 11.5
-12 1 3 34.4 11.2
12 1 -3 41.4 5.1
11 -1 -3 89.79 11.4
-11 -1 3 91.89 15.4
-11 -1 3 58.99 12.1
11 -1 -3 92.59 14.6
-11 -1 3 88.59 14.2
11 1 -3 92.89 14.2
11 1 -3 80.49 7.5
-11 1 3 80.19 14.1
-11 1 3 100.19 17.7
-11 1 3 89.49 15
-10 -1 3 22.2 7.8
-10 -1 3 18.9 8
10 -1 -3 21.6 8
-10 -1 3 14.6 8
10 -1 -3 26.4 7.2
-10 1 3 11.1 7.2
-10 1 3 8.3 6.7
-10 1 3 29.1 7.4
10 1 -3 21.9 7.7
-10 1 3 37.8 11.8
10 1 -3 24.4 4.3
9 -1 -3 12 6.3
-9 -1 3 -4.5 3.8
9 -1 -3 -0.1 4.5
-9 -1 3 10.8 6.2
-9 -1 3 1 6.5
-9 -1 3 14.2 5.8
9 -1 -3 5.5 4.9
-9 1 3 19.1 9.5
9 1 -3 0 3.8
-9 1 3 0.4 5
9 1 -3 5.6 5.8
9 1 -3 8.9 5.6
-9 1 3 7.3 5.4
9 1 -3 5 2.9
-9 1 3 -1.9 4.8
8 -1 -3 91.99 11.6
-8 -1 3 102.79 13
8 -1 -3 102.59 11.7
-8 -1 3 123.19 11.1
-8 -1 3 92.29 11.1
-8 -1 3 110.89 12.7
8 -1 -3 97.29 10.8
-8 1 3 85.69 7.9
-8 1 3 96.19 10.4
-8 1 3 98.79 12
8 1 -3 86.09 13.9
8 1 -3 104.69 11.5
8 1 -3 101.19 10
-8 1 3 113.09 16.4
-8 1 3 110.19 13.5
8 1 -3 98.19 12.3
8 1 -3 104.79 9.1
-7 -1 3 327.97 25.8
-7 -1 3 303.47 26
7 -1 -3 387.06 27.1
-7 -1 3 360.76 27
7 -1 -3 313.47 25.9
-7 -1 3 365.56 27.4
7 1 -3 311.57 26.2
-7 1 3 352.16 29.8
7 1 -3 293.87 27.5
-7 1 3 348.37 27.3
-7 1 3 389.96 27.2
7 1 -3 336.77 26.6
7 1 -3 399.26 24.9
7 1 -3 380.66 25.7
-7 1 3 363.76 26.2
-7 1 3 335.27 24.1
-6 -1 3 10.9 4.9
6 -1 -3 7.1 4.6
6 -1 -3 12.7 4.3
-6 -1 3 6.1 3.9
-6 -1 3 13.7 4.5
-6 -1 3 8.6 4.8
6 -1 -3 11.3 4.5
6 1 -3 8.3 4.8
6 1 -3 9.5 3.7
-6 1 3 11.9 5
6 1 -3 24 7.4
-6 1 3 11.3 3.2
6 1 -3 10.2 3.7
6 1 -3 12.6 4.6
-6 1 3 9.9 5.3
-6 1 3 7.7 4
-5 -1 3 472.35 32.1
5 -1 -3 463.95 31.7
-5 -1 3 404.56 30.8
-5 -1 3 413.26 31
5 -1 -3 422.26 31.1
5 -1 -3 398.66 31.1
-5 -1 3 450.95 31.6
-5 1 3 430.16 32
-5 1 3 439.36 30.2
-5 1 3 388.56 30.9
5 1 -3 453.15 31.5
5 1 -3 484.35 31.1
-5 1 3 469.05 31.9
5 1 -3 467.15 31.5
5 1 -3 485.05 30.8
5 1 -3 401.36 32.1
4 -1 -3 313.37 21
4 -1 -3 280.37 20.9
-4 -1 3 279.27 20.6
-4 -1 3 287.17 20.9
-4 -1 3 271.27 21.2
4 -1 -3 320.77 21.2
-4 -1 3 272.57 20.5
4 1 -3 290.37 20.4
4 1 -3 315.27 21.1
-4 1 3 293.27 20.1
4 1 -3 256.87 21.2
4 1 -3 271.47 20.8
-4 1 3 294.17 21.5
-4 1 3 266.37 20.4
4 1 -3 278.37 20.5
-4 1 3 249.97 20.2
3 -1 -3 3543.95 221.18
3 -1 -3 3196.58 220.88
3 -1 -3 3675.83 221.08
-3 -1 3 3291.77 221.08
-3 -1 3 3748.72 220.88
-3 -1 3 3015.1 220.48
-3 -1 3 3130.39 220.78
-3 1 3 2990.6 220.98
3 1 -3 3355.36 220.88
-3 1 3 3191.68 220.78
-3 1 3 3429.56 220.78
-3 1 3 3563.34 220.68
3 1 -3 3318.97 221.08
3 1 -3 3656.73 220.88
2 -1 -3 1194.68 77.69
2 -1 -3 1183.28 77.69
-2 -1 3 1206.88 77.19
-2 -1 3 1133.39 77.49
2 -1 -3 1127.49 77.19
-2 -1 3 1214.98 77.39
-2 -1 3 1066.29 76.99
2 1 -3 1089.09 77.49
-2 1 3 1175.18 77.69
2 1 -3 1181.78 77.19
-2 1 3 1124.49 77.49
-2 1 3 1260.27 77.49
2 1 -3 1194.18 77.59
2 1 -3 1151.58 77.49
1 -1 -3 1848.92 116.99
1 -1 -3 1790.82 116.79
-1 -1 3 1784.92 115.89
1 -1 -3 1852.21 116.89
-1 -1 3 1655.53 116.39
1 -1 -3 1631.34 116.19
-1 1 3 1843.72 116.99
-1 1 3 1857.61 116.49
1 1 -3 1738.03 116.49
-1 1 3 1762.12 116.29
1 1 -3 1744.43 115.79
-1 1 3 1545.15 116.49
1 1 -3 1827.22 116.69
1 1 -3 1833.92 116.59
0 -1 3 2104.09 131.29
0 -1 -3 2056.79 131.59
0 -1 -3 2138.89 132.49
0 -1 3 2080.79 132.39
0 -1 3 2002.7 132.19
0 -1 -3 2131.39 132.59
0 1 3 1844.62 132.19
0 1 3 2065.59 131.69
0 1 -3 1817.22 131.99
0 1 -3 1782.62 131.79
0 1 -3 1951.5 131.19
0 1 -3 1962.3 132.19
0 1 3 2089.99 132.49
-1 -1 -3 4178.68 277.27
1 -1 3 4305.27 277.17
-1 -1 -3 4469.15 277.27
1 -1 3 4015.2 277.07
-1 1 -3 4485.95 277.27
-1 1 -3 4389.56 275.87
1 1 3 4284.57 277.27
1 1 3 4264.77 276.17
-1 1 -3 4144.99 276.37
-1 1 -3 4225.68 276.77
1 1 3 3725.33 276.67
1 1 3 4153.18 277.37
2 -1 3 3813.42 242.28
-2 -1 -3 3513.45 241.48
2 -1 3 3731.23 242.18
-2 -1 -3 3348.17 242.28
-2 -1 -3 3773.22 240.98
-2 -1 -3 3584.54 242.28
2 1 3 3956.1 242.48
-2 1 -3 3741.23 242.28
-2 1 -3 4033 241.18
2 1 3 3507.35 241.58
2 1 3 3740.23 240.98
2 1 3 3384.16 242.28
-3 -1 -3 13.4 3.7
3 -1 3 11.7 2.3
-3 -1 -3 18.8 5.9
-3 -1 -3 18.4 6.1
3 -1 3 9 4.5
3 -1 3 19 5.9
-3 1 -3 10.8 5.4
3 1 3 17.2 5.7
3 1 3 10.9 5.5
3 1 3 5.7 4.1
-3 1 -3 14.6 5.3
-3 1 -3 11.3 2.8
3 1 3 14.1 3.7
-4 -1 -3 36 5.6
4 -1 3 45.6 7.9
4 -1 3 37.5 7.2
-4 -1 -3 34.7 7.7
-4 -1 -3 33.8 7.3
4 -1 3 34 4.1
4 1 3 29.7 5.5
4 1 3 42.5 6.4
4 1 3 50.79 5.5
-4 1 -3 44.4 8.2
-4 1 -3 35.5 4.4
-4 1 -3 43.2 8.4
4 1 3 37.6 8.1
4 1 3 42.7 7.8
-5 -1 -3 823.12 54.99
5 -1 3 837.32 57.19
5 -1 3 812.22 56.29
-5 -1 -3 747.63 56.39
-5 -1 -3 810.92 53.89
-5 -1 -3 828.32 57.19
-5 1 -3 877.11 57.19
-5 1 -3 792.02 53.49
-5 1 -3 803.42 56.89
5 1 3 733.33 55.69
-5 1 -3 775.32 57.09
5 1 3 784.82 56.89
5 1 3 813.22 54.89
5 1 3 816.22 56.89
-6 -1 -3 3.3 5.5
-6 -1 -3 11.6 4.4
-6 -1 -3 9.8 3.3
6 -1 3 8.2 5.4
6 -1 3 8 3.1
-6 -1 -3 9.9 6.7
6 -1 3 17.6 7
-6 1 -3 11.6 6.4
6 1 3 12 6.7
-6 1 -3 8.2 2.4
6 1 3 9.6 4.3
6 1 3 14.3 6.6
6 1 3 3.8 3
-6 1 -3 8.6 6.2
6 1 3 3.7 5.3
-6 1 -3 16.7 7.4
-7 -1 -3 42.7 9.4
-7 -1 -3 24.2 5
7 -1 3 28.6 7.6
-7 -1 -3 37.4 9.8
-7 -1 -3 42.8 7.4
7 -1 3 38.8 5.1
7 -1 3 43.1 9.5
7 1 3 34.5 6.5
7 1 3 38 5.1
-7 1 -3 36.7 5.2
7 1 3 38.3 8.1
7 1 3 38.7 9.8
-7 1 -3 35.4 9.5
-7 1 -3 29.7 8.8
7 1 3 32.6 8.5
-7 1 -3 45.8 9.6
-8 -1 -3 62.19 8
-8 -1 -3 71.69 10.4
8 -1 3 62.59 7.2
-8 -1 -3 58.89 12
8 -1 3 66.79 12.4
-8 -1 -3 47.5 10.8
8 1 3 65.19 9.1
8 1 3 57.99 6.3
-8 1 -3 70.39 12
-8 1 -3 74.59 12.8
8 1 3 74.49 13.5
-8 1 -3 65.49 7.3
8 1 3 51.49 11.1
-8 1 -3 91.49 14.4
-9 -1 -3 44.9 7.2
9 -1 3 29.5 9.9
-9 -1 -3 31.3 9.3
-9 -1 -3 42.5 11.4
9 -1 3 42.8 6.2
-9 -1 -3 42.9 9
9 1 3 50.19 12.1
-9 1 -3 38.8 10.2
-9 1 -3 37.6 11.4
-9 1 -3 39.6 6.5
9 1 3 49.2 5.3
-9 1 -3 40.7 10.9
9 1 3 31.7 7.4
-10 -1 -3 55.59 13.5
10 -1 3 92.39 16
10 -1 3 62.19 8.2
-10 -1 -3 54.09 10.7
-10 -1 -3 58.09 9
10 1 3 80.09 10.4
-10 1 -3 97.79 16.3
-10 1 -3 55.79 12.1
10 1 3 62.19 14.3
-10 1 -3 48.4 7.8
11 -1 3 43.2 7.1
-11 -1 -3 53.49 8.8
-11 -1 -3 21.8 11.4
-11 -1 -3 49.7 10.9
11 -1 3 39.6 12.2
-11 1 -3 61.99 14.4
11 1 3 54.99 13.5
11 1 3 48.8 9.2
-11 1 -3 38.5 7.3
-11 1 -3 29.8 10.9
-12 -1 -3 38.4 14
-12 -1 -3 28.5 9.3
12 -1 3 23.6 11.7
-12 -1 -3 39.1 11.1
12 1 3 25.1 12.3
-12 1 -3 33.3 13.7
-12 1 -3 29.4 11.3
12 1 3 18.9 7.5
-13 -1 -3 14.9 13.8
-13 -1 -3 52.79 12.2
13 -1 3 66.79 17.6
-13 1 -3 31.8 14.1
-13 1 -3 35.2 12.6
13 1 3 36.4 14.4
13 1 3 41.2 9.1
14 -1 3 33.6 13.3
-14 -1 -3 11.8 9.2
-14 -1 -3 6.4 12.7
-14 1 -3 -3.2 11.1
-14 1 -3 14.8 9.8
14 1 3 14 7.2
14 1 3 -0.3 11.5
-15 -1 -3 1.3 12.8
15 -1 3 20.6 15.4
-15 -1 -3 -3.6 9.4
15 1 3 -1.1 12.2
-15 1 -3 24.5 13.3
16 -2 -3 12.1 8.1
16 -2 -3 10.4 12.2
-16 -2 3 24.1 11.9
-16 -2 3 17.6 13.6
16 2 -3 43.4 14.7
-16 2 3 16.6 15
-16 2 3 28.6 12.9
15 -2 -3 27.1 11.9
15 -2 -3 19.6 8.5
-15 -2 3 38.2 14.2
-15 -2 3 23.9 11
15 2 -3 28.7 12.6
-15 2 3 21.3 13.5
-15 2 3 31.7 13.1
-14 -2 3 3.8 8.7
-14 -2 3 10.3 11.1
14 -2 -3 3 9.1
-14 -2 3 -10.7 8.3
14 -2 -3 -3.2 6.4
-14 2 3 -11.6 9
-14 2 3 4.7 10.1
14 2 -3 6.9 3.9
14 2 -3 4.5 11.1
13 -2 -3 1.7 8.7
-13 -2 3 11.9 8.4
-13 -2 3 12.9 10.1
-13 -2 3 14.3 9
13 -2 -3 5.3 7.2
-13 2 3 33.2 12.9
13 2 -3 13 4.3
13 2 -3 22.2 10.4
-13 2 3 16.5 10.2
-13 2 3 17.6 13.4
-12 -2 3 176.18 23.3
-12 -2 3 179.78 19.3
-12 -2 3 141.49 20.5
12 -2 -3 197.28 21
12 -2 -3 192.08 18.2
-12 2 3 184.38 21.4
12 2 -3 164.98 22.2
-12 2 3 220.18 28.9
12 2 -3 172.78 14.9
-12 2 3 168.58 23.7
-11 -2 3 18.4 10.3
11 -2 -3 28.9 9.9
-11 -2 3 45.7 10.2
11 -2 -3 35.2 8.5
-11 -2 3 16.3 8.5
-11 2 3 28.3 14.2
-11 2 3 22.9 10
11 2 -3 31.7 6.1
-11 2 3 26.7 9.9
11 2 -3 33.6 10.7
-10 -2 3 4.4 7.4
10 -2 -3 6.1 6.4
-10 -2 3 7.2 6.1
10 -2 -3 11 5.9
-10 -2 3 11.1 6.5
10 2 -3 4.9 4.1
-10 2 3 5.1 9
-10 2 3 9.9 2.8
-10 2 3 3.9 8.3
10 2 -3 9.7 8
-10 2 3 4.8 6.3
9 -2 -3 7.2 5.8
-9 -2 3 8.3 7.4
-9 -2 3 14.1 6.9
9 -2 -3 9.6 5.6
-9 -2 3 16.3 6.5
9 2 -3 10.5 4.5
9 2 -3 2.3 6.7
-9 2 3 15.1 7.7
-9 2 3 9.4 6.5
-9 2 3 7.9 3
-8 -2 3 114.89 15
8 -2 -3 101.99 12.6
8 -2 -3 116.49 13.3
-8 -2 3 107.79 11.3
-8 -2 3 114.09 12.2
-8 -2 3 108.09 12.6
8 -2 -3 114.69 12.1
8 2 -3 107.09 14.7
-8 2 3 128.79 14.7
-8 2 3 109.89 9.6
8 2 -3 150.38 17
8 2 -3 119.59 10.9
8 2 -3 106.39 12.7
-8 2 3 122.29 14.1
-7 -2 3 131.79 14
-7 -2 3 144.79 13
-7 -2 3 149.69 13.9
7 -2 -3 117.19 14.1
7 -2 -3 148.79 13.5
-7 -2 3 133.29 15.5
7 -2 -3 165.48 15
7 2 -3 119.59 13.7
7 2 -3 154.58 15.3
-7 2 3 132.29 15.5
-7 2 3 147.49 14.8
-7 2 3 138.39 11.4
7 2 -3 135.29 14.7
6 -2 -3 21.3 6.5
-6 -2 3 29 6.8
-6 -2 3 17 5.6
6 -2 -3 33 7.5
6 -2 -3 32.9 6.4
-6 -2 3 23.5 7.5
-6 -2 3 13.7 5
6 2 -3 32.8 8.1
-6 2 3 29.8 8
6 2 -3 21.4 6.5
-6 2 3 20.2 4.3
-6 2 3 28.6 6.3
6 2 -3 16.2 6.2
-5 -2 3 84.69 10.7
5 -2 -3 102.79 11.6
-5 -2 3 103.49 9.4
-5 -2 3 114.49 10.3
5 -2 -3 92.39 11.4
5 -2 -3 88.09 9.5
-5 -2 3 104.49 12.4
5 2 -3 111.19 12.1
5 2 -3 94.29 11.1
-5 2 3 114.29 12.6
-5 2 3 103.59 11.1
5 2 -3 90.69 9.9
-4 -2 3 208.18 18.7
-4 -2 3 220.58 17.9
4 -2 -3 190.18 18.1
4 -2 -3 223.28 17
4 -2 -3 222.68 18.5
-4 -2 3 243.08 17.4
-4 2 3 251.97 18.4
-4 2 3 214.78 18.9
4 2 -3 211.48 18.1
4 2 -3 194.28 16.8
4 2 -3 216.28 18.8
-3 -2 3 633.34 43.4
-3 -2 3 590.04 41.7
3 -2 -3 658.13 43.4
-3 -2 3 559.04 42.5
3 2 -3 553.54 41.4
3 2 -3 673.93 43.6
-3 2 3 627.34 42.4
3 2 -3 554.84 42.7
-3 2 3 575.24 43.2
-3 2 3 651.83 43.3
-2 -2 3 248.68 19.5
-2 -2 3 213.28 17.2
2 -2 -3 247.68 17.9
2 -2 -3 248.28 19.6
2 -2 -3 203.58 19
-2 -2 3 191.48 18.6
2 2 -3 240.38 17.2
-2 2 3 242.28 19.5
-2 2 3 250.37 19.5
2 2 -3 259.67 19.6
2 2 -3 217.58 18.8
1 -2 -3 430.86 32.4
-1 -2 3 425.66 32.3
1 -2 -3 427.76 31
-1 -2 3 512.35 32.7
1 -2 -3 422.76 32.5
-1 -2 3 394.26 30.5
1 2 -3 408.86 30.4
-1 2 3 503.05 33.2
-1 2 3 431.86 32.4
1 2 -3 416.56 32.1
1 2 -3 452.35 32.2
-1 2 3 477.85 31.4
0 -2 3 94.19 11.6
0 -2 3 59.69 7.6
0 -2 -3 64.39 7.8
0 -2 -3 107.59 12.1
0 -2 3 78.89 10.1
0 -2 -3 95.99 11.6
0 2 -3 84.49 9.7
0 2 3 109.59 12.5
0 2 3 81.99 8.3
0 2 3 85.59 10.9
0 2 -3 91.09 11.1
0 2 -3 71.19 7.6
-1 -2 -3 4636.34 305.67
1 -2 3 4615.84 306.97
-1 -2 -3 4635.24 307.07
1 -2 3 4382.76 306.97
1 -2 3 4827.52 305.57
-1 -2 -3 4394.96 307.17
-1 2 -3 4710.93 307.17
1 2 3 4833.02 305.77
1 2 3 4326.77 306.87
-1 2 -3 4691.53 306.77
-1 2 -3 4783.32 305.37
1 2 3 5061.79 307.77
-2 -2 -3 3480.75 227.78
2 -2 3 3466.85 227.28
-2 -2 -3 3314.87 227.18
-2 -2 -3 3374.56 225.78
-2 -2 -3 3701.43 226.68
2 -2 3 3473.45 227.58
2 2 3 3421.96 227.78
2 2 3 3264.47 227.28
-2 2 -3 3134.69 227.28
-2 2 -3 3712.43 227.28
-2 2 -3 3411.36 225.58
2 2 3 3418.76 225.68
-3 -2 -3 1095.19 74.19
-3 -2 -3 1112.69 74.79
3 -2 3 1050.69 73.99
-3 -2 -3 1062.29 72.79
-3 -2 -3 1129.79 72.49
3 -2 3 964.8 73.79
-3 2 -3 1140.99 72.29
3 2 3 1080.79 74.29
3 2 3 1001.8 74.19
-3 2 -3 1100.09 74.59
-3 2 -3 1079.29 73.49
3 2 3 1041 72.29
4 -2 3 121.69 13.3
-4 -2 -3 121.89 15
4 -2 3 106.99 13.7
-4 -2 -3 103.49 12.6
-4 -2 -3 101.49 10.4
-4 -2 -3 84.19 10
4 2 3 134.39 15.6
-4 2 -3 129.59 15.5
4 2 3 98.29 9.9
4 2 3 112.19 14.1
-4 2 -3 102.89 9.3
-4 2 -3 106.69 11.8
-4 2 -3 109.99 10.2
-5 -2 -3 440.16 30.2
5 -2 3 365.16 31.7
-5 -2 -3 397.76 32.8
5 -2 3 444.56 28.7
-5 -2 -3 397.56 32.1
-5 -2 -3 441.66 29.9
5 -2 3 433.66 32.5
-5 2 -3 431.56 32.8
-5 2 -3 394.06 28.7
-5 2 -3 368.86 32.3
5 2 3 393.36 30.2
5 2 3 423.76 32.8
5 2 3 377.66 31.7
6 -2 3 60.39 7.3
-6 -2 -3 62.99 12.3
-6 -2 -3 99.49 13.8
-6 -2 -3 78.09 9.7
6 -2 3 64.29 11.5
6 -2 3 61.79 11.3
-6 2 -3 55.89 11.3
-6 2 -3 64.99 6.8
6 2 3 101.59 14.2
-6 2 -3 86.69 13.3
6 2 3 75.19 10.3
6 2 3 63.19 11.6
-7 -2 -3 95.69 11.3
7 -2 3 106.99 15
-7 -2 -3 110.79 14.6
-7 -2 -3 104.29 15.6
7 -2 3 69.69 8.6
7 -2 3 69.09 12.1
-7 -2 -3 85.09 8.7
7 2 3 73.39 12.8
7 2 3 77.19 12
7 2 3 88.69 14.7
-7 2 -3 67.89 12.7
-7 2 -3 110.49 15.9
-7 2 -3 78.89 7.4
-8 -2 -3 242.48 23.6
-8 -2 -3 291.77 20.7
8 -2 3 252.57 19.9
-8 -2 -3 274.57 25.4
8 -2 3 246.88 24.2
-8 -2 -3 283.77 22.2
-8 2 -3 281.67 18.4
-8 2 -3 279.47 25.4
-8 2 -3 300.57 26.2
8 2 3 249.68 25.1
-8 2 -3 203.28 23.4
8 2 3 213.18 23.1
9 -2 3 72.49 14.4
-9 -2 -3 71.69 15.6
-9 -2 -3 74.09 11.6
9 -2 3 74.39 8.4
-9 -2 -3 72.59 9.7
-9 2 -3 66.69 14.4
9 2 3 73.39 15
9 2 3 67.29 8.4
-9 2 -3 86.99 15.7
10 -2 3 19.4 5.7
-10 -2 -3 29.3 8.2
10 -2 3 22.8 10.7
-10 -2 -3 32.6 7.2
-10 -2 -3 25.1 11.5
10 2 3 35.4 6.1
-10 2 -3 34.9 12.4
-10 2 -3 15.2 11.3
10 2 3 24 11.2
11 -2 3 72.29 15.3
-11 -2 -3 69.09 16.7
11 -2 3 64.69 9.1
-11 -2 -3 77.29 12.7
11 2 3 66.29 8
-11 2 -3 53.19 14.2
11 2 3 74.39 16.2
-11 2 -3 56.19 14.9
-12 -2 -3 18.9 13.2
12 -2 3 23.5 6.2
-12 -2 -3 13.6 8.3
12 -2 3 27.6 11.4
12 2 3 23.7 4.9
12 2 3 14.9 11.4
-12 2 -3 49.3 15.5
-12 2 -3 16.1 11.1
-13 -2 -3 10.1 12.5
13 -2 3 24.4 13
-13 -2 -3 9.4 8.6
13 -2 3 11.7 5.5
13 2 3 19.8 13.5
-13 2 -3 23.2 12.7
-13 2 -3 14.2 11.3
-14 -2 -3 -1.6 8.6
14 -2 3 -7.6 10.3
-14 -2 -3 11 13.5
14 -2 3 19 6.3
-14 2 -3 23.3 13
14 2 3 8.9 13.1
-15 -2 -3 4.8 9.9
-15 -2 -3 3.4 13.2
15 -2 3 16.7 12.3
15 2 3 21.7 15.6
-15 2 -3 -5 10.8
-15 2 -3 7 11.4
16 -3 -3 12.2 8.3
16 -3 -3 19.1 14.4
-16 -3 3 7.5 13.3
-16 -3 3 5.6 10.9
16 3 -3 34.2 17.8
-16 3 3 14.3 14.8
-16 3 3 52.59 16.5
15 -3 -3 1.7 10.9
-15 -3 3 34.4 14.8
-15 -3 3 16.1 10.6
15 -3 -3 11.9 8.5
-15 3 3 11.7 12.1
15 3 -3 11.1 12.4
-15 3 3 32.3 17.3
15 3 -3 29.1 7.3
-14 -3 3 22.1 10.3
14 -3 -3 35 12.7
-14 -3 3 11.7 12.2
14 -3 -3 14.2 9
-14 3 3 9.9 14.3
14 3 -3 23.3 6.6
-14 3 3 28.5 12.1
14 3 -3 30 13.4
-13 -3 3 39.1 11.7
-13 -3 3 32.8 11.6
13 -3 -3 60.59 11.7
13 -3 -3 95.79 17.2
-13 -3 3 57.49 16.9
-13 3 3 59.19 18.9
-13 3 3 58.89 14.6
13 3 -3 72.79 9.8
13 3 -3 89.29 17.6
-12 -3 3 48.4 14.3
12 -3 -3 34.2 9.4
-12 -3 3 22.6 9.1
12 -3 -3 14.7 9.9
-12 -3 3 10.4 9.8
12 3 -3 29.6 12.3
-12 3 3 24.3 3.8
-12 3 3 25.3 12
-12 3 3 49.99 16.8
-12 3 3 34.7 12.7
12 3 -3 26.5 7.2
11 -3 -3 46.3 11.5
-11 -3 3 51.49 11.3
-11 -3 3 39.9 13.4
11 -3 -3 25.1 7.7
-11 -3 3 26.1 9.4
-11 3 3 43.9 12.6
11 3 -3 34.9 7.3
-11 3 3 33.6 5.4
11 3 -3 35.9 12.5
-11 3 3 36.2 12.7
-10 -3 3 2 6
-10 -3 3 0.7 5.6
-10 -3 3 1.1 8.5
10 -3 -3 -4.5 6.9
10 -3 -3 6.7 6.2
-10 3 3 1.5 8
-10 3 3 -2 8.2
10 3 -3 0.1 8.4
-10 3 3 -0.2 3.2
-9 -3 3 8.3 5.9
9 -3 -3 7.6 5.4
-9 -3 3 12.1 6.8
9 -3 -3 18.1 8.1
-9 -3 3 4.9 8.2
9 3 -3 9.2 9.1
-9 3 3 10.2 7.9
-9 3 3 12.8 8.9
-9 3 3 6.4 3.7
-8 -3 3 180.38 20.6
-8 -3 3 177.88 18.9
-8 -3 3 212.88 15.1
-8 -3 3 186.28 17.7
8 -3 -3 215.98 17.7
8 -3 -3 195.58 19.8
-8 3 3 176.98 22.8
8 3 -3 204.18 20.6
7 -3 -3 24.9 8.2
7 -3 -3 37.7 9.1
7 -3 -3 31 7.2
-7 -3 3 55.79 11.8
-7 -3 3 34.9 6.7
-7 -3 3 42.9 8.9
-7 -3 3 46 8.3
7 3 -3 22.3 6.9
7 3 -3 46.2 10.5
7 3 -3 35.7 9.2
-7 3 3 36.2 8.3
-7 3 3 44.1 11.2
6 -3 -3 30.8 8.7
-6 -3 3 29.6 8.1
-6 -3 3 35.1 10.1
-6 -3 3 39.9 7.4
6 -3 -3 42.2 7.2
6 -3 -3 26.6 7.9
6 3 -3 42.9 9.2
-6 3 3 32.8 9
6 3 -3 30.3 9.3
-6 3 3 43.1 7.8
6 3 -3 34.9 7.6
-6 3 3 30.9 7.8
-5 -3 3 836.02 56.69
5 -3 -3 879.71 58.69
5 -3 -3 753.02 57.99
-5 -3 3 800.32 57.69
-5 -3 3 859.91 59.19
5 -3 -3 851.71 56.09
-5 3 3 883.81 58.29
-5 3 3 723.53 56.79
5 3 -3 835.22 58.99
5 3 -3 768.52 56.19
5 3 -3 825.42 58.09
-5 3 3 727.13 58.49
4 -3 -3 58.89 11
4 -3 -3 64.99 11.8
-4 -3 3 70.99 12.2
-4 -3 3 81.79 11.9
-4 -3 3 73.49 9.7
-4 3 3 72.39 12.2
4 3 -3 51.69 10.1
-4 3 3 77.69 10.5
-4 3 3 71.79 11.2
4 3 -3 60.19 8.3
4 3 -3 50.89 11.1
-3 -3 3 34.1 6.4
3 -3 -3 25 7.8
3 -3 -3 25.3 6.3
-3 -3 3 21.7 8.4
-3 -3 3 27.4 8.4
3 -3 -3 28.7 9.1
-3 3 3 29.2 8.4
3 3 -3 18.5 5.2
3 3 -3 13.4 7.6
3 3 -3 35.5 9.7
-3 3 3 20.6 6
-3 3 3 21.7 7.8
2 -3 -3 72.39 9.8
-2 -3 3 73.19 12
-2 -3 3 71.19 12.1
2 -3 -3 79.09 12.3
-2 -3 3 76.59 9.5
2 -3 -3 77.09 12.7
2 3 -3 72.89 8.9
2 3 -3 63.19 11.1
-2 3 3 71.69 9.6
2 3 -3 82.09 12.7
-2 3 3 83.49 12.8
-2 3 3 72.29 11.9
1 -3 -3 186.38 15.8
1 -3 -3 154.58 17.6
-1 -3 3 196.98 18.6
1 -3 -3 228.98 19.2
-1 -3 3 207.78 16
-1 -3 3 159.38 17.9
1 3 -3 198.78 18.5
-1 3 3 210.88 19.4
1 3 -3 149.19 17.3
-1 3 3 191.98 15.9
1 3 -3 160.88 14.6
-1 3 3 193.38 18.3
0 -3 -3 110.09 13.9
0 -3 3 129.99 12.3
0 -3 3 122.19 14.2
0 -3 3 119.39 14.7
0 -3 -3 134.49 12.7
0 -3 -3 144.49 15.6
0 3 3 120.99 12.1
0 3 -3 142.89 12
0 3 -3 129.79 15
0 3 3 142.69 15.4
0 3 3 140.99 16.3
0 3 -3 118.69 14.3
1 -3 3 502.25 36.9
-1 -3 -3 499.15 36.9
-1 -3 -3 528.15 39.2
1 -3 3 522.55 38.9
-1 -3 -3 506.65 39.6
1 -3 3 486.55 39.3
1 3 3 465.75 38.9
1 3 3 542.75 37.1
1 3 3 515.45 40
-1 3 -3 534.55 39.4
-1 3 -3 531.05 36.7
-1 3 -3 566.84 39.3
-2 -3 -3 1783.62 117.39
-2 -3 -3 1731.93 114.59
2 -3 3 1740.43 116.59
2 -3 3 1814.52 114.59
-2 -3 -3 1692.23 116.29
2 -3 3 1573.44 116.49
-2 3 -3 1758.92 116.19
2 3 3 1661.83 116.49
-2 3 -3 1735.63 114.09
-2 3 -3 1509.25 116.19
2 3 3 1765.62 117.59
2 3 3 1712.33 114.49
-3 -3 -3 517.65 37.4
-3 -3 -3 476.45 33.7
-3 -3 -3 441.76 35.5
3 -3 3 466.45 35.7
3 -3 3 424.76 35.9
-3 -3 -3 415.66 34.1
-3 3 -3 532.95 36
-3 3 -3 480.35 33.5
-3 3 -3 426.66 36
3 3 3 452.65 33.3
3 3 3 416.26 35.5
3 3 3 480.45 37.1
-4 -3 -3 5.6 6.5
4 -3 3 8.2 7.1
4 -3 3 6.1 6.7
-4 -3 -3 6.6 5.2
-4 -3 -3 -2.1 4.4
-4 -3 -3 24.7 9.2
-4 3 -3 7.7 7.9
4 3 3 15.5 8.7
-4 3 -3 -0.9 5.8
4 3 3 13.1 5.4
-4 3 -3 7.7 5.1
4 3 3 -3.3 5.9
-5 -3 -3 122.09 13
5 -3 3 128.29 17.1
5 -3 3 163.48 16.7
-5 -3 -3 152.58 16.2
-5 -3 -3 148.59 13.7
-5 -3 -3 115.89 17.6
5 3 3 120.29 12.7
5 3 3 156.78 19.6
-5 3 -3 132.09 15.1
5 3 3 158.28 18.7
-5 3 -3 132.69 16.2
-5 3 -3 127.59 13.1
6 -3 3 56.89 7.4
-6 -3 -3 48.9 11.9
-6 -3 -3 54.89 8.6
-6 -3 -3 67.09 10.1
6 -3 3 47.5 11
6 -3 3 80.79 13.4
-6 -3 -3 66.89 13.2
-6 3 -3 56.29 10.6
6 3 3 40.8 10.8
-6 3 -3 60.19 9.7
-6 3 -3 71.39 13.2
6 3 3 57.89 9.9
6 3 3 74.39 13.6
-7 -3 -3 12.1 9.2
-7 -3 -3 25.2 10.3
-7 -3 -3 24.1 7.5
7 -3 3 28.9 5.8
7 -3 3 22.9 8.8
-7 3 -3 23 10.8
-7 3 -3 18.9 4.8
7 3 3 30.2 10.8
-7 3 -3 28.8 9.7
-7 3 -3 35.2 7.7
-8 -3 -3 5.3 6
8 -3 3 16.1 9.3
-8 -3 -3 16.2 5.5
-8 -3 -3 20.2 11
8 -3 3 23.8 5.8
-8 3 -3 7.2 9
-8 3 -3 22 4.8
8 3 3 34.2 11.1
9 -3 3 37.1 11.4
-9 -3 -3 62.99 10.5
9 -3 3 71.29 9.1
-9 -3 -3 51.89 9.7
-9 -3 -3 49.4 14
9 3 3 72.59 16.4
-9 3 -3 42.3 12.9
-9 3 -3 49.9 6.4
10 -3 3 101.69 11
-10 -3 -3 113.69 15.1
10 -3 3 110.69 18
-10 -3 -3 112.79 20.7
10 3 3 85.69 18.1
-10 3 -3 125.49 20.3
-10 3 -3 82.29 7.8
-10 3 -3 119.99 20.6
-11 -3 -3 7.5 11.3
11 -3 3 14.3 6.3
-11 -3 -3 4.2 8.5
11 -3 3 10.9 10.3
-11 3 -3 25.2 12.6
-11 3 -3 8.5 11.6
11 3 3 19.2 12.6
12 -3 3 -0.1 5
12 -3 3 13.9 11.7
-12 -3 -3 5.7 8.8
-12 -3 -3 9.2 12.4
-12 3 -3 0.3 9.7
12 3 3 -9.4 9.4
-13 -3 -3 -4.3 8.9
13 -3 3 18.7 12.2
13 -3 3 2.9 5.8
-13 -3 -3 3.9 11.7
-13 3 -3 2.5 11.6
-13 3 -3 15.7 11.9
13 3 3 5.2 12
14 -3 3 11 12.4
-14 -3 -3 19.9 10.8
14 -3 3 13.5 6.6
-14 -3 -3 2 12.9
-14 3 -3 29.7 15.4
-14 3 -3 13.8 13.6
14 3 3 31.9 15.4
-15 -3 -3 2.7 10.9
-15 -3 -3 9.7 14.1
15 -3 3 13.9 14.2
15 -3 3 12.2 6.6
-15 3 -3 2.4 12.1
-15 3 -3 18.5 14.4
15 3 3 -11.9 14.2
15 -4 -3 7.3 8.3
-15 -4 3 21.1 12.3
-15 -4 3 23.3 14.3
15 -4 -3 31.4 14.6
-15 4 3 17.6 13.7
-15 4 3 11.9 15.9
15 4 -3 10.5 14.7
15 4 -3 1.9 8.1
14 -4 -3 14.7 9
-14 -4 3 10.5 12.6
14 -4 -3 15.2 12.2
-14 -4 3 3.4 10.1
14 4 -3 23.9 8.8
-14 4 3 17.2 11.6
14 4 -3 20.8 13.7
-14 4 3 -7 15.3
-13 -4 3 -0.8 8.6
13 -4 -3 0.2 7.6
13 -4 -3 1.1 10.4
-13 -4 3 -13.9 10.1
-13 4 3 2.2 10.8
-13 4 3 4.3 3.5
13 4 -3 11.9 12.1
13 4 -3 5 7.1
-12 -4 3 51.39 13.1
-12 -4 3 33.4 14.3
12 -4 -3 33.5 9.3
-12 -4 3 53.09 12.8
12 -4 -3 28.7 12.4
-12 4 3 55.89 15.1
-12 4 3 41.7 7.1
12 4 -3 46 15.4
-11 -4 3 -0.8 7
11 -4 -3 -2.7 6.9
11 -4 -3 0.8 8.6
-11 -4 3 13.8 11.6
-11 -4 3 3.4 8.5
-11 4 3 7.9 4.4
-11 4 3 12.7 11.9
11 4 -3 8.4 12
-11 4 3 3.3 9.6
-10 -4 3 10.7 10.7
-10 -4 3 -3.4 6.9
10 -4 -3 1.9 9.4
10 -4 -3 6.3 6.2
-10 -4 3 8 3.8
-10 -4 3 0.3 6.8
-10 4 3 -1.4 4.1
10 4 -3 0.5 9.7
-10 4 3 -0.6 8.5
-10 4 3 2.2 9
-9 -4 3 99.69 15.1
9 -4 -3 129.89 14.7
9 -4 -3 125.89 18.9
-9 -4 3 110.39 11.5
-9 -4 3 116.49 17.8
-9 -4 3 133.99 21.7
-9 4 3 138.69 16.3
-9 4 3 122.79 19.6
9 4 -3 155.58 22.2
8 -4 -3 77.09 14.9
-8 -4 3 107.79 16.5
-8 -4 3 95.59 13.3
-8 -4 3 98.19 16.5
8 -4 -3 91.59 12.6
8 4 -3 83.89 16.7
-8 4 3 88.29 14.5
-8 4 3 110.99 18.8
-7 -4 3 45.9 9.4
-7 -4 3 53.59 12.8
7 -4 -3 48.9 8.4
-7 -4 3 40.4 10.6
7 -4 -3 44 10.9
-7 4 3 42.1 12
7 4 -3 80.39 14.5
-7 4 3 54.19 12.1
-6 -4 3 179.38 18.7
-6 -4 3 197.28 17.3
-6 -4 3 174.38 19.9
6 -4 -3 149.49 19.1
-6 4 3 170.88 18.8
-6 4 3 176.98 22.6
6 4 -3 189.08 21.5
5 -4 -3 93.89 14.8
-5 -4 3 91.29 15.1
-5 -4 3 84.09 11.6
-5 -4 3 111.49 15.5
5 -4 -3 82.89 14.3
-5 4 3 90.99 15.7
5 4 -3 74.89 10.5
-5 4 3 81.89 13.3
5 4 -3 83.59 13.7
5 4 -3 103.99 17.5
-5 4 3 67.39 11.6
-4 -4 3 64.99 12.5
4 -4 -3 66.59 13.4
-4 -4 3 56.09 9.6
4 -4 -3 50.19 11.3
-4 -4 3 63.49 12.6
4 4 -3 51.99 11.6
4 4 -3 61.39 9.2
-4 4 3 52.89 12.6
4 4 -3 71.79 14.5
-4 4 3 62.39 10.5
-4 4 3 86.89 14.2
3 -4 -3 99.69 13.1
-3 -4 3 159.58 19.4
-3 -4 3 109.99 13
-3 -4 3 119.79 16.8
3 -4 -3 117.59 16.6
3 4 -3 107.39 11.8
3 4 -3 112.09 16.3
-3 4 3 108.69 16.5
-3 4 3 98.09 11.9
-3 4 3 136.19 17.7
3 4 -3 110.59 17.2
-2 -4 3 105.49 15.4
-2 -4 3 92.29 15
2 -4 -3 110.29 16.1
2 -4 -3 74.09 13.7
2 -4 -3 98.49 11.4
-2 -4 3 91.59 12.2
-2 4 3 110.79 16.3
-2 4 3 99.09 15.2
-2 4 3 91.29 12.4
2 4 -3 132.39 17.8
2 4 -3 88.99 10.2
-1 -4 3 127.69 17.3
1 -4 -3 117.69 16.5
-1 -4 3 124.89 13.3
1 -4 -3 164.78 17.5
-1 -4 3 134.99 17.3
1 -4 -3 126.09 12.9
-1 4 3 108.39 16.1
-1 4 3 105.59 12.2
1 4 -3 93.39 15
1 4 -3 138.09 18.4
-1 4 3 135.99 18.3
1 4 -3 96.29 11.3
0 -4 -3 368.06 28.2
0 -4 -3 320.47 24.4
0 -4 3 306.97 24.2
0 -4 -3 258.27 25.6
0 -4 3 303.97 26.2
0 -4 3 268.57 26.1
0 4 -3 252.77 25.7
0 4 3 262.67 25.8
0 4 3 330.67 27.7
0 4 -3 324.77 27.1
0 4 -3 293.57 23
0 4 3 276.17 23.8
-1 -4 -3 269.77 22.2
1 -4 3 282.87 24.8
-1 -4 -3 292.47 25.6
-1 -4 -3 239.98 24.1
1 -4 3 277.87 22
1 -4 3 262.47 24.7
1 4 3 275.17 26.4
1 4 3 257.37 21.7
1 4 3 249.18 24.6
-1 4 -3 293.87 21.9
-1 4 -3 201.98 23.9
-1 4 -3 282.87 25.1
-2 -4 -3 344.97 27.2
2 -4 3 410.46 30.6
-2 -4 -3 319.87 29
-2 -4 -3 335.57 30.4
2 -4 3 313.87 29.7
2 4 3 377.56 31.9
-2 4 -3 384.76 30
2 4 3 326.27 26.6
-2 4 -3 292.17 29.1
-2 4 -3 397.46 26.9
2 4 3 290.57 28.8
-3 -4 -3 31.8 7.5
-3 -4 -3 7.9 9
-3 -4 -3 23.4 9.2
3 -4 3 15 6.2
3 -4 3 34.5 10.5
3 -4 3 30.5 10.4
3 4 3 23.8 9.5
-3 4 -3 32.5 9.5
-3 4 -3 37.2 7.7
3 4 3 13 6.4
3 4 3 28.5 10.9
-3 4 -3 21.5 9
4 -4 3 19.4 8.3
-4 -4 -3 18.4 10.9
4 -4 3 27.7 9.8
-4 -4 -3 27.1 9.1
-4 -4 -3 19.1 7.4
-4 -4 -3 15.1 6.6
4 4 3 31.3 6.9
-4 4 -3 28.7 7.4
4 4 3 62.59 14.8
4 4 3 25.3 8.8
-4 4 -3 27.9 9.6
-4 4 -3 14.9 9.1
-5 -4 -3 34.4 12.6
5 -4 3 7.8 7.8
-5 -4 -3 25.2 7.9
-5 -4 -3 18.2 8.4
-5 -4 -3 26.2 8
5 -4 3 27.5 9.5
5 4 3 29.1 11.8
-5 4 -3 30.3 7.5
-5 4 -3 18.4 9.5
-5 4 -3 30.4 9.4
-6 -4 -3 32 8.8
-6 -4 -3 51.79 13.5
-6 -4 -3 37.1 8.8
6 -4 3 63.29 13.2
-6 4 -3 34.2 10.1
6 4 3 42.5 13.7
-6 4 -3 50.49 9.5
7 -4 3 96.39 11.1
-7 -4 -3 65.59 11.2
-7 -4 -3 81.69 13
-7 -4 -3 100.79 18.4
7 -4 3 133.69 19
7 4 3 124.69 20.3
-7 4 -3 107.49 16.2
-8 -4 -3 27.7 8
-8 -4 -3 41.5 14.7
8 -4 3 41.3 8
8 -4 3 33.7 12
-8 -4 -3 50.49 10.3
8 4 3 59.99 16.5
-8 4 -3 68.99 14.5
-8 4 -3 57.69 8.7
-9 -4 -3 -12.8 9.7
-9 -4 -3 5.8 8.6
9 -4 3 8.4 8.8
9 -4 3 -1.1 5.9
-9 4 -3 19.8 11.8
-9 4 -3 3.8 4.2
9 4 3 -2.3 10.6
10 -4 3 31.4 7.8
10 -4 3 26.2 12.2
-10 -4 -3 40.8 11.6
-10 -4 -3 23.7 14
-10 4 -3 17.5 12.3
-10 4 -3 22.8 5.4
10 4 3 25.6 13
-11 -4 -3 10.6 12.1
11 -4 3 26.7 7.5
-11 -4 -3 41.6 12.2
11 -4 3 13.6 11.1
11 4 3 45 15.1
-11 4 -3 26.1 13.4
-11 4 -3 28.8 5.1
12 -4 3 18.2 12.1
12 -4 3 17.1 7.1
-12 -4 -3 -3.1 8.4
-12 -4 -3 1 13.4
-12 4 -3 6.1 12.1
12 4 3 11.1 11.5
-12 4 -3 -3.3 10.3
-13 -4 -3 6.6 8.8
13 -4 3 21.4 7.2
13 -4 3 -11 11.5
-13 -4 -3 35.4 15
-13 4 -3 -5.3 11
13 4 3 0.1 14.1
-13 4 -3 -7.1 10.7
14 -4 3 -1.1 12.4
14 -4 3 8.4 6.6
-14 -4 -3 7.7 14.5
-14 -4 -3 0.9 9.1
-14 4 -3 8.9 14.2
-14 4 -3 8.5 12.1
14 4 3 25.8 16.4
-14 -5 3 -9.8 12.8
-14 -5 3 -12.4 8.7
14 -5 -3 34.3 14.4
14 -5 -3 11 9.2
-14 5 3 -1.5 10.8
14 5 -3 -2.4 9
14 5 -3 39 17
-13 -5 3 11.1 13
13 -5 -3 -1.1 10.8
-13 -5 3 10.9 11.5
13 -5 -3 15.9 8.6
13 5 -3 24.9 17
-13 5 3 10 11.8
12 -5 -3 10.4 9.8
12 -5 -3 -5.5 7.3
-12 -5 3 -7.3 10.4
-12 -5 3 22.6 11
12 5 -3 9.9 13.6
-12 5 3 13.5 11.8
-11 -5 3 5.1 12.2
11 -5 -3 1.4 9.5
11 -5 -3 7.1 7.9
-11 -5 3 16.6 5
-11 -5 3 4.7 8.7
11 5 -3 -0.2 14.4
-11 5 3 -8.6 9
10 -5 -3 11.8 13.7
10 -5 -3 27.6 9.7
-10 -5 3 29 7.1
-10 -5 3 42.5 15.3
-10 -5 3 39.5 12.4
-10 -5 3 40.2 12.5
-10 5 3 31.8 11
10 5 -3 31.2 15.9
9 -5 -3 17.3 12.4
-9 -5 3 50.79 11.5
-9 -5 3 75.69 14.8
9 -5 -3 30.1 8.4
-9 -5 3 27.7 13
9 5 -3 48.8 15.3
-9 5 3 27.4 12
-8 -5 3 98.39 16
8 -5 -3 88.69 12.6
-8 -5 3 45.6 11.6
-8 -5 3 63.89 16.7
8 -5 -3 83.69 16.3
-8 5 3 77.59 14.7
8 5 -3 64.69 16.8
-8 5 3 61.49 17.4
7 -5 -3 31.8 11.6
-7 -5 3 18.7 12.4
7 -5 -3 20.7 7.5
-7 -5 3 18.2 9.3
-7 -5 3 39.8 11.4
7 5 -3 35.7 14.1
-7 5 3 43.1 12.6
-7 5 3 23.5 11.9
-6 -5 3 29.8 8.8
6 -5 -3 35.7 11.3
-6 -5 3 3.9 9.5
-6 -5 3 34.1 11.1
6 5 -3 28 13.4
-6 5 3 16.7 9.7
-6 5 3 14.7 11.3
-5 -5 3 2.7 9.4
-5 -5 3 -3 6.2
-5 -5 3 4.1 7.6
5 -5 -3 9.7 9.2
5 5 -3 3.7 11.1
-5 5 3 6.6 9.6
-5 5 3 -8.3 8.3
4 -5 -3 49.7 12.8
-4 -5 3 70.69 11.6
4 -5 -3 72.99 12.2
-4 -5 3 52.89 14
-4 -5 3 59.89 13.7
4 5 -3 74.99 16.9
-4 5 3 77.19 15.1
-4 5 3 49.1 13.6
3 -5 -3 159.78 22.3
3 -5 -3 139.09 16
-3 -5 3 118.59 19.2
-3 -5 3 185.28 23.7
-3 -5 3 144.89 16.1
-3 5 3 129.79 19.8
3 5 -3 202.88 25.5
-3 5 3 140.09 20.3
2 -5 -3 425.26 37.8
2 -5 -3 427.56 34.6
-2 -5 3 480.65 35
-2 -5 3 371.16 36.8
-2 -5 3 485.45 38.9
2 5 -3 503.85 36.6
-2 5 3 381.26 37.1
2 5 -3 478.85 39.1
-2 5 3 474.15 38.5
-1 -5 3 21.5 8.1
1 -5 -3 15.1 7.1
-1 -5 3 16.9 10.1
-1 -5 3 16.6 9.9
1 -5 -3 16.5 10
-1 5 3 5.5 8.5
1 5 -3 14.9 5.8
-1 5 3 15.2 10.5
1 5 -3 19.4 11
0 -5 3 85.59 16.5
0 -5 3 87.09 13.1
0 -5 -3 102.49 18.3
0 -5 -3 96.99 13.6
0 -5 3 129.59 19.1
0 5 -3 131.59 19.1
0 5 3 79.79 15.8
0 5 3 130.89 19.8
0 5 -3 104.09 13.1
-1 -5 -3 94.99 13.6
1 -5 3 74.69 15.3
-1 -5 -3 103.69 18.3
1 -5 3 110.99 14
1 -5 3 101.99 16.8
-1 5 -3 130.59 18.6
1 5 3 74.59 15.6
-1 5 -3 95.19 12.5
1 5 3 101.19 18.6
-2 -5 -3 129.89 16.2
-2 -5 -3 124.79 20.3
2 -5 3 167.38 21.1
2 -5 3 113.89 15.2
2 -5 3 122.49 19.9
-2 5 -3 169.78 21.5
-2 5 -3 121.19 14
2 5 3 114.29 19
2 5 3 143.79 21.9
3 -5 3 9 6.9
3 -5 3 0.4 8.7
3 -5 3 21.9 10.1
-3 -5 -3 20.3 11.7
-3 -5 -3 10 6.8
-3 5 -3 0.6 7.9
-3 5 -3 1.1 6.3
3 5 3 2.2 10.1
-4 -5 -3 57.49 15.5
-4 -5 -3 53.49 10.7
4 -5 3 53.39 13.5
-4 5 -3 39.9 11.7
4 5 3 43 16
-5 -5 -3 123.59 15.3
5 -5 3 64.29 14.7
-5 -5 -3 93.99 18.3
-5 -5 -3 81.19 14.2
-5 5 -3 89.39 16.5
5 5 3 74.89 17.8
-6 -5 -3 25 8.8
-6 -5 -3 46.1 11.5
6 -5 3 40 12.6
-6 -5 -3 38.2 14.8
-6 5 -3 43.2 12.4
6 5 3 47.7 16
-7 -5 -3 170.08 19.8
7 -5 3 156.78 22.8
-7 -5 -3 116.79 17.1
-7 -5 -3 163.88 26.1
7 5 3 136.99 24.3
-7 5 -3 171.28 22.3
8 -5 3 47.9 13.8
8 -5 3 24.4 7.3
-8 -5 -3 26.7 10
-8 -5 -3 9 7.3
-8 -5 -3 18.2 13.4
-8 5 -3 32.6 11.5
8 5 3 8.7 13.3
-9 -5 -3 41.4 16.4
-9 -5 -3 60.79 11.5
9 -5 3 46.4 9.9
-9 -5 -3 53.39 12.2
9 -5 3 53.49 15.4
-9 5 -3 56.49 15.7
9 5 3 39.7 16.7
10 -5 3 12.5 11.7
-10 -5 -3 1.2 8.8
-10 -5 -3 7.2 13.1
10 -5 3 6.8 6
-10 5 -3 -2 10.4
-10 5 -3 0.3 5
10 5 3 11.9 14.7
11 -5 3 5.4 6.6
-11 -5 -3 12 9.7
11 -5 3 14.3 11.6
-11 -5 -3 -13.3 10.8
-11 5 -3 -22.2 9
-11 5 -3 9.7 5.3
11 5 3 -15.3 12.2
12 -5 3 4.1 12.1
-12 -5 -3 -6.7 10
-12 -5 -3 -7.3 11.8
12 5 3 33.7 16
-12 5 -3 -5.1 3.8
-12 5 -3 -11.6 12
-13 -5 -3 43 16.2
-13 -5 -3 -1.8 9.9
13 -5 3 22.7 13.9
13 -5 3 3.2 7.4
13 5 3 15 16.1
-13 5 -3 32.6 16.4
-13 5 -3 6.1 13.4
-13 -6 3 13.9 14.5
13 -6 -3 0.7 11.9
-13 -6 3 -19.6 10.2
13 -6 -3 -11.6 7.4
-13 6 3 2.7 11.1
13 6 -3 7.9 17.4
-12 -6 3 -2.5 10.5
12 -6 -3 13.5 9.7
12 -6 -3 11.6 13.8
-12 -6 3 3.5 13.9
12 6 -3 1.1 15.5
-12 6 3 10.9 11.3
-11 -6 3 -0.7 6.7
11 -6 -3 16.5 9.2
-11 -6 3 6.2 14.3
-11 -6 3 12.2 9.7
11 -6 -3 18.7 11.8
11 6 -3 10.4 14.5
-11 6 3 7.7 9.7
-10 -6 3 14 9.9
-10 -6 3 -1.3 6.2
10 -6 -3 -4.9 9
-10 -6 3 2.1 11.7
10 -6 -3 1.5 8.8
-10 6 3 4.6 9.5
10 6 -3 23.8 15
-9 -6 3 51.09 12.8
9 -6 -3 32.8 9
-9 -6 3 58.79 17.5
9 -6 -3 36 14.3
9 6 -3 28.6 16.8
-9 6 3 46.9 13.8
8 -6 -3 44.5 14.3
8 -6 -3 45.1 9.5
-8 -6 3 71.29 15.1
-8 -6 3 43.7 15.6
-8 6 3 60.89 14.9
-7 -6 3 44.7 12.5
-7 -6 3 63.79 18.4
7 -6 -3 91.69 19
-7 6 3 61.39 15.8
7 6 -3 54.39 17.2
-6 -6 3 9 8.5
-6 -6 3 4.9 11.2
6 -6 -3 18 12.5
-6 6 3 8 10.5
6 6 -3 9.3 13.3
-5 -6 3 34.7 10.5
-5 -6 3 45.1 14.8
5 -6 -3 21.3 11.9
-5 -6 3 29 11.7
-5 6 3 44.4 13.7
5 6 -3 31 15
4 -6 -3 32.5 9.9
-4 -6 3 27.6 11.1
4 -6 -3 21.4 12.7
-4 -6 3 15.8 8.4
-4 -6 3 -2.2 10.9
4 6 -3 26.3 13.3
-4 6 3 22.7 11.9
3 -6 -3 27.2 9.8
-3 -6 3 22.7 10.8
-3 -6 3 7 8.4
3 -6 -3 12.7 11.1
-3 -6 3 27.4 13.5
3 6 -3 16.1 13.3
-3 6 3 28.3 13.1
-2 -6 3 46.7 14.7
-2 -6 3 57.99 12.6
-2 -6 3 45.4 15.4
2 -6 -3 41.6 10.7
2 -6 -3 54.69 15.8
-2 6 3 55.09 16.1
2 6 -3 66.69 16.7
1 -6 -3 107.79 21
1 -6 -3 114.69 16.8
-1 -6 3 159.18 23.6
-1 -6 3 114.59 16.3
1 6 -3 115.89 21
-1 6 3 129.99 22.9
0 -6 3 21.8 9
0 -6 -3 45.3 15.2
0 -6 -3 46 11.1
0 -6 3 29.2 12.3
0 6 -3 27 13.3
0 6 3 30.8 14.4
1 -6 3 100.69 19.1
1 -6 3 71.99 13.2
-1 -6 -3 62.29 13.1
-1 -6 -3 86.39 19.8
1 6 3 111.79 21.3
-1 6 -3 107.79 19.5
-2 -6 -3 6.9 11
-2 -6 -3 9.2 8.8
2 -6 3 31 12.7
2 -6 3 7.8 7.5
2 6 3 19.8 13.5
-2 6 -3 12.9 10.8
-3 -6 -3 61.59 17.2
3 -6 3 70.99 13.3
3 -6 3 106.09 18.6
-3 -6 -3 90.89 14.9
-3 6 -3 84.59 17.3
3 6 3 52.79 17.9
4 -6 3 97.89 19.4
-4 -6 -3 86.89 15.1
-4 -6 -3 125.19 22.5
4 -6 3 117.99 16.5
-4 6 -3 102.49 19.1
4 6 3 78.89 20.3
-5 -6 -3 11.7 12.9
5 -6 3 42.9 14.2
-5 -6 -3 35.3 10.6
5 6 3 27.8 16.5
-5 6 -3 31.3 12.7
-6 -6 -3 110.89 17.3
-6 -6 -3 120.69 23.3
6 -6 3 124.89 21.7
-6 6 -3 129.39 21.2
6 6 3 119.09 23.6
-7 -6 -3 18.2 9.9
-7 -6 -3 0 12.9
7 -6 3 8 10.9
-7 6 -3 19.2 11.8
7 6 3 -4.4 14.2
-8 -6 -3 4.1 12
8 -6 3 13.2 12.4
8 -6 3 7.1 6.6
-8 -6 -3 2.6 9.2
8 6 3 23.9 15.9
-8 6 -3 6.4 11
9 -6 3 11.6 12
-9 -6 -3 10.2 14.4
9 -6 3 15.4 7.4
-9 -6 -3 19.2 11.5
-9 6 -3 29 12.5
9 6 3 7.1 15.6
-10 -6 -3 -4 12.5
10 -6 3 -0.4 7
10 -6 3 -5.7 9.5
-10 -6 -3 -3.3 10.3
-10 6 -3 11.2 12.4
-10 6 -3 2.4 6.1
10 6 3 -5.4 15.1
11 -6 3 -3.4 7.2
-11 -6 -3 1.9 8.8
11 -6 3 39.9 13.8
-11 -6 -3 11.4 16.7
-11 6 -3 15.4 6.6
-11 6 -3 24 13.7
11 6 3 23.2 17.8
-12 -6 -3 -11.1 11.8
12 -6 3 5.1 7.6
-12 -6 -3 15.8 12
12 -6 3 -28.9 10.6
12 6 3 35.2 16.9
-12 6 -3 -3.5 5.2
-12 6 -3 22.7 14.1
12 -7 -3 11.1 10.3
12 -7 -3 15.7 18
-12 -7 3 10.7 11.1
12 7 -3 11.9 17.1
-11 -7 3 -12.8 9.3
11 -7 -3 -8.7 6.6
11 -7 -3 8 12.6
-11 -7 3 -11.9 12.6
11 7 -3 21.5 17.8
-11 7 3 4.1 10.1
10 -7 -3 3.9 9.2
10 -7 -3 -3.1 12.7
-10 -7 3 24 15.5
-10 -7 3 8.7 10.7
-10 7 3 23.8 13.3
10 7 -3 -10.7 15.4
-9 -7 3 7 9.9
9 -7 -3 30.5 15.3
9 -7 -3 21.6 9.5
-9 -7 3 33.6 17.2
-9 7 3 42.8 14.1
9 7 -3 46.5 20.1
-8 -7 3 74.39 19.1
8 -7 -3 17.3 13.1
-8 -7 3 20.6 11.1
8 7 -3 5.3 15.3
-8 7 3 13.7 13
-7 -7 3 42.3 12
-7 -7 3 5.4 13.6
7 -7 -3 5.5 12.6
-7 7 3 -6.2 9.7
7 7 -3 -2.3 14.5
6 -7 -3 59.09 17.3
-6 -7 3 62.29 18
-6 -7 3 80.19 15.4
-6 7 3 62.09 17.8
6 7 -3 52.79 18.5
-5 -7 3 7.7 9.7
-5 -7 3 6.7 12.4
5 -7 -3 10.3 12.3
-5 7 3 3.4 10.4
5 7 -3 -23.3 14.1
-4 -7 3 27.3 12.3
4 -7 -3 34.2 12.3
-4 -7 3 37.8 15.6
4 -7 -3 22.5 14.5
4 7 -3 56.69 18.6
-4 7 3 23.7 12.1
-3 -7 3 0.3 10.6
-3 -7 3 -3.5 9.4
3 -7 -3 -7.9 11.4
3 -7 -3 21.9 11.1
-3 7 3 -0.4 12.4
3 7 -3 -18.6 11.6
-2 -7 3 38 16.7
2 -7 -3 59.29 12.8
2 -7 -3 49.7 17.1
-2 -7 3 46.9 12.7
-2 7 3 59.09 18.7
2 7 -3 37.6 18.1
-1 -7 3 42.7 16.2
-1 -7 3 43.9 12
1 -7 -3 48 15.6
1 -7 -3 32.5 10.7
1 7 -3 37.2 16.6
-1 7 3 19.4 14.9
0 -7 -3 43.1 12.9
0 -7 3 85.49 19.4
0 -7 3 51.39 13.9
0 -7 -3 43.6 17.6
0 7 -3 64.79 17.7
0 7 3 39.9 16.4
-1 -7 -3 53.79 17.7
1 -7 3 29.8 11.5
-1 -7 -3 21.5 10.5
1 -7 3 20 12.8
1 7 3 38.6 17.6
-1 7 -3 42.5 15.9
2 -7 3 18.4 13.4
2 -7 3 33.7 10.6
-2 -7 -3 60.79 17.6
-2 -7 -3 23.6 10.5
2 7 3 10.7 14.5
-2 7 -3 41.9 15.2
3 -7 3 120.59 19.2
-3 -7 -3 103.89 18.3
-3 -7 -3 131.39 24.5
3 -7 3 123.39 23.3
3 7 3 131.29 27.7
-3 7 -3 132.39 23.2
4 -7 3 39.1 11.6
-4 -7 -3 55.09 18
4 -7 3 48.3 17.3
-4 -7 -3 32.2 13
-4 7 -3 54.09 16.8
4 7 3 54.09 20.1
-5 -7 -3 20.5 14.1
5 -7 3 -5.3 10.4
-5 -7 -3 3 8.2
5 7 3 33.4 18.2
-5 7 -3 12.5 11.7
-6 -7 -3 2.3 13.6
-6 -7 -3 -3.9 9.1
6 -7 3 13.5 12.6
6 7 3 3.1 14.7
-6 7 -3 -4.6 9.9
7 -7 3 20.4 13.7
-7 -7 -3 13.4 11.2
-7 -7 -3 11.1 14.1
7 7 3 -20.7 12.8
-7 7 -3 12.8 12.3
-8 -7 -3 1.5 9.3
-8 -7 -3 29.7 16.8
8 -7 3 14.9 12.7
8 7 3 16.9 17.9
-8 7 -3 16.4 12.5
9 -7 3 15 8.6
-9 -7 -3 4.1 10.5
9 -7 3 12.5 12.5
-9 7 -3 -0.2 9.6
9 7 3 5.1 15.6
-10 -7 -3 -11.9 13.7
-10 -7 -3 6.7 9.9
10 -7 3 7.6 15.8
10 -7 3 3.3 8
10 7 3 20 17.4
-9 -8 3 2.7 13.3
9 -8 -3 34 16
9 -8 -3 1.3 8.5
-9 -8 3 -6.2 11.2
-9 8 3 23.2 12.6
9 8 -3 -15.9 19.6
-8 -8 3 4.1 15.2
-8 -8 3 2 9.7
8 -8 -3 16.4 14.9
8 8 -3 33 20.3
-8 8 3 15.7 13.5
-7 -8 3 -8.1 10.9
7 -8 -3 39.8 16.1
-7 -8 3 22.9 16.1
-7 8 3 20.2 13
-6 -8 3 7.1 10.7
6 -8 -3 14.9 13.6
-6 -8 3 14.7 15.4
-6 8 3 26.2 14.8
6 8 -3 -0.5 15.3
5 -8 -3 32.2 16
-5 -8 3 15.5 17.6
-5 -8 3 15.7 12.2
5 8 -3 40.7 20.3
-5 8 3 42.3 16.4
-4 -8 3 54.99 14.5
-4 -8 3 39.9 17.6
4 -8 -3 67.89 16
4 -8 -3 44.9 18.4
-4 8 3 62.19 19.4
4 8 -3 65.89 21.4
3 -8 -3 26.7 12
3 -8 -3 12.9 15.3
-3 -8 3 37.2 17.7
-3 -8 3 11.5 9.9
3 8 -3 8 16.9
-3 8 3 2.4 14.5
2 -8 -3 9.9 9.6
-2 -8 3 23.9 11.9
-2 -8 3 36.7 15.9
2 -8 -3 11.6 14.8
2 8 -3 14.5 16.2
-2 8 3 3 12.4
1 -8 -3 -8.5 7.7
1 -8 -3 -11.3 11.4
-1 -8 3 18.2 13.7
-1 -8 3 -7 10
-1 8 3 16.2 15.5
1 8 -3 18.8 15.9
0 -8 3 0.4 13.6
0 -8 -3 9.1 15
0 -8 3 11.7 10.2
0 -8 -3 27 12.6
0 8 -3 29.5 17.2
0 8 3 41.9 18.3
1 -8 3 22.2 16.3
1 -8 3 2.9 9.9
-1 -8 -3 32 17.4
-1 -8 -3 16.2 10.7
-1 8 -3 3.3 14.8
1 8 3 4.1 15.8
-2 -8 -3 60.79 20.1
2 -8 3 36.7 18.1
-2 -8 -3 25.4 10.9
2 -8 3 27.7 12
-2 8 -3 21 13.7
2 8 3 12.1 15.9
3 -8 3 5.3 12.6
3 -8 3 3.6 9.5
-3 -8 -3 -9.4 13.6
-3 -8 -3 25.2 12.3
-3 8 -3 30.5 14.5
3 8 3 6.2 17.2
4 -8 3 33.3 12.2
4 -8 3 36.8 16.7
-4 -8 -3 27.3 11.8
-4 -8 -3 14.8 16.9
4 8 3 18.6 17.4
-4 8 -3 13.9 13.3
5 -8 3 0 13.6
-5 -8 -3 -7.8 13.7
-5 -8 -3 -9.8 10.5
-5 8 -3 -6.4 12.2
5 8 3 -7.6 15.4
6 -8 3 -1.4 11.3
-6 -8 -3 9.7 11.6
-6 -8 -3 11.7 16.1
-6 8 -3 12.4 13.2
6 8 3 -0.5 16.2
7 -8 3 -4.4 10.1
-7 -8 -3 17.8 16.8
-7 -8 -3 13 11.8
7 8 3 5.3 17.8
-7 8 -3 0.2 12.1
-8 -8 -3 27.7 13.4
-8 -8 -3 20.4 17.3
8 -8 3 12 14.1
-8 8 -3 7.7 11.4
8 8 3 23.7 19
-6 -9 3 1.4 16.2
6 -9 -3 36.1 18
-6 -9 3 -16.7 11.1
6 9 -3 6.6 19.9
-6 9 3 5.1 13.4
-5 -9 3 1.5 14.4
5 -9 -3 16.2 15.8
-5 -9 3 14.1 11.5
5 9 -3 1.5 17.7
-5 9 3 -6.3 11.6
4 -9 -3 26.4 13
-4 -9 3 17.7 19.7
4 -9 -3 43.7 17.8
-4 -9 3 36.3 13.7
-4 9 3 53.39 18.6
4 9 -3 37.6 21.1
3 -9 -3 6.6 11
3 -9 -3 -3.2 12.5
-3 -9 3 3.4 15.7
-3 -9 3 9 10.7
-3 9 3 5.2 15.5
3 9 -3 6.7 19.2
-2 -9 3 10.8 15.3
2 -9 -3 29.7 16.1
2 -9 -3 6.4 10.2
-2 -9 3 -12.6 8.3
2 9 -3 38.7 18.9
-2 9 3 -24.2 11.6
-1 -9 3 -3.5 14.8
-1 -9 3 15.3 11.6
1 -9 -3 15.9 11.1
1 -9 -3 40 17.4
1 9 -3 21 18.4
-1 9 3 -24.3 12
0 -9 3 -1 14.5
0 -9 -3 -4.4 9
0 -9 -3 34.3 19.1
0 -9 3 20.8 12.1
0 9 -3 16.4 15.9
0 9 3 26.3 17
-1 -9 -3 1.4 14.2
1 -9 3 -16.1 9.1
1 -9 3 -7.5 16.4
-1 -9 -3 -0.4 10.4
1 9 3 13.4 17.3
-1 9 -3 13.7 16.4
-2 -9 -3 11.2 18.1
2 -9 3 0.2 11.8
2 -9 3 -5.9 13.5
-2 -9 -3 -3.4 9.8
2 9 3 29.6 20.3
-2 9 -3 6.3 14.5
3 -9 3 -2.1 11
-3 -9 -3 15.8 10.8
-3 -9 -3 4 15.4
3 -9 3 21.7 16
-3 9 -3 1.3 15
3 9 3 3.4 17
-4 -9 -3 11.5 12.4
-4 -9 -3 -0.8 16.8
4 -9 3 22.6 15.9
4 9 3 1.2 18.9
-4 9 -3 45.1 18
-5 -9 -3 8.8 15.4
5 -9 3 10.2 14.8
-5 -9 -3 19.9 12.8
5 9 3 -25.2 16.9
-5 9 -3 -20.6 11.8
17 0 -4 -1.3 13.3
-17 0 4 -7.3 9.4
-17 0 4 25 14.8
16 0 -4 39.3 13.8
-16 0 4 -3.1 10
-16 0 4 18.4 12.5
-15 0 4 27.5 12.8
-15 0 4 29.8 12.1
15 0 -4 55.39 14.2
-15 0 4 10.9 9.6
-14 0 4 111.79 20.6
14 0 -4 108.39 14.1
-14 0 4 100.99 18.2
-14 0 4 103.09 17
14 0 -4 122.79 18.8
13 0 -4 3.4 8
-13 0 4 -8.5 6.7
13 0 -4 1.8 6.2
-13 0 4 0.5 8.2
-13 0 4 8 9.4
12 0 -4 231.38 21.8
12 0 -4 218.68 19.5
-12 0 4 179.78 21.2
-12 0 4 221.98 23.4
-12 0 4 202.18 21.8
11 0 -4 10.9 7
-11 0 4 4.5 7
-11 0 4 8.3 7.7
11 0 -4 -3.1 4.7
-11 0 4 10.5 6.4
10 0 -4 7.6 2.9
-10 0 4 2.4 6.7
-10 0 4 2.4 5.9
-10 0 4 10.2 6.2
10 0 -4 7.7 5.1
10 0 -4 9.6 6.2
9 0 -4 23.3 4.1
9 0 -4 27.9 6.5
9 0 -4 17.7 5.8
-9 0 4 14.8 6.4
9 0 -4 14.1 6.4
-9 0 4 22.8 6.9
-9 0 4 14.8 7.5
-9 0 4 14.8 6.5
-8 0 4 5 4.9
8 0 -4 6.3 2.9
8 0 -4 5.9 2.1
8 0 -4 -0.8 3.7
-8 0 4 8.4 4.9
-8 0 4 14.4 6.9
-8 0 4 1.2 4.1
8 0 -4 5.4 4.7
8 0 -4 3.8 4.1
-7 0 4 2.4 2.6
7 0 -4 4.4 2.9
7 0 -4 4.8 4.2
7 0 -4 2.1 3.7
7 0 -4 1.1 2
7 0 -4 4 3.9
-7 0 4 2.9 4.3
-7 0 4 0.4 5.6
-7 0 4 6.8 4.3
-7 0 4 2.1 4.5
6 0 -4 248.68 19.2
-6 0 4 246.88 19.1
6 0 -4 255.47 19.2
-6 0 4 232.98 18.2
6 0 -4 261.77 17.4
6 0 -4 260.57 18.2
-6 0 4 286.17 22.1
6 0 -4 244.58 18.9
-6 0 4 234.48 19
-6 0 4 233.68 19.1
-5 0 4 12.4 4.4
5 0 -4 10.8 3.5
5 0 -4 10.9 3.5
5 0 -4 10 2.7
-5 0 4 11.6 3.4
-5 0 4 15.4 6.2
5 0 -4 8.8 3.9
-5 0 4 7.4 3.2
-5 0 4 13.3 3.8
5 0 -4 10.8 3.3
4 0 -4 35.7 4.5
-4 0 4 36.9 4.5
4 0 -4 48.5 5.7
4 0 -4 56.19 6.2
-4 0 4 60.29 8.5
4 0 -4 42.2 4.8
-4 0 4 44.3 5.9
-4 0 4 37.5 4.4
-4 0 4 44.5 5.6
3 0 -4 3870.91 250.97
-3 0 4 4076.49 251.27
3 0 -4 3957 249.97
-3 0 4 4199.28 251.27
-3 0 4 3375.56 249.78
-3 0 4 3846.72 250.77
-3 0 4 3424.86 251.77
3 0 -4 3878.81 249.97
-3 0 4 3871.41 249.88
3 0 -4 3787.52 251.07
-2 0 4 1387.36 91.39
-2 0 4 1442.06 91.79
-2 0 4 1401.86 91.19
-2 0 4 1418.36 91.19
2 0 -4 1252.67 91.19
2 0 -4 1364.66 91.09
1 0 -4 59.09 5.3
-1 0 4 67.69 5.6
1 0 -4 65.09 6
1 0 -4 69.59 6.7
-1 0 4 68.39 6.1
-1 0 4 73.09 6.6
0 0 -4 27.2 4
0 0 4 20.3 2.9
0 0 -4 25.4 4.2
0 0 -4 17.5 4.1
0 0 4 23 3.9
0 0 4 22 4.4
0 0 -4 24.3 3.1
0 0 4 25 4.1
-1 0 -4 5 1.6
1 0 4 3.6 2
-1 0 -4 3.4 3.4
1 0 4 4.5 4.1
-1 0 -4 8.2 1.7
-1 0 -4 2.9 3.9
-1 0 -4 5.8 4.2
1 0 4 6.2 3.6
1 0 4 1.2 3.6
2 0 4 35.7 5
2 0 4 31 5.9
-2 0 -4 32.8 4.8
-2 0 -4 34.6 6
-2 0 -4 36 6.5
2 0 4 28.6 6
-2 0 -4 34.9 3.9
2 0 4 36.2 5.1
-3 0 -4 225.98 18.4
-3 0 -4 215.38 18.8
3 0 4 268.27 19.1
-3 0 -4 259.77 16.9
-3 0 -4 222.28 16.8
3 0 4 233.68 17.8
3 0 4 244.68 16.9
-3 0 -4 202.68 15.5
3 0 4 243.78 18.9
-4 0 -4 89.49 11.1
4 0 4 56.69 9
-4 0 -4 73.39 9.8
-4 0 -4 72.19 6.7
4 0 4 58.59 9.4
4 0 4 67.49 6.5
4 0 4 73.59 10.5
-4 0 -4 79.89 5.9
-4 0 -4 72.49 7.6
5 0 4 2.7 5.3
5 0 4 7.6 5.8
5 0 4 7 2.7
-5 0 -4 2.8 5.2
-5 0 -4 7.5 3.9
-5 0 -4 7.1 2.5
-5 0 -4 12.4 6.7
-6 0 -4 389.96 29.1
-6 0 -4 459.25 34
6 0 4 418.36 33.2
-6 0 -4 370.86 32.4
-6 0 -4 448.26 31.4
6 0 4 455.75 33.5
6 0 4 450.15 29.2
-7 0 -4 2.4 5.1
7 0 4 5 2.3
-7 0 -4 5.3 3.1
7 0 4 0.3 5.2
7 0 4 5.8 6.5
-7 0 -4 10.5 5.1
-7 0 -4 -6.7 5.8
-8 0 -4 112.89 16.4
-8 0 -4 100.79 15.2
8 0 4 110.79 8.4
-8 0 -4 114.09 9.9
-8 0 -4 116.79 12.7
8 0 4 87.69 14.8
-9 0 -4 -1.3 5.2
9 0 4 6.3 8.1
-9 0 -4 2.6 3.9
-10 0 -4 146.69 14.2
-10 0 -4 206.98 25.5
-10 0 -4 166.98 17.3
10 0 4 181.88 23.2
-11 0 -4 17.6 6
-11 0 -4 20 11.4
11 0 4 16.5 10.8
-11 0 -4 19 9.1
12 0 4 70.19 11.5
-12 0 -4 62.89 9.4
-12 0 -4 64.29 13.7
12 0 4 84.29 17.8
-12 0 -4 59.79 16
-13 0 -4 0.2 9.4
13 0 4 15.9 12.6
-13 0 -4 4.8 11.6
13 0 4 9.3 7.1
-13 0 -4 13.1 6.2
14 0 4 9.8 7.9
-14 0 -4 6.3 11.9
-14 0 -4 9.5 10.6
14 0 4 18.8 12
-15 0 -4 30.4 15.7
15 0 4 7.5 9.2
15 0 4 6.8 14.2
-15 0 -4 4.7 10.1
17 -1 -4 -5.5 7
17 -1 -4 -12.5 12.5
-17 -1 4 38 13.5
-17 -1 4 4.6 12
17 1 -4 14.3 14.2
-17 1 4 17 13.2
-17 1 4 8.5 11.9
-16 -1 4 11.2 11.6
16 -1 -4 6.8 7.8
-16 -1 4 11.8 11.6
16 -1 -4 8 11.7
-16 1 4 -9.5 10
16 1 -4 -1.8 10.3
-15 -1 4 8.5 9.7
-15 -1 4 2.7 10.1
15 -1 -4 6.1 10.1
15 -1 -4 -5.9 6.6
-15 -1 4 12.5 9.6
-15 1 4 2.9 11.2
15 1 -4 8.7 9.9
-15 1 4 11.3 10.1
-15 1 4 11 10.9
-14 -1 4 25.9 10.7
14 -1 -4 11.7 10.3
-14 -1 4 18.3 10.1
-14 -1 4 14.6 11.3
14 -1 -4 16.9 7.9
-14 1 4 10.3 13.7
-14 1 4 19.1 10.8
14 1 -4 23.6 11.6
-14 1 4 24.4 10.6
-13 -1 4 25.7 11.2
13 -1 -4 28 9.4
-13 -1 4 20.1 9.7
13 -1 -4 15 7.4
-13 -1 4 19.2 9.7
-13 1 4 14.5 9.4
-13 1 4 20.1 9.7
13 1 -4 13.3 3.7
-13 1 4 13 11
13 1 -4 3 9.4
12 -1 -4 38.2 9
-12 -1 4 41.5 11.8
12 -1 -4 36.6 10.1
-12 -1 4 19.3 9.4
-12 -1 4 34.4 10.5
12 1 -4 30.9 5.2
-12 1 4 46.3 14.5
-12 1 4 12.7 8.7
-12 1 4 49.7 11.9
12 1 -4 46.7 11.1
-11 -1 4 31.2 8.2
11 -1 -4 29.4 7.8
11 -1 -4 13.8 8.5
-11 -1 4 36.2 9.7
-11 -1 4 24.8 9.4
-11 1 4 33.7 10.3
-11 1 4 29.6 12.1
11 1 -4 33.1 10
11 1 -4 26.9 5
-11 1 4 41.9 10.6
10 -1 -4 36.3 8.7
-10 -1 4 43.2 9.7
-10 -1 4 53.09 10.1
-10 -1 4 57.09 9.9
10 -1 -4 39.8 8
10 1 -4 40.3 5.8
-10 1 4 33.2 8.7
10 1 -4 41.2 7.9
10 1 -4 41.3 8.9
-10 1 4 33.9 12.2
-10 1 4 50.59 10.4
-9 -1 4 34.6 7.3
-9 -1 4 43 9.1
9 -1 -4 42.7 8.1
9 -1 -4 48.3 8.4
-9 -1 4 40.7 8.1
-9 -1 4 50.49 9.8
9 -1 -4 46.3 8.7
9 1 -4 36.5 6.9
9 1 -4 44.7 6
9 1 -4 26.4 7.2
-9 1 4 49.6 9.5
-9 1 4 52.89 10
-9 1 4 49.1 5.7
-9 1 4 43.8 11.8
9 1 -4 51.69 9.1
-9 1 4 39.2 7.6
-8 -1 4 24.2 6.9
-8 -1 4 22.8 5.8
8 -1 -4 20 5.7
-8 -1 4 20.6 6.8
8 -1 -4 20.7 5.9
-8 -1 4 13.4 5.3
8 -1 -4 16.1 5.4
8 1 -4 9.5 6.7
8 1 -4 10.6 3.8
8 1 -4 18 5.2
8 1 -4 20.4 6
-8 1 4 27 6.5
-8 1 4 23 4.1
-8 1 4 17.3 8.8
-8 1 4 21.2 6.2
8 1 -4 14.2 5.8
-8 1 4 26.7 7.5
-7 -1 4 207.68 17.1
7 -1 -4 201.48 16.5
7 -1 -4 161.28 15.7
-7 -1 4 186.18 15.9
-7 -1 4 205.68 17.3
7 -1 -4 206.98 16.5
-7 -1 4 181.28 15.9
7 1 -4 187.68 15.8
7 1 -4 207.48 15.2
-7 1 4 221.08 17
-7 1 4 182.58 19.7
-7 1 4 183.68 14.5
7 1 -4 187.78 18.3
-7 1 4 200.48 17.3
-7 1 4 180.28 15.9
7 1 -4 183.58 16.1
7 1 -4 183.88 16.4
-6 -1 4 171.28 15.2
-6 -1 4 181.98 15.4
6 -1 -4 164.88 14.7
6 -1 -4 187.48 14.9
6 -1 -4 175.78 14.8
-6 -1 4 179.18 14.9
-6 -1 4 176.18 14.4
6 1 -4 187.08 14.5
6 1 -4 177.38 14.8
6 1 -4 171.28 13.9
-6 1 4 164.68 14.9
6 1 -4 153.38 16.1
-6 1 4 160.98 14.5
6 1 -4 189.88 15
-6 1 4 177.38 13.5
-6 1 4 185.48 15.7
-5 -1 4 229.08 17.4
5 -1 -4 216.18 16.8
-5 -1 4 200.48 16.5
5 -1 -4 229.38 16.9
-5 -1 4 201.88 14.7
-5 -1 4 220.58 17.3
-5 -1 4 188.68 16
5 -1 -4 229.38 16.9
5 -1 -4 244.18 16
5 1 -4 192.88 17.9
-5 1 4 196.18 15.9
5 1 -4 218.88 16.7
5 1 -4 220.78 16.6
-5 1 4 192.98 16.4
-5 1 4 213.88 16.8
5 1 -4 229.38 16.5
5 1 -4 247.98 16.5
-5 1 4 188.78 17
-4 -1 4 81.39 7.8
-4 -1 4 77.69 8.6
-4 -1 4 80.79 8.1
4 -1 -4 93.49 8.5
-4 -1 4 82.49 7.6
4 -1 -4 72.49 8.1
4 -1 -4 85.89 8.3
4 -1 -4 84.29 7.6
-4 1 4 90.39 7.6
-4 1 4 85.49 7.7
4 1 -4 85.49 9.5
4 1 -4 94.89 8.5
-4 1 4 70.99 8.5
4 1 -4 90.79 7.9
4 1 -4 71.89 7.9
4 1 -4 85.49 8.1
-4 1 4 76.29 7.9
-3 -1 4 7833.62 486.65
-3 -1 4 7586.94 486.25
-3 1 4 7522.75 486.45
-3 1 4 7373.46 486.75
3 1 -4 6897.01 486.35
2 -1 -4 3928.91 261.87
2 -1 -4 4036.4 261.47
2 -1 -4 3794.52 261.17
-2 -1 4 3858.91 261.57
2 -1 -4 3794.42 261.47
-2 -1 4 4461.65 261.27
-2 -1 4 3882.91 261.17
-2 -1 4 3906.81 261.07
2 -1 -4 4109.19 261.47
-2 -1 4 4063.19 260.97
-2 1 4 3841.12 261.37
2 1 -4 4112.99 261.07
-2 1 4 4095.09 261.67
2 1 -4 3891.11 261.67
2 1 -4 3664.73 261.17
-2 1 4 4211.28 261.47
-2 1 4 4125.99 261.57
1 -1 -4 1965.8 134.89
-1 -1 4 2168.08 134.29
1 -1 -4 2103.49 135.09
-1 -1 4 2152.48 134.69
-1 -1 4 1995.8 134.89
1 -1 -4 2109.89 134.49
1 -1 -4 1986 134.79
-1 -1 4 1881.91 133.99
-1 -1 4 1917.91 134.79
1 -1 -4 2141.69 135.39
1 1 -4 1864.51 134.79
1 1 -4 2221.48 134.89
-1 1 4 1904.61 134.79
-1 1 4 2157.68 135.09
1 1 -4 2094.69 134.69
1 1 -4 2061.59 133.89
-1 1 4 2097.99 134.59
-1 1 4 2077.89 135.49
-1 1 4 1912.11 135.09
0 -1 -4 917.01 59.69
0 -1 4 868.41 58.99
0 -1 4 850.71 59.29
0 -1 -4 969.7 59.59
0 -1 4 815.22 57.99
0 -1 -4 862.51 58.39
0 -1 -4 868.51 59.49
0 1 -4 912.81 59.39
0 1 4 929.11 59.79
0 1 4 828.22 58.49
0 1 4 811.42 59.49
0 1 -4 822.92 58.99
0 1 4 898.91 59.49
0 1 -4 879.21 57.89
0 1 -4 955.9 59.19
1 -1 4 2185.68 159.88
-1 -1 -4 2658.23 160.08
1 -1 4 2256.37 159.28
1 -1 4 2602.04 160.18
-1 -1 -4 2283.07 160.18
-1 -1 -4 2413.06 158.98
-1 -1 -4 2568.74 160.38
-1 1 -4 2557.34 158.58
1 1 4 2509.35 159.58
-1 1 -4 2234.18 159.38
1 1 4 2493.05 160.28
1 1 4 2279.37 159.98
-1 1 -4 2277.37 159.98
-1 1 -4 2623.54 159.88
1 1 4 2198.58 158.78
1 1 4 2606.14 160.58
2 -1 4 1159.78 78.49
-2 -1 -4 1057.49 78.69
2 -1 4 1302.17 77.49
-2 -1 -4 1137.79 77.09
2 -1 4 1289.97 78.99
-2 -1 -4 1116.59 78.79
-2 1 -4 1154.18 78.69
2 1 4 1048.3 77.99
2 1 4 1196.28 77.69
2 1 4 1127.09 78.69
-2 1 -4 1156.78 77.49
2 1 4 1198.68 77.19
-2 1 -4 1020.3 78.49
2 1 4 1303.17 79.19
3 -1 4 2.9 4.2
-3 -1 -4 -3.3 4
-3 -1 -4 0.3 4.4
-3 -1 -4 3.1 2.9
3 -1 4 1.3 1.4
3 -1 4 1.5 2.8
3 -1 4 4.5 4.9
3 1 4 2.9 3.1
3 1 4 3.6 4.8
3 1 4 -1.7 4.6
3 1 4 1.9 3
-3 1 -4 -0.7 4.4
-3 1 -4 1.1 2.5
3 1 4 6 4.1
-3 1 -4 -0.6 4.3
-4 -1 -4 142.59 11.4
4 -1 4 125.39 12.9
-4 -1 -4 130.49 13.2
4 -1 4 129.59 13.6
-4 -1 -4 141.39 13.9
-4 1 -4 125.49 13.6
4 1 4 129.49 13.9
-4 1 -4 137.59 14
4 1 4 128.19 11.9
4 1 4 145.69 12.3
4 1 4 158.38 11.5
-4 1 -4 149.69 13.1
-4 1 -4 128.89 10.6
4 1 4 99.19 13.1
5 -1 4 634.64 43.6
-5 -1 -4 529.35 42.5
-5 -1 -4 631.44 43.8
-5 -1 -4 620.54 40.9
5 -1 4 528.15 42
-5 1 -4 519.05 42.7
5 1 4 565.14 41.8
5 1 4 604.64 40.4
-5 1 -4 580.74 39.8
5 1 4 613.54 41.3
5 1 4 554.24 43
-5 1 -4 621.94 43.8
5 1 4 606.44 43.4
-5 1 -4 613.64 42.7
-6 -1 -4 116.89 11
6 -1 4 119.29 9
6 -1 4 114.29 13.5
6 -1 4 88.89 12.6
-6 -1 -4 102.59 14.5
-6 -1 -4 107.49 12.9
-6 -1 -4 137.29 9.8
6 1 4 103.19 11.1
6 1 4 97.89 9.6
-6 1 -4 114.59 14.8
6 1 4 90.19 12.5
-6 1 -4 122.19 12.9
-6 1 -4 111.09 9.1
6 1 4 129.19 14.1
6 1 4 112.89 15.1
-7 -1 -4 36.3 7
-7 -1 -4 45 10
7 -1 4 30.1 4.5
7 -1 4 33.8 8
-7 -1 -4 32.4 5
-7 -1 -4 35.5 10.1
7 -1 4 37.6 9.8
-7 1 -4 35.7 8.4
-7 1 -4 29.7 8.8
-7 1 -4 37 9.7
7 1 4 22.2 7.7
-7 1 -4 32.4 4
7 1 4 29.5 6.6
7 1 4 34.9 8.6
7 1 4 40.7 5.4
7 1 4 29.6 9.5
8 -1 4 52.69 11.4
-8 -1 -4 29.1 5.8
-8 -1 -4 48.9 12.1
-8 -1 -4 55.99 9.1
8 -1 4 45.5 5.7
-8 -1 -4 39.1 10.2
8 1 4 36 7.5
8 1 4 33.4 9.5
-8 1 -4 43.3 10.4
8 1 4 40.5 5.7
8 1 4 38 10.8
-8 1 -4 35.1 10.6
-8 1 -4 44 9.8
-9 -1 -4 238.38 20.6
-9 -1 -4 232.68 18.6
-9 -1 -4 235.98 24.3
9 -1 4 224.98 23.5
9 -1 4 267.87 18
-9 1 -4 214.78 24.1
9 1 4 227.08 20
-9 1 -4 283.27 23.2
9 1 4 211.68 17.2
9 1 4 245.78 23.8
-10 -1 -4 67.19 15
-10 -1 -4 63.79 8.6
-10 -1 -4 56.79 10.6
10 -1 4 55.99 13.1
10 1 4 83.59 15.6
10 1 4 52.39 5.7
-10 1 -4 80.29 13.6
-10 1 -4 38.1 12.9
10 1 4 49.5 9.5
-11 -1 -4 197.88 16.7
11 -1 4 164.38 23.1
-11 -1 -4 191.48 18.3
-11 -1 -4 216.48 27.3
11 1 4 185.88 25.8
11 1 4 146.99 17.2
-11 1 -4 184.58 20.6
-11 1 -4 174.18 24.2
-12 -1 -4 68.99 10.6
-12 -1 -4 71.09 17.5
-12 -1 -4 67.49 13.6
12 -1 4 94.59 18.1
-12 1 -4 69.59 14.5
12 1 4 67.09 11.6
12 1 4 65.99 17.4
-12 1 -4 77.59 17.8
13 -1 4 45.8 16
-13 -1 -4 54.09 11.6
-13 -1 -4 54.49 15.9
13 1 4 25.9 9
-13 1 -4 52.89 13.3
-13 1 -4 30.2 14.1
13 1 4 42.1 16.1
14 -1 4 21.2 13.6
-14 -1 -4 11.2 8.3
-14 -1 -4 21.3 12.2
14 1 4 15.7 12.9
-14 1 -4 4.1 9.5
14 1 4 15.3 8.1
-14 1 -4 15.5 13.1
15 -1 4 0.5 8.8
-15 -1 -4 15.8 14.1
15 -1 4 3.4 13.3
-15 -1 -4 5.4 10.1
15 1 4 16.6 14.3
-15 1 -4 -5.9 9.6
15 1 4 11.8 8.3
-15 1 -4 24 13.5
16 -2 -4 5.5 11.4
-16 -2 4 -5.6 10.6
16 -2 -4 0.4 7.3
-16 -2 4 1.8 11.1
-16 2 4 -7.6 10.4
16 2 -4 -4.9 11.2
-16 2 4 26 15.3
15 -2 -4 -4.7 10.6
-15 -2 4 8.4 10.4
-15 -2 4 3.5 10.9
15 -2 -4 3.4 7.7
-15 -2 4 2.1 9.7
-15 2 4 -0.3 10.4
15 2 -4 9.6 11.2
-15 2 4 4.6 9.4
15 2 -4 15.9 4.7
-14 -2 4 0.8 8.6
-14 -2 4 12.9 12
-14 -2 4 11.1 9.6
14 -2 -4 28.7 8.8
14 -2 -4 12.2 9.3
14 2 -4 23.6 5.3
14 2 -4 21.4 11.5
-14 2 4 13.7 13.4
-14 2 4 15.3 10.3
-13 -2 4 25.3 11.8
-13 -2 4 10.7 8.7
13 -2 -4 9.6 6.9
13 -2 -4 51.99 12.8
-13 -2 4 15.3 8.6
13 2 -4 15.6 5.1
-13 2 4 -16.6 9.4
-13 2 4 5.6 8.7
13 2 -4 34.6 11.7
-13 2 4 18.1 12.8
-12 -2 4 15.6 8.5
12 -2 -4 15.3 7.2
12 -2 -4 15.8 8.4
-12 -2 4 16.9 10.3
-12 -2 4 20.9 8.3
12 2 -4 18.7 5.3
12 2 -4 18.5 10.4
-12 2 4 2.7 13.4
-12 2 4 5.6 9.5
-12 2 4 34.6 10.9
-11 -2 4 20.6 10.2
-11 -2 4 19 8.9
-11 -2 4 23.2 8.3
11 -2 -4 13 6.3
11 -2 -4 18.9 8.3
11 2 -4 17.6 5.3
-11 2 4 30.6 10
-11 2 4 25.7 10.1
-11 2 4 26.2 13
11 2 -4 10.2 8.8
-11 2 4 20.2 3.8
-10 -2 4 7.8 7.9
-10 -2 4 22.4 7.3
10 -2 -4 4.3 5.6
10 -2 -4 8 7.1
-10 -2 4 5.8 5.5
10 2 -4 6.9 4.2
-10 2 4 0.9 6.9
-10 2 4 25.9 11.6
-10 2 4 18.6 8.6
10 2 -4 18.4 7.7
-10 2 4 8.1 3.2
-9 -2 4 67.89 10.7
-9 -2 4 86.69 13.5
9 -2 -4 83.69 11
-9 -2 4 81.79 11.6
9 -2 -4 52.19 10.1
-9 2 4 74.79 12.2
-9 2 4 60.79 12.4
-9 2 4 70.39 9.7
9 2 -4 75.19 12.4
9 2 -4 60.49 8.6
-9 2 4 59.39 7
8 -2 -4 164.98 14.5
8 -2 -4 128.59 15
-8 -2 4 164.58 15.1
-8 -2 4 141.49 13.9
-8 -2 4 144.89 16.3
-8 -2 4 153.48 14.9
8 -2 -4 161.78 15.9
8 2 -4 158.68 13.6
8 2 -4 156.08 16
-8 2 4 179.78 16.5
-8 2 4 144.79 16.4
8 2 -4 141.49 15.9
8 2 -4 146.29 15
-8 2 4 168.18 12.8
-7 -2 4 62.89 10.7
7 -2 -4 89.59 10.5
-7 -2 4 66.19 9.6
7 -2 -4 72.09 10.7
-7 -2 4 70.49 9.6
-7 -2 4 63.29 9
7 -2 -4 50.99 9.4
7 2 -4 67.59 10.6
7 2 -4 60.59 8.2
7 2 -4 57.39 9.4
-7 2 4 79.69 11.1
-7 2 4 73.69 11.6
7 2 -4 76.99 11.4
-7 2 4 62.49 7.2
-6 -2 4 265.37 21
-6 -2 4 276.37 21.2
-6 -2 4 267.47 20.3
-6 -2 4 283.97 22.7
6 -2 -4 210.48 21.2
6 -2 -4 256.87 21.5
6 -2 -4 282.07 20.8
6 2 -4 247.38 21.2
-6 2 4 301.97 21.3
6 2 -4 287.47 22.1
6 2 -4 261.17 21.3
-6 2 4 221.38 19.2
-6 2 4 252.17 22.1
6 2 -4 279.97 20.4
5 -2 -4 325.47 24.4
-5 -2 4 329.07 24.9
-5 -2 4 373.16 24.9
5 -2 -4 324.07 25.7
-5 -2 4 305.57 24
-5 -2 4 343.27 26.1
5 -2 -4 348.87 25.8
5 2 -4 276.97 24.3
-5 2 4 304.17 23.7
5 2 -4 327.07 25.7
-5 2 4 309.07 26.1
5 2 -4 358.26 25.6
-5 2 4 352.96 25.2
-4 -2 4 781.72 52.99
-4 -2 4 789.72 51.69
4 -2 -4 803.62 51.69
4 -2 -4 681.73 52.39
-4 -2 4 717.73 51.99
4 -2 -4 796.62 52.79
-4 -2 4 770.52 51.29
-4 2 4 818.02 52.29
4 2 -4 693.83 52.19
4 2 -4 826.72 53.09
-4 2 4 735.83 52.89
4 2 -4 704.93 51.49
-4 2 4 734.53 52.29
-4 2 4 686.23 51.09
3 -2 -4 142.69 14.6
-3 -2 4 161.28 15
-3 -2 4 134.49 14.1
3 -2 -4 188.88 15.6
-3 -2 4 169.88 13.5
-3 2 4 174.38 15
3 2 -4 175.08 14.8
3 2 -4 168.28 15.3
-3 2 4 180.78 14
-3 2 4 167.28 15.2
3 2 -4 142.69 12.9
-2 -2 4 565.74 41.6
2 -2 -4 616.94 40.8
-2 -2 4 561.74 40.2
-2 -2 4 567.74 41.5
2 -2 -4 607.34 42
2 -2 -4 562.74 41.8
2 2 -4 544.75 41.3
2 2 -4 565.84 39.9
-2 2 4 641.14 42.3
-2 2 4 568.64 41.7
2 2 -4 664.03 42.1
-2 2 4 569.54 40.8
1 -2 -4 72.69 10.4
-1 -2 4 77.09 9.7
-1 -2 4 59.89 9.1
1 -2 -4 77.29 10
-1 -2 4 55.89 7.1
1 -2 -4 62.69 7.4
1 2 -4 85.79 10.2
1 2 -4 77.29 7
-1 2 4 68.29 8.4
-1 2 4 67.29 9.6
1 2 -4 79.69 9.9
-1 2 4 70.49 10.4
0 -2 -4 776.62 54.49
0 -2 4 737.23 52.39
0 -2 -4 723.53 53.79
0 -2 4 812.12 54.09
0 -2 -4 802.22 52.89
0 -2 4 745.03 54.19
0 -2 -4 709.33 53.89
0 2 4 809.82 52.99
0 2 -4 800.52 53.99
0 2 4 721.33 54.09
0 2 -4 777.42 54.09
0 2 -4 877.61 52.39
-1 -2 -4 1557.04 109.59
1 -2 4 1623.04 109.59
-1 -2 -4 1582.64 109.39
1 -2 4 1534.75 107.49
-1 -2 -4 1646.14 108.99
-1 2 -4 1624.84 108.99
-1 2 -4 1625.74 109.49
-1 2 -4 1704.33 107.49
1 2 4 1659.23 109.69
1 2 4 1684.93 110.09
1 2 4 1605.64 107.89
-2 -2 -4 1520.45 103.39
2 -2 4 1640.74 103.19
-2 -2 -4 1593.64 102.49
2 -2 4 1428.16 102.99
-2 -2 -4 1561.04 101.39
-2 -2 -4 1557.64 103.09
-2 2 -4 1531.75 102.59
2 2 4 1457.35 103.09
2 2 4 1432.16 101.19
-2 2 -4 1429.66 103.09
-2 2 -4 1479.95 101.29
2 2 4 1579.74 103.69
-2 2 -4 1546.65 100.99
-3 -2 -4 850.21 56.89
3 -2 4 762.02 58.49
3 -2 4 959.7 59.49
-3 -2 -4 864.41 59.49
-3 -2 -4 762.92 57.29
-3 -2 -4 832.02 58.89
-3 2 -4 878.71 59.29
3 2 4 803.12 56.79
3 2 4 861.41 59.39
-3 2 -4 823.12 56.49
-3 2 -4 898.01 58.39
3 2 4 756.22 58.59
-3 2 -4 811.32 56.49
-4 -2 -4 2.7 6.5
4 -2 4 -4.7 4.6
-4 -2 -4 -3.3 4
-4 -2 -4 3.5 4.1
4 -2 4 3.9 5.4
-4 -2 -4 -2.5 5.6
-4 2 -4 0.6 3
-4 2 -4 5.2 4
4 2 4 3.9 5.4
4 2 4 2.3 5.2
4 2 4 7.8 6.8
-4 2 -4 1 5.5
4 2 4 4.1 3.3
-5 -2 -4 867.01 56.99
-5 -2 -4 909.51 60.49
-5 -2 -4 765.42 58.89
5 -2 4 824.52 59.39
5 -2 4 762.42 58.89
5 -2 4 868.61 55.49
-5 2 -4 827.82 55.89
5 2 4 767.32 59.09
-5 2 -4 949.11 60.29
5 2 4 833.02 59.69
5 2 4 775.32 57.29
-5 2 -4 773.42 59.19
5 2 4 804.72 57.09
-6 -2 -4 120.69 12
6 -2 4 124.19 14.6
-6 -2 -4 114.69 16.9
6 -2 4 114.79 14.2
-6 -2 -4 117.09 14.4
6 -2 4 126.49 10.3
-6 2 -4 122.69 14.5
6 2 4 143.29 12.9
-6 2 -4 135.19 15.6
6 2 4 111.29 15.8
6 2 4 102.49 12.2
-6 2 -4 119.19 10.3
6 2 4 121.79 16.2
-7 -2 -4 125.19 17.4
-7 -2 -4 149.88 19.2
-7 -2 -4 133.69 11.1
7 -2 4 116.69 17.4
-7 -2 -4 110.19 12
7 -2 4 107.99 10.2
7 -2 4 135.49 15.2
7 2 4 119.39 15.3
-7 2 -4 122.89 17.8
-7 2 -4 116.09 10
-7 2 -4 128.19 17.9
7 2 4 129.39 17.6
7 2 4 122.19 13
8 -2 4 29.2 5.8
-8 -2 -4 46.9 7
-8 -2 -4 53.49 8.9
-8 -2 -4 36.3 11.7
8 -2 4 41.1 11.1
8 2 4 29.5 10.9
8 2 4 34 8.3
8 2 4 39 6.6
-8 2 -4 42.4 5.1
-8 2 -4 47.6 11.6
8 2 4 41.8 10.1
-8 2 -4 35.2 10.5
-9 -2 -4 28.5 8.1
9 -2 4 29.9 5.6
-9 -2 -4 14.6 5.6
9 -2 4 21.1 10
-9 -2 -4 17.9 10.9
-9 2 -4 25.8 3.2
-9 2 -4 22.9 10.4
-9 2 -4 27 11.1
9 2 4 32.8 11.4
9 2 4 18.2 7.2
9 2 4 31.5 6.2
-10 -2 -4 124.49 20.5
-10 -2 -4 101.19 13.6
10 -2 4 128.69 19.8
10 -2 4 95.89 10
-10 2 -4 112.49 18.9
10 2 4 77.89 9.8
10 2 4 89.59 13
-10 2 -4 122.49 20.1
10 2 4 91.29 17.5
11 -2 4 25 11.9
-11 -2 -4 35.5 9.5
-11 -2 -4 27.5 7.1
11 -2 4 24.7 5.8
-11 -2 -4 22.2 13.1
11 2 4 26.3 5.7
11 2 4 50.19 14.6
-11 2 -4 55.69 13.8
-11 2 -4 38.5 13.9
12 -2 4 4.4 4.3
-12 -2 -4 9.6 8.4
12 -2 4 2.1 10.3
-12 -2 -4 0.1 10.7
12 2 4 6.3 4.7
-12 2 -4 6.9 11.4
-12 2 -4 1 9.3
12 2 4 -8.5 9.4
13 -2 4 9.4 5.2
-13 -2 -4 19.6 9.6
-13 -2 -4 5.1 12.4
13 -2 4 27.6 13.9
-13 2 -4 7.2 10.4
13 2 4 20.5 13.2
13 2 4 7 3.9
-13 2 -4 3.5 8.2
-14 -2 -4 19.9 13.7
-14 -2 -4 24 10.6
14 -2 4 23.9 14.9
-14 2 -4 0.7 11.8
-14 2 -4 4.2 10
14 2 4 5.5 14.4
-15 -2 -4 13.7 11.2
15 -2 4 -11.5 10.2
-15 -2 -4 5.9 13.1
-15 2 -4 -19.7 8.9
15 2 4 6.4 15.4
-15 2 -4 12 13.1
-16 -3 4 3.5 11.2
-16 -3 4 5.7 10.4
16 -3 -4 -9.7 7.3
16 -3 -4 57.89 15.8
16 3 -4 18 7.4
-16 3 4 -0.7 15
-16 3 4 15.6 11.8
16 3 -4 9.7 14.6
15 -3 -4 4.5 8
-15 -3 4 -0.3 11.5
-15 -3 4 -7.3 9.4
15 -3 -4 15.7 10.7
15 3 -4 3.7 11.2
-15 3 4 2.6 11
-15 3 4 7 13.2
15 3 -4 11 6.6
-14 -3 4 17.5 9.9
14 -3 -4 17.3 8
-14 -3 4 23.2 10.7
-14 -3 4 24.3 12.8
-14 3 4 27.5 11.6
14 3 -4 28.8 13.3
-14 3 4 25.9 16.8
14 3 -4 17.8 7.6
-13 -3 4 42.8 12
13 -3 -4 41.7 12
-13 -3 4 45.3 12.4
13 -3 -4 47.7 11.1
-13 -3 4 51.59 14.6
13 3 -4 67.69 10.2
-13 3 4 28.2 12.1
13 3 -4 35.8 13.4
-13 3 4 66.59 19.5
-13 3 4 64.39 15.1
-12 -3 4 65.79 15.8
-12 -3 4 31.1 10.6
12 -3 -4 50.99 10.3
-12 -3 4 55.09 12.4
12 -3 -4 63.99 13
-12 3 4 48.5 17.5
12 3 -4 25.2 11.4
-12 3 4 37.5 12.5
-12 3 4 30.2 11.5
-12 3 4 39.8 5.9
12 3 -4 38.5 8.5
-11 -3 4 8.3 7.4
11 -3 -4 -2.8 5.2
-11 -3 4 -2.9 9.2
-11 -3 4 24 8.9
11 -3 -4 0.6 7.9
11 3 -4 2.6 5.8
-11 3 4 5.7 3.9
-11 3 4 12.9 9.2
-11 3 4 9 9.7
11 3 -4 13.9 10.4
-10 -3 4 -0.3 6
-10 -3 4 -4.5 6.5
-10 -3 4 3 8.7
10 -3 -4 2.2 6.3
10 -3 -4 -3.2 6.3
-10 3 4 5 9.1
10 3 -4 16.6 6.1
-10 3 4 -7.8 6.2
10 3 -4 10.8 8.9
-10 3 4 -0.6 3.3
-9 -3 4 17.6 7.6
-9 -3 4 34.8 10.6
9 -3 -4 26 9
9 -3 -4 24.4 7.4
-9 -3 4 21.5 7.3
-9 3 4 22.7 8.6
9 3 -4 21.2 9.5
-9 3 4 42.5 6.1
-9 3 4 14.4 8.7
-8 -3 4 109.19 11.5
8 -3 -4 97.69 11.8
8 -3 -4 72.89 12.6
-8 -3 4 99.29 15.7
-8 -3 4 102.89 13.9
-8 3 4 68.19 13.2
8 3 -4 98.29 15.5
-8 3 4 91.99 12.6
-8 3 4 68.09 8.7
7 -3 -4 42.8 7.7
-7 -3 4 24 5.7
-7 -3 4 30 7.5
-7 -3 4 25.8 9.8
7 -3 -4 23.4 7.7
-7 -3 4 20.9 6.6
7 -3 -4 38.4 9.4
7 3 -4 19.8 7.4
7 3 -4 35.4 9.8
-7 3 4 29.6 7.6
-7 3 4 26.6 5.6
-7 3 4 35.5 10.1
7 3 -4 20.1 6.6
-7 3 4 33.4 7.6
6 -3 -4 327.17 23.6
-6 -3 4 314.47 26.2
-6 -3 4 316.97 23.8
-6 -3 4 294.77 24.6
6 -3 -4 277.27 25.3
-6 -3 4 265.37 22.6
6 -3 -4 329.97 25.9
-6 3 4 295.77 26.2
6 3 -4 293.27 23.6
6 3 -4 304.97 26.1
-6 3 4 294.17 24.2
6 3 -4 284.37 24.8
-5 -3 4 23.4 7.5
-5 -3 4 20.1 6
5 -3 -4 22.3 8
5 -3 -4 33.7 9
-5 -3 4 41.7 9.7
5 -3 -4 22.7 5.5
5 3 -4 30.1 6.2
5 3 -4 18.6 7.5
-5 3 4 19.8 7.2
-5 3 4 23.9 6.9
5 3 -4 26.9 9.3
-5 3 4 33.7 8.9
4 -3 -4 178.98 16.9
-4 -3 4 187.38 15.3
-4 -3 4 203.78 18.1
4 -3 -4 146.29 16.3
-4 -3 4 145.59 15.7
-4 3 4 158.98 16.9
4 3 -4 138.29 13.5
4 3 -4 170.38 17.6
4 3 -4 128.39 15.7
-4 3 4 169.78 16.6
-4 3 4 151.48 15
-3 -3 4 125.89 11.8
-3 -3 4 109.89 13.7
3 -3 -4 117.29 14.4
-3 -3 4 138.79 15
3 -3 -4 115.89 11.9
3 -3 -4 111.99 15.1
-3 3 4 117.09 12.2
3 3 -4 109.49 10.9
-3 3 4 126.69 15.8
3 3 -4 133.79 15.2
3 3 -4 110.39 14.4
-3 3 4 142.39 15.1
-2 -3 4 32.9 8.7
2 -3 -4 22.8 8.2
-2 -3 4 19.3 5.4
2 -3 -4 31.2 6.6
2 -3 -4 21.7 8.4
-2 -3 4 23.1 7.8
2 3 -4 29.4 5.4
-2 3 4 37.3 9.6
-2 3 4 18.9 7.8
-2 3 4 17.9 5.9
2 3 -4 22.8 7.4
2 3 -4 15.6 8.3
-1 -3 4 890.21 60.39
-1 -3 4 862.91 58.39
-1 -3 4 776.32 60.19
1 -3 -4 845.72 58.59
1 -3 -4 875.91 60.99
-1 3 4 872.71 58.79
-1 3 4 869.11 61.19
1 3 -4 834.62 60.19
1 3 -4 793.52 59.99
1 3 -4 892.81 57.89
-1 3 4 793.72 60.29
0 -3 4 92.29 13.7
0 -3 -4 106.09 11.4
0 -3 4 138.39 15.5
0 -3 -4 119.49 15.8
0 -3 -4 108.19 14.5
0 -3 4 100.89 10.9
0 3 4 128.89 16.6
0 3 -4 128.99 15.6
0 3 -4 114.89 13.8
0 3 4 121.29 15.5
0 3 -4 107.69 10.5
0 3 4 90.19 10.8
-1 -3 -4 4.2 6
1 -3 4 18.3 5.7
-1 -3 -4 3.5 4.8
1 -3 4 12.6 7.4
1 -3 4 8.7 6.8
-1 -3 -4 14.9 8.3
1 3 4 8.7 7.4
-1 3 -4 2.5 5.9
1 3 4 10.8 5.5
-1 3 -4 15.6 7.7
1 3 4 24.6 8.5
-1 3 -4 15.1 5.1
-2 -3 -4 4518.25 282.57
2 -3 4 4381.56 279.47
-2 -3 -4 4268.27 281.67
-2 -3 -4 3769.12 280.27
2 -3 4 4531.35 281.77
2 -3 4 3984.9 281.77
-2 -3 -4 4548.65 279.87
-2 3 -4 4377.26 279.17
2 3 4 4007.9 281.57
-2 3 -4 4444.16 281.37
2 3 4 4295.57 282.57
-2 3 -4 3862.61 281.47
2 3 4 4146.69 279.47
3 -3 4 5 7.9
-3 -3 -4 4 6
-3 -3 -4 7.5 8.2
-3 -3 -4 14.1 5.4
3 -3 4 19.5 7.5
-3 -3 -4 5.8 6.1
-3 3 -4 4.4 4.4
-3 3 -4 20.7 8.1
-3 3 -4 14 7.5
3 3 4 13.2 8.4
3 3 4 9.7 5.2
3 3 4 9.9 6.8
-4 -3 -4 7.5 5.5
-4 -3 -4 8.9 6.4
-4 -3 -4 19.8 5.9
4 -3 4 6.5 7.3
-4 -3 -4 3.9 8.4
4 -3 4 5 7
-4 3 -4 7.8 4.9
4 3 4 2.3 7.7
-4 3 -4 -2 5.3
4 3 4 9.1 6.9
4 3 4 3.4 4.4
-4 3 -4 7.3 7.4
5 -3 4 129.69 15.4
5 -3 4 110.09 16.4
-5 -3 -4 97.09 15.1
-5 -3 -4 184.88 21.2
-5 -3 -4 113.09 12.1
-5 -3 -4 109.59 12.1
-5 3 -4 119.79 11.1
5 3 4 141.89 18.4
-5 3 -4 108.59 11.5
-5 3 -4 123.39 14.2
5 3 4 135.89 17.8
5 3 4 98.89 11.8
-5 3 -4 144.39 18.7
6 -3 4 65.69 12.7
-6 -3 -4 107.39 12.4
-6 -3 -4 102.39 16
-6 -3 -4 89.19 11.3
-6 -3 -4 85.99 14.3
6 -3 4 92.39 14.4
6 -3 4 80.59 8.6
-6 3 -4 78.79 15
-6 3 -4 73.79 10.5
6 3 4 74.29 11.3
6 3 4 90.99 16
-6 3 -4 82.09 9.1
6 3 4 68.89 14.6
-7 -3 -4 90.09 16.9
7 -3 4 80.79 9.4
7 -3 4 79.39 14.4
-7 -3 -4 88.09 12
7 3 4 95.39 16.8
-7 3 -4 78.69 11
-7 3 -4 111.19 16.7
-7 3 -4 67.09 8.9
-8 -3 -4 112.79 12.6
-8 -3 -4 106.09 18
8 -3 4 90.39 10.1
8 -3 4 94.49 16.1
-8 3 -4 80.59 16.7
8 3 4 132.09 19.9
-8 3 -4 101.99 9.8
-9 -3 -4 18.4 12.2
-9 -3 -4 26.6 8.7
-9 -3 -4 35.9 7.5
9 -3 4 33 6.8
9 -3 4 62.79 13.4
-9 3 -4 35.4 11.9
9 3 4 38 13.7
10 -3 4 3.7 9
-10 -3 -4 0.2 9.9
-10 -3 -4 5.2 7.6
-10 3 -4 3.7 8.7
-10 3 -4 38.9 12.5
10 3 4 14.2 12.4
-10 3 -4 11.2 3.3
11 -3 4 11.2 10.4
11 -3 4 4 5.2
-11 -3 -4 6.1 8.6
-11 -3 -4 17 12.7
-11 3 -4 9.8 10.8
11 3 4 0.9 10.1
-11 3 -4 25.6 13.2
-12 -3 -4 13.5 12.8
12 -3 4 -4.2 4.4
-12 -3 -4 -5.4 6.7
12 -3 4 7.6 10.4
-12 3 -4 0.4 12.2
-12 3 -4 -10.5 9.8
12 3 4 5.9 12.5
13 -3 4 14.8 13.5
-13 -3 -4 8.2 9.8
-13 -3 -4 28.7 15.2
13 -3 4 8.9 5.8
-13 3 -4 20.2 14.5
-13 3 -4 27.7 12.7
13 3 4 7.3 12.7
14 -3 4 -11.6 11.9
-14 -3 -4 -1.4 13.4
14 -3 4 -5.7 4.9
-14 -3 -4 -13.9 7.8
14 3 4 -3.2 13.1
-14 3 -4 -14.8 10
-14 3 -4 4.4 12.8
15 -4 -4 9.9 11.8
15 -4 -4 20.5 9.3
-15 -4 4 15.3 10.6
-15 -4 4 17.5 15
-15 4 4 31.6 18.6
-15 4 4 33.5 13.7
15 4 -4 -11.9 12.1
15 4 -4 21.1 9.1
-14 -4 4 13.2 10.3
-14 -4 4 1.5 11.8
14 -4 -4 23.8 12.4
14 -4 -4 -0.2 7.9
14 4 -4 14.8 7.9
14 4 -4 6.1 13.5
-14 4 4 30.5 15
-14 4 4 25.2 12.3
-13 -4 4 7.3 11.5
-13 -4 4 3.5 9.9
13 -4 -4 5.1 7.7
-13 -4 4 11.3 8.6
13 4 -4 6.6 6.7
-13 4 4 13 4.2
13 4 -4 21.4 14.2
-13 4 4 -1 8.3
12 -4 -4 64.79 14.5
-12 -4 4 22.6 9.9
-12 -4 4 19.8 10
-12 -4 4 54.19 15.7
12 -4 -4 30.4 9
12 4 -4 40.3 9
-12 4 4 23.5 5.9
12 4 -4 30.8 14.2
-12 4 4 14.7 11.3
-12 4 4 63.59 18.1
-11 -4 4 85.09 15.4
11 -4 -4 65.19 15.2
-11 -4 4 70.89 16.8
-11 -4 4 66.69 13
11 -4 -4 88.59 13.5
-11 4 4 105.19 19.8
-11 4 4 73.39 16.2
11 4 -4 62.39 16.1
-11 4 4 65.19 9.4
-10 -4 4 42.2 6.3
-10 -4 4 47.1 14.3
10 -4 -4 59.29 13.5
-10 -4 4 39.9 10.5
-10 -4 4 83.09 14.7
10 -4 -4 58.39 10.6
-10 4 4 63.89 13.8
-10 4 4 42.8 12.9
10 4 -4 45.1 13.8
9 -4 -4 22.3 7.8
9 -4 -4 57.89 13.2
-9 -4 4 34.6 9.4
-9 -4 4 37.5 12.1
-9 -4 4 29 10.3
-9 4 4 24.6 12.7
-9 4 4 35.8 10
9 4 -4 28.2 12.2
8 -4 -4 225.48 19.5
8 -4 -4 243.48 22.6
-8 -4 4 192.68 19.5
-8 -4 4 194.28 22.7
-8 -4 4 187.68 20.9
8 4 -4 184.88 23.2
-8 4 4 268.07 25.4
-8 4 4 207.08 20.8
-7 -4 4 17 6.7
7 -4 -4 10.4 7.9
7 -4 -4 9.6 5.8
-7 -4 4 9.5 8.4
-7 -4 4 17.2 8.4
-7 4 4 11.5 7.3
7 4 -4 12.7 10.9
-7 4 4 24.9 10.5
-6 -4 4 120.59 16.6
-6 -4 4 137.49 14.8
6 -4 -4 114.29 12.8
-6 -4 4 138.49 18.9
6 -4 -4 132.09 18.2
-6 4 4 146.39 16.2
-6 4 4 139.09 19.3
6 4 -4 156.58 20.7
5 -4 -4 91.39 15.5
5 -4 -4 126.79 17.3
-5 -4 4 144.99 18.9
-5 -4 4 107.49 13.7
-5 -4 4 120.09 16.5
5 4 -4 85.29 11.9
5 4 -4 141.19 19.2
5 4 -4 113.79 16.1
-5 4 4 122.39 16.6
-5 4 4 97.29 13.4
-5 4 4 105.19 16.2
-4 -4 4 42.6 10.3
-4 -4 4 24.1 7.4
4 -4 -4 43.4 10.8
-4 -4 4 35.9 10.8
4 -4 -4 27.8 9.7
4 4 -4 34.1 9.9
-4 4 4 20.7 6.9
-4 4 4 21.8 8.7
-4 4 4 41.7 10.8
4 4 -4 33.8 11.3
4 4 -4 24.1 6.3
-3 -4 4 140.59 17.5
-3 -4 4 96.99 15.8
3 -4 -4 137.39 17.9
3 -4 -4 79.09 14.7
-3 -4 4 129.29 13.6
3 -4 -4 99.79 13.2
-3 4 4 135.69 17.6
-3 4 4 115.49 12.7
3 4 -4 128.49 17
3 4 -4 135.89 18.3
-3 4 4 127.19 16.9
3 4 -4 109.69 11.5
2 -4 -4 266.07 23.2
2 -4 -4 189.18 20.7
2 -4 -4 212.78 19
-2 -4 4 174.38 20.8
-2 -4 4 240.28 19.3
-2 -4 4 235.78 22.2
2 4 -4 251.47 22.6
-2 4 4 223.48 22.3
-2 4 4 203.08 21.1
2 4 -4 200.98 20.5
-2 4 4 199.88 18.6
2 4 -4 196.98 17.4
-1 -4 4 51.69 9.7
1 -4 -4 35.4 8.2
-1 -4 4 45.7 11.1
-1 -4 4 33 11.1
1 -4 -4 45 11.3
-1 4 4 37.3 8.5
1 4 -4 64.09 13
1 4 -4 35.7 10.4
1 4 -4 46 7.6
-1 4 4 43.5 11.3
-1 4 4 30.5 9.7
0 -4 4 103.19 16.7
0 -4 -4 104.99 15.6
0 -4 4 128.89 12.8
0 -4 -4 120.49 14.5
0 -4 -4 114.79 17
0 -4 4 126.39 17
0 4 4 178.38 21.1
0 4 -4 120.39 12.4
0 4 -4 113.69 16.4
0 4 4 140.99 18.5
0 4 4 86.69 12.7
0 4 -4 162.98 19.4
1 -4 4 1157.18 87.19
1 -4 4 1161.18 87.99
-1 -4 -4 1323.47 85.79
1 -4 4 1412.76 85.79
-1 -4 -4 1060.79 86.79
-1 -4 -4 1372.16 89.19
-1 4 -4 1332.77 84.89
1 4 4 1153.88 87.69
1 4 4 1191.28 88.69
1 4 4 1219.68 85.19
-1 4 -4 1144.79 87.49
-1 4 -4 1366.76 87.99
-2 -4 -4 477.65 40.7
2 -4 4 492.15 41.6
2 -4 4 572.74 41.6
2 -4 4 552.94 38.8
-2 -4 -4 556.64 39.1
-2 -4 -4 517.55 42.3
-2 4 -4 553.74 40.9
-2 4 -4 548.15 38
2 4 4 503.75 42.3
-2 4 -4 495.15 41.4
2 4 4 486.35 40.7
2 4 4 507.15 38.4
-3 -4 -4 476.15 37.3
-3 -4 -4 545.85 36.8
3 -4 4 491.85 38.7
3 -4 4 438.06 39
3 -4 4 520.55 36.2
-3 -4 -4 424.06 38
-3 -4 -4 463.35 39.5
3 4 4 445.76 38.6
3 4 4 529.25 41.2
-3 4 -4 530.85 38.8
3 4 4 460.75 35.6
-3 4 -4 433.76 38.9
-3 4 -4 495.35 35.7
-4 -4 -4 123.19 13.8
-4 -4 -4 111.39 18.4
4 -4 4 119.39 17
-4 -4 -4 140.19 14.2
-4 -4 -4 102.09 16.1
4 4 4 106.69 13.4
-4 4 -4 91.99 16.6
-4 4 -4 110.99 12.5
-4 4 -4 108.59 15.8
4 4 4 131.49 20.1
4 4 4 131.69 18.3
-5 -4 -4 16.8 7.3
5 -4 4 40.4 11.3
-5 -4 -4 40.6 9.3
-5 -4 -4 59.89 14.7
-5 4 -4 34.9 10
5 4 4 41.5 12.7
-5 4 -4 25.5 7.2
-6 -4 -4 114.49 13.9
6 -4 4 154.98 19.9
-6 -4 -4 102.69 14.6
-6 -4 -4 187.48 24.5
-6 4 -4 149.09 19
6 4 4 144.19 22.3
-6 4 -4 111.49 13.4
-7 -4 -4 18.5 7.8
-7 -4 -4 27 7.6
-7 -4 -4 31.8 13.5
7 -4 4 19.5 6
7 -4 4 24.5 11.5
7 4 4 11.4 10.6
-7 4 -4 24.5 6.6
-8 -4 -4 91.99 13.5
8 -4 4 110.29 12.1
-8 -4 -4 138.59 21.8
-8 -4 -4 122.99 16.2
8 -4 4 138.99 19.8
-8 4 -4 135.59 20.9
8 4 4 116.59 20.8
-8 4 -4 101.99 11.6
-9 -4 -4 159.08 24.3
-9 -4 -4 163.08 17.9
9 -4 4 122.69 13.7
9 -4 4 163.68 23.1
-9 4 -4 120.69 12.7
9 4 4 123.39 22.6
-9 4 -4 152.18 22.7
10 -4 4 0.7 10.5
10 -4 4 13.3 6.4
-10 -4 -4 10.5 9.3
-10 -4 -4 18.3 13
-10 4 -4 11.5 4.7
-10 4 -4 -10.4 10.1
10 4 4 22.1 13.8
-11 -4 -4 9.6 14.2
11 -4 4 10.7 5.9
-11 -4 -4 -1 9.1
11 -4 4 11 10.6
-11 4 -4 0.6 11.6
-11 4 -4 3 11.8
11 4 4 9.6 12.6
-11 4 -4 9 3.5
-12 -4 -4 27.6 15
12 -4 4 18.6 6.5
-12 -4 -4 19.6 10.2
12 -4 4 -9.5 10.2
-12 4 -4 73.59 17.5
-12 4 -4 14.3 12.4
12 4 4 27.1 16.7
-13 -4 -4 2.6 10.6
13 -4 4 0.6 5.7
13 -4 4 -0.1 10.9
-13 -4 -4 5.6 14.2
13 4 4 24.1 15.4
-13 4 -4 22.3 13.7
-13 4 -4 1.4 13.2
-14 -4 -4 0 11.1
-14 -4 -4 6.6 14
14 -4 4 14.1 6.5
14 -4 4 -7.1 12
-14 4 -4 1.6 12.1
14 4 4 52.89 17.1
-14 4 -4 16.3 13.6
-14 -5 4 -23.8 10.5
14 -5 -4 10.3 9.3
-14 -5 4 15.3 14
14 -5 -4 7.7 12.6
14 5 -4 0.1 8.1
14 5 -4 13.3 15.7
-14 5 4 2.1 11.4
-13 -5 4 24.3 11.4
13 -5 -4 3.2 7.6
-13 -5 4 11.7 12.8
13 -5 -4 2.2 10
13 5 -4 -8 8.2
-13 5 4 -4.6 10.9
13 5 -4 -13.9 13.9
12 -5 -4 15.5 8.7
-12 -5 4 8.4 12
12 -5 -4 -6.8 9.2
-12 -5 4 8.2 9.6
12 5 -4 20.4 15.4
-12 5 4 -1.3 10
-11 -5 4 5.1 9.3
-11 -5 4 10.2 7.9
-11 -5 4 4.1 4.3
11 -5 -4 -2.4 7.3
-11 -5 4 24.3 13
11 -5 -4 4.9 9.7
-11 5 4 1 9.2
11 5 -4 24.1 13.5
-10 -5 4 11.3 5.9
10 -5 -4 3.8 9.4
-10 -5 4 7.7 10.8
-10 -5 4 20.6 10.8
10 -5 -4 11.8 8.5
-10 -5 4 28.3 10.4
10 5 -4 25.5 13
-10 5 4 12.2 8.6
9 -5 -4 176.08 24.4
-9 -5 4 180.88 20.7
-9 -5 4 232.48 26.3
-9 -5 4 184.98 22.3
9 -5 -4 218.48 20.2
-9 5 4 193.38 22
-9 5 4 205.78 29.6
9 5 -4 235.78 29.5
-8 -5 4 65.59 16.1
8 -5 -4 50.59 14.3
-8 -5 4 60.79 13.2
-8 -5 4 57.69 13.5
8 -5 -4 75.89 11.8
8 5 -4 68.39 17
-8 5 4 50.29 12.9
-8 5 4 54.19 15.4
7 -5 -4 56.59 10
7 -5 -4 81.99 17.1
-7 -5 4 62.79 12.3
-7 -5 4 77.29 17.1
-7 -5 4 58.39 13.1
-7 5 4 63.99 14.8
-7 5 4 74.19 16.9
7 5 -4 82.39 18
-6 -5 4 14.3 8.5
6 -5 -4 27.6 10.7
-6 -5 4 25.9 12.3
-6 -5 4 14.9 9.3
-6 5 4 35.5 11.8
-6 5 4 25.1 10.4
6 5 -4 31.8 13.5
-5 -5 4 54.59 10.6
-5 -5 4 52.89 13.3
-5 -5 4 97.99 16.8
5 -5 -4 78.99 15.1
5 5 -4 78.59 17.3
-5 5 4 42.1 12.5
-5 5 4 67.79 14.6
-4 -5 4 285.57 27.7
-4 -5 4 248.68 23
-4 -5 4 234.08 25.3
4 -5 -4 259.67 23
4 -5 -4 279.77 26.6
-4 5 4 311.47 27.3
-4 5 4 234.98 25.9
4 5 -4 262.97 27.3
3 -5 -4 255.57 24.9
3 -5 -4 211.48 20
-3 -5 4 211.18 20.5
-3 -5 4 254.27 24.4
-3 -5 4 208.48 23.1
-3 5 4 237.58 24.2
3 5 -4 192.68 24
-3 5 4 180.38 24.8
-2 -5 4 106.59 17.6
2 -5 -4 101.09 14.1
-2 -5 4 118.99 18.6
-2 -5 4 125.09 13.5
2 -5 -4 111.69 17.8
2 5 -4 111.39 12.8
2 5 -4 100.39 18.3
-2 5 4 82.79 16.7
-2 5 4 107.69 18.2
-1 -5 4 34.4 12.2
1 -5 -4 58.59 14.2
1 -5 -4 42.8 9.7
-1 -5 4 31 11.9
-1 -5 4 51.99 10
-1 5 4 45 13.4
1 5 -4 73.49 15.9
1 5 -4 57.39 9.7
-1 5 4 70.29 14.9
0 -5 4 6.4 6.3
0 -5 -4 10.9 7.3
0 -5 -4 4.8 9.4
0 -5 4 11.3 9.3
0 -5 4 5.3 8.6
0 5 4 22.7 11.6
0 5 4 15.1 10.1
0 5 -4 4.9 9.2
0 5 -4 16.9 5.9
1 -5 4 98.49 13.7
-1 -5 -4 119.09 18.9
-1 -5 -4 64.79 11.6
1 -5 4 74.79 16.2
1 -5 4 80.99 15.9
-1 5 -4 106.19 17.3
1 5 4 90.99 16.8
-1 5 -4 77.49 11.4
1 5 4 86.69 17.4
2 -5 4 219.28 19.1
2 -5 4 213.88 22.4
2 -5 4 151.98 23.4
-2 -5 -4 182.18 18.9
-2 -5 -4 195.98 23.6
2 5 4 215.68 24.9
2 5 4 169.58 21.5
-2 5 -4 211.88 18.1
-2 5 -4 219.38 22.6
3 -5 4 -6.9 9.7
-3 -5 -4 12.2 7.5
-3 -5 -4 12.9 10.5
3 -5 4 17.8 11.1
3 -5 4 13.9 7.5
-3 5 -4 6 5.5
-3 5 -4 13.9 9.5
3 5 4 11.2 10.9
4 -5 4 23.6 11
-4 -5 -4 54.39 10.8
-4 -5 -4 46.5 15.2
-4 5 -4 34.5 11.7
4 5 4 65.49 17.2
-5 -5 -4 46.8 10.8
5 -5 4 44.9 13.1
-5 -5 -4 55.49 16.4
-5 5 -4 59.19 13.7
5 5 4 42.7 16
-6 -5 -4 39.6 10.4
6 -5 4 28.5 11.5
-6 -5 -4 40.6 14.6
6 5 4 32.9 14.7
-6 5 -4 39.8 12.4
-7 -5 -4 68.99 13.8
7 -5 4 57.99 15.4
-7 -5 -4 57.99 18.5
-7 5 -4 84.79 16.1
7 5 4 74.09 18.1
8 -5 4 28.2 7.6
-8 -5 -4 33.9 11.7
-8 -5 -4 41.4 15.6
8 -5 4 36.9 13.5
8 5 4 46.3 16.4
-8 5 -4 36.8 8.3
-8 5 -4 14.3 9.7
-9 -5 -4 9.5 9.8
-9 -5 -4 6 12.7
9 -5 4 23.4 7.2
9 -5 4 7.9 11.2
-9 5 -4 21.3 11.8
9 5 4 24.2 15.2
-9 5 -4 23.1 7.2
10 -5 4 8.4 11.4
-10 -5 -4 37.6 15.5
10 -5 4 14.2 6.9
-10 -5 -4 2.9 9.6
-10 5 -4 29.8 14.7
-10 5 -4 20.4 6.8
10 5 4 29.7 16.3
11 -5 4 -4.5 11.1
11 -5 4 45.8 9.4
-11 -5 -4 25.3 10.6
-11 -5 -4 3.5 13.3
11 5 4 16 14
-11 5 -4 7.7 12.2
-11 5 -4 10.5 5.5
-12 -5 -4 0.1 9.5
12 -5 4 24.4 11.8
12 -5 4 3.7 6.7
-12 -5 -4 -6.7 11.3
-12 5 -4 13.1 13.2
-12 5 -4 0.9 3.7
12 5 4 8.2 14.1
-13 -5 -4 14.7 10.4
-13 -5 -4 27 17
13 -5 4 30.7 14.6
13 -5 4 4.8 6.8
-13 5 -4 5.7 14
-13 5 -4 -18 12.8
13 5 4 7 14
-13 -6 4 -1.8 9.6
13 -6 -4 21.2 14.6
-13 -6 4 9.8 12.6
13 -6 -4 1.1 8.6
-13 6 4 0.5 12.3
13 6 -4 6.4 20.2
12 -6 -4 0.1 11.2
12 -6 -4 -5.3 6.3
-12 -6 4 8.9 11.8
-12 -6 4 -4.1 12.5
12 6 -4 13.6 16.2
-12 6 4 54.19 16.6
11 -6 -4 -8.1 8.6
-11 -6 4 -5.5 12.7
11 -6 -4 23.2 12.1
-11 -6 4 -3.5 7.9
-11 -6 4 0.4 5.9
11 6 -4 25.1 16.1
-11 6 4 3.3 9.5
-10 -6 4 -2.5 8.9
10 -6 -4 5.3 8
-10 -6 4 -3.7 10.9
10 -6 -4 2.8 10
-10 6 4 15 10.7
10 6 -4 16.8 15.2
-9 -6 4 50.69 16.5
9 -6 -4 45.2 14.4
9 -6 -4 44.2 10.5
-9 -6 4 48.3 13.2
9 6 -4 19.3 16.8
-9 6 4 38.1 13.5
8 -6 -4 11.3 11.9
-8 -6 4 12.8 12.6
8 -6 -4 25.3 8.2
-8 -6 4 35.7 11.3
8 6 -4 72.59 19.5
-8 6 4 33.5 12.7
7 -6 -4 96.79 18.5
-7 -6 4 60.19 17.3
-7 -6 4 94.09 19
-7 -6 4 103.99 16.1
-7 6 4 83.19 18.1
7 6 -4 116.59 22.2
-6 -6 4 6.1 9.3
-6 -6 4 6.3 9.4
-6 -6 4 12.3 11.3
6 -6 -4 0 9.3
6 6 -4 12.4 13.6
-6 6 4 6.5 11
-5 -6 4 115.99 17.5
5 -6 -4 104.49 20.2
-5 -6 4 89.79 18.4
-5 -6 4 89.79 19.5
5 6 -4 144.29 24.2
-5 6 4 154.28 22.8
-4 -6 4 6.6 10
4 -6 -4 34.3 10.4
-4 -6 4 37.3 13.3
4 -6 -4 18.8 11.6
-4 -6 4 29.2 9.7
-4 6 4 29.4 13.2
4 6 -4 35.6 14.6
-3 -6 4 56.39 15
-3 -6 4 20.1 8.8
3 -6 -4 29.1 9
-3 -6 4 31.4 12.2
3 -6 -4 44 14.3
3 6 -4 63.79 17.5
-3 6 4 47.5 14.1
2 -6 -4 10.6 8.6
-2 -6 4 20.8 9
-2 -6 4 68.29 15.5
-2 -6 4 55.79 15.6
2 -6 -4 21.4 13.9
2 6 -4 34.7 14.2
-2 6 4 44.8 15.2
-1 -6 4 109.09 20
1 -6 -4 130.99 22.6
-1 -6 4 131.49 17.2
-1 -6 4 76.79 17.2
1 6 -4 108.49 20.9
-1 6 4 120.39 22.2
0 -6 4 -11.7 5.5
0 -6 4 5.8 9.9
0 -6 -4 -1.6 10.5
0 -6 -4 3.8 7.1
0 6 -4 -13.1 10
0 6 4 16.6 12.1
-1 -6 -4 154.28 24.1
1 -6 4 132.29 17.1
-1 -6 -4 89.39 15.4
1 -6 4 134.59 21.2
1 6 4 119.69 22
-1 6 -4 109.89 19.7
-2 -6 -4 8.2 11.7
-2 -6 -4 19.6 8.9
2 -6 4 19.3 11.4
2 -6 4 1.9 7.3
2 6 4 -10.7 10.8
-2 6 -4 6.5 10.8
-3 -6 -4 96.29 20
3 -6 4 72.99 13.6
-3 -6 -4 54.09 13.1
3 -6 4 93.09 18.2
-3 6 -4 68.89 16.1
3 6 4 95.59 21.8
-4 -6 -4 11.4 13.7
4 -6 4 18 11
-4 -6 -4 14.4 8.4
4 6 4 -2.7 13
-4 6 -4 11.7 11.3
5 -6 4 183.78 26.4
-5 -6 -4 176.38 28.4
-5 -6 -4 167.38 19.6
5 6 4 187.98 30.4
-5 6 -4 153.08 23.4
-6 -6 -4 62.99 18.1
-6 -6 -4 46.9 12.3
6 -6 4 38.1 14.7
6 6 4 57.39 19.5
-6 6 -4 38.6 13.5
-7 -6 -4 8.2 9.6
7 -6 4 9 11.7
-7 -6 -4 3.7 12.7
-7 6 -4 8.5 10.2
7 6 4 -3.7 14.6
8 -6 4 6.3 11.8
-8 -6 -4 15.5 9.8
8 -6 4 6.6 7.4
-8 -6 -4 -2.4 12.2
-8 6 -4 19.2 10.8
8 6 4 52.09 17.6
-9 -6 -4 -4.7 8.6
9 -6 4 4.6 6.8
-9 -6 -4 -14.1 11.8
9 -6 4 -13.3 9.3
9 6 4 4.6 14.3
-9 6 -4 -2 6.4
10 -6 4 5.5 11.9
-10 -6 -4 6.1 9.5
-10 -6 -4 2.3 14.7
10 -6 4 12.1 7
-10 6 -4 3 10.3
10 6 4 -32.2 14.4
-10 6 -4 8.2 6.6
-11 -6 -4 -3.9 10.1
11 -6 4 5.8 12.4
11 -6 4 8.9 7.6
-11 -6 -4 18.6 16.7
-11 6 -4 2.6 6.4
11 6 4 -4.2 14
-11 6 -4 2.7 11.1
-12 -6 -4 -14.4 14.1
-12 -6 -4 0.2 11.8
12 -6 4 10.7 13.2
12 -6 4 20.7 8.8
12 6 4 9.8 18.1
-12 6 -4 -6.2 12.5
-12 6 -4 3.5 5.7
12 -7 -4 11.3 10
-12 -7 4 14.2 11.6
12 -7 -4 15.9 14.4
-12 -7 4 10.6 15.3
12 7 -4 18.7 20.6
11 -7 -4 5.9 8.6
11 -7 -4 -13.4 11.4
-11 -7 4 0.3 14.4
-11 -7 4 16.1 12
-11 7 4 -2.4 10.4
11 7 -4 11.5 19.1
10 -7 -4 -1.7 7.4
-10 -7 4 -12 11.8
10 -7 -4 27.2 14.9
-10 -7 4 -8.8 8.7
10 7 -4 13.6 18.2
9 -7 -4 13.7 8.2
-9 -7 4 13.2 14.9
-9 -7 4 27.7 13.2
9 -7 -4 26.6 13.3
-9 7 4 12.9 12
9 7 -4 10.1 17.5
-8 -7 4 17.9 11.5
8 -7 -4 17.2 8.4
8 -7 -4 14.8 12
-8 -7 4 -2.2 14.1
8 7 -4 50.69 18.4
-8 7 4 11.6 11.9
7 -7 -4 31.9 13.7
-7 -7 4 27.8 14.5
-7 -7 4 27 11.1
7 7 -4 33.5 15.7
-7 7 4 16.1 12.3
6 -7 -4 41 15.5
-6 -7 4 19.8 11.1
-6 -7 4 44.2 18
6 7 -4 40.9 18.9
-6 7 4 42.1 16
5 -7 -4 16 12.1
-5 -7 4 3.7 12.5
-5 -7 4 -3.8 8.8
-5 7 4 3.1 11.7
5 7 -4 26 15.9
-4 -7 4 30.6 14.8
-4 -7 4 33.4 12.7
4 -7 -4 27.3 13.2
4 -7 -4 34.2 10.8
-4 7 4 45.6 16
4 7 -4 32.3 17
-3 -7 4 4.2 9.9
-3 -7 4 -10.1 11.1
3 -7 -4 -4.8 10.3
3 -7 -4 -2.7 7.4
3 7 -4 -0.4 12.4
-3 7 4 -2.8 11.1
2 -7 -4 77.79 14.9
-2 -7 4 93.19 20
-2 -7 4 86.39 16.5
2 -7 -4 101.19 21.2
2 7 -4 112.99 23.2
-2 7 4 62.59 19.4
-1 -7 4 47.5 13.2
-1 -7 4 50.69 17.6
1 -7 -4 42.1 16.7
1 -7 -4 49.1 12.2
-1 7 4 57.19 18.7
1 7 -4 45.2 17
0 -7 4 23.7 11.3
0 -7 -4 45.8 12.7
0 -7 -4 11.6 15.3
0 -7 4 40.6 15.3
0 7 -4 49.1 16.6
0 7 4 34 16.6
-1 -7 -4 19.4 14.7
-1 -7 -4 38.1 11.4
1 -7 4 49.3 17.1
1 -7 4 20 11.1
1 7 4 44.6 17.2
-1 7 -4 47.8 16.2
-2 -7 -4 37.1 16.4
-2 -7 -4 43.5 12.7
2 -7 4 29.4 11.5
2 -7 4 26.1 13.3
-2 7 -4 47.4 15.3
2 7 4 67.69 19.3
3 -7 4 103.79 16.8
-3 -7 -4 71.49 15.1
-3 -7 -4 110.59 24
3 -7 4 95.59 21.4
-3 7 -4 110.29 21.9
3 7 4 105.69 23.6
-4 -7 -4 60.09 18.8
-4 -7 -4 21.5 11
4 -7 4 59.39 17.1
4 7 4 70.19 20.5
-4 7 -4 39.3 15.7
-5 -7 -4 19.3 12.8
5 -7 4 17.3 13
-5 -7 -4 18 10.8
5 7 4 6.2 15.2
-5 7 -4 -10.5 9.4
-6 -7 -4 11 14.6
6 -7 4 4 11.7
-6 -7 -4 15.3 11
-6 7 -4 20.1 12.8
6 7 4 16.2 16.3
7 -7 4 -3.1 10.2
-7 -7 -4 22.2 15.8
-7 -7 -4 5.2 10.9
7 7 4 12.7 15.9
-7 7 -4 15 9.9
-8 -7 -4 14.9 15.6
-8 -7 -4 -1.6 9.1
8 -7 4 24.4 15
8 7 4 -0.7 17.7
-8 7 -4 31.7 13.6
-9 -7 -4 26.5 13.5
9 -7 4 17.2 11.6
9 -7 4 9.2 7.9
-9 -7 -4 19.3 16.8
9 7 4 19.2 18.4
-9 7 -4 7.1 10.6
10 -7 4 22.2 14.8
-10 -7 -4 39.9 18.4
10 -7 4 19.2 9.1
-10 -7 -4 9 12.7
10 7 4 11.3 17.7
-10 7 -4 10.8 8.6
-9 -8 4 7.4 11.3
9 -8 -4 6.7 14.2
-9 -8 4 15.3 15
9 8 -4 35 18.8
-9 8 4 -2.2 11.7
8 -8 -4 14.4 15.8
-8 -8 4 38.8 14.3
-8 -8 4 -1.6 14.7
-8 8 4 16.4 14.6
8 8 -4 38.6 22.3
-7 -8 4 15.1 15.8
7 -8 -4 -2.8 11.9
-7 -8 4 60.99 14.6
-7 8 4 24 14.1
7 8 -4 6.2 17.1
6 -8 -4 -10 12.5
-6 -8 4 25.6 15.8
-6 -8 4 11.6 11.4
-6 8 4 -3.5 10
6 8 -4 31.8 19.7
-5 -8 4 49.6 18.7
5 -8 -4 19.2 14.9
-5 -8 4 24.8 12.8
5 8 -4 27.6 18.3
-5 8 4 13.4 13.8
-4 -8 4 6.9 14.7
4 -8 -4 17.5 10.4
4 -8 -4 1.1 13.3
-4 -8 4 -2.5 9
4 8 -4 2.8 15.9
-4 8 4 4.6 13.8
-3 -8 4 12 11.4
3 -8 -4 11.5 13.9
3 -8 -4 1.8 9
-3 -8 4 -4 11.5
3 8 -4 -8.9 15.4
-3 8 4 12.8 13.9
-2 -8 4 18.1 15.2
-2 -8 4 16.3 10.5
2 -8 -4 39.3 16.9
2 -8 -4 16 10.8
-2 8 4 13.8 14.1
2 8 -4 10.4 15.3
1 -8 -4 23.3 11.5
-1 -8 4 -7.4 9.6
1 -8 -4 8.7 14.1
-1 -8 4 40 17.7
1 8 -4 18.5 15.6
-1 8 4 20.5 17.2
0 -8 -4 8 11
0 -8 4 5.6 9.5
0 -8 -4 7.2 14.5
0 -8 4 20.6 14.6
0 8 4 19.1 15.4
0 8 -4 30.1 15
-1 -8 -4 16.9 14.6
-1 -8 -4 4.3 9.1
1 -8 4 15 10.8
1 -8 4 29.7 17.5
-1 8 -4 28.4 16.2
1 8 4 34.5 18.3
2 -8 4 152.58 26.1
2 -8 4 127.39 19.7
-2 -8 -4 122.79 27.3
-2 -8 -4 73.19 17
-2 8 -4 126.99 25.1
2 8 4 116.99 24.6
3 -8 4 1.1 12.2
3 -8 4 -5.3 9.5
-3 -8 -4 8.8 16.2
-3 -8 -4 -11.6 8.2
-3 8 -4 27.9 15
3 8 4 -12.1 16.3
-4 -8 -4 -2.1 14.7
-4 -8 -4 1.2 9
4 8 4 10.7 20.2
-4 8 -4 23.9 16
-5 -8 -4 31.9 17.4
-5 -8 -4 -2.2 9.8
5 -8 4 -6.2 11.8
-5 8 -4 3 11.9
5 8 4 -7.4 16.2
6 -8 4 12.4 12.4
-6 -8 -4 1.9 8.7
-6 -8 -4 -6.9 13.7
6 8 4 -8.8 13.6
-6 8 -4 -2.3 10.4
-7 -8 -4 -14.3 14.7
-7 -8 -4 -7.5 9.5
7 -8 4 8.1 12.8
-7 8 -4 -8.5 11.4
7 8 4 -4.3 16.8
-8 -8 -4 -6.7 10.2
8 -8 4 9 13.6
-8 -8 -4 -16 13.5
-8 8 -4 11.2 12.5
8 8 4 -13.3 16
-6 -9 4 3.1 12.4
6 -9 -4 13.3 16.6
-6 -9 4 -4 14.6
-6 9 4 9.8 14.4
6 9 -4 17.7 21.4
-5 -9 4 74.99 16.5
-5 -9 4 28 18.4
5 -9 -4 28.6 16.1
5 9 -4 120.49 28.4
-5 9 4 27.6 16.4
-4 -9 4 77.19 17.6
4 -9 -4 76.39 23.7
4 -9 -4 58.59 15.6
-4 -9 4 76.49 22.1
-4 9 4 59.89 20
4 9 -4 80.89 25.4
3 -9 -4 11.3 16.7
3 -9 -4 12.2 12
-3 -9 4 2 11.3
-3 -9 4 63.59 21
-3 9 4 -19.6 12.6
3 9 -4 6.3 16.2
-2 -9 4 14.3 13.7
2 -9 -4 16.1 17
2 -9 -4 12.9 11.5
-2 -9 4 16.6 16.9
2 9 -4 0.5 17.5
-2 9 4 28.3 17.8
-1 -9 4 2.4 15.7
1 -9 -4 11.9 12.3
-1 -9 4 51.19 14.5
1 -9 -4 7.9 16.6
-1 9 4 -9.2 13.8
1 9 -4 21.7 17
0 -9 -4 2.6 11.2
0 -9 4 14.3 14.3
0 -9 4 -0.6 11
0 -9 -4 -7.7 14.1
0 9 4 -4.9 14.2
0 9 -4 -6.6 13.9
1 -9 4 24.8 17.8
1 -9 4 19.5 13.1
-1 -9 -4 16.4 12.4
-1 -9 -4 2.3 14.1
-1 9 -4 -7.4 12.7
1 9 4 17.9 18.4
-2 -9 -4 -0.1 10.3
-2 -9 -4 -1.4 15.5
2 -9 4 -4.1 10.6
2 -9 4 17.4 16.7
2 9 4 2.9 18.3
-2 9 -4 -1.9 13.4
-3 -9 -4 20 12.2
3 -9 4 34 13.3
-3 -9 -4 1.6 15.5
3 -9 4 62.29 20.4
-3 9 -4 33.5 17.6
3 9 4 75.69 26.7
-4 -9 -4 24.7 18.1
-4 -9 -4 4.1 10.9
4 -9 4 7.1 14
-4 9 -4 53.59 18
4 9 4 5.3 17.7
17 0 -5 21.4 12.4
-17 0 5 15.4 11.7
-17 0 5 25 13.3
16 0 -5 19.1 12.9
-16 0 5 31 13
16 0 -5 17.3 8.3
-16 0 5 20.2 13.2
-15 0 5 17.1 10.6
-15 0 5 6.5 10.5
15 0 -5 13.3 7.9
15 0 -5 39.2 12.7
-15 0 5 3.9 9.5
-14 0 5 13.6 9.7
14 0 -5 -3 5.8
-14 0 5 19.5 11.2
-14 0 5 13.5 9.1
14 0 -5 18.9 10.7
-13 0 5 8.9 8
13 0 -5 32.4 10
-13 0 5 19.1 9.9
-13 0 5 16.4 11
13 0 -5 16.5 7.7
12 0 -5 11.9 6.3
-12 0 5 4.2 6.8
-12 0 5 6 9
-12 0 5 5.3 7.7
12 0 -5 -0.6 7.7
11 0 -5 33 5.2
-11 0 5 18.1 8.7
-11 0 5 40.6 9
11 0 -5 27.5 7.8
-11 0 5 28.5 8.7
11 0 -5 17.8 7.9
10 0 -5 166.18 13
-10 0 5 149.99 15.7
-10 0 5 155.18 16.3
-10 0 5 173.98 18.9
10 0 -5 157.38 15.1
10 0 -5 167.58 16.2
-9 0 5 0.1 4.3
-9 0 5 1.3 5
-9 0 5 13.2 7.5
9 0 -5 3.4 4.5
9 0 -5 3.4 4.7
9 0 -5 5.5 3.4
-9 0 5 3.1 5.1
9 0 -5 4.6 4.5
-8 0 5 6.4 4.5
8 0 -5 3.9 1.9
-8 0 5 4.5 6
8 0 -5 8.2 3.4
-8 0 5 0.1 3.7
8 0 -5 6.1 4.5
-8 0 5 6.7 4.5
-8 0 5 1.4 2.8
8 0 -5 1.6 4.3
8 0 -5 11.9 4.6
7 0 -5 28.7 6
-7 0 5 41.5 6.8
-7 0 5 41.1 9.1
7 0 -5 46.7 6.8
-7 0 5 34.6 6
7 0 -5 31.2 5.2
-7 0 5 25.6 5.2
7 0 -5 36.3 4.1
-7 0 5 32 7
7 0 -5 38.4 6.5
-6 0 5 684.63 46.6
6 0 -5 713.83 46.6
6 0 -5 671.23 46.6
-6 0 5 625.74 47.3
-6 0 5 700.43 46.7
6 0 -5 677.73 46.4
6 0 -5 648.84 47.2
6 0 -5 737.63 45.6
-6 0 5 663.73 49.3
-6 0 5 662.93 46.6
-5 0 5 84.99 7.9
5 0 -5 105.29 8.7
5 0 -5 91.99 9.1
-5 0 5 95.29 9.5
5 0 -5 96.29 7.8
5 0 -5 86.29 8.1
-5 0 5 90.79 11.5
-5 0 5 86.99 7.9
-5 0 5 92.59 8.6
4 0 -5 865.01 54.19
4 0 -5 857.01 54.09
-4 0 5 807.22 53.89
4 0 -5 801.92 55.19
4 0 -5 848.42 55.49
-4 0 5 742.43 56.39
-4 0 5 846.42 55.39
-4 0 5 799.22 54.89
-4 0 5 822.32 55.49
-4 0 5 766.12 53.89
-3 0 5 280.17 23.8
-3 0 5 297.27 23
-3 0 5 362.56 23.5
3 0 -5 343.07 23.4
-3 0 5 335.07 23.5
3 0 -5 331.87 23.2
1 0 -5 1173.98 81.69
-1 0 5 1249.18 81.59
1 0 -5 1227.18 81.49
-1 0 5 1255.77 82.49
-1 0 5 1237.78 81.59
-1 0 5 1271.57 81.79
0 0 -5 13.8 3.9
0 0 5 9.3 4.3
0 0 5 8.9 2.8
0 0 5 12.3 4.1
0 0 5 8 3.6
0 0 -5 9.7 2.9
0 0 -5 7.7 4
0 0 -5 9.2 3.6
-1 0 -5 336.77 20.8
1 0 5 322.57 23
1 0 5 319.47 22.9
-1 0 -5 305.67 20.6
-1 0 -5 284.47 22.4
1 0 5 321.37 22.4
-1 0 -5 277.07 22.6
-1 0 -5 298.17 22.3
-2 0 -5 158.88 14.2
2 0 5 164.28 13
-2 0 -5 178.58 12.3
-2 0 -5 184.68 15.1
2 0 5 170.48 14.9
2 0 5 194.58 13.7
-2 0 -5 148.59 13.3
2 0 5 192.58 15
3 0 5 100.99 8.3
-3 0 -5 93.99 10.2
-3 0 -5 73.79 8.3
3 0 5 81.79 8.9
3 0 5 94.09 10.4
-3 0 -5 98.19 10.7
-3 0 -5 98.09 7.8
3 0 5 85.69 10.4
4 0 5 72.99 7.1
-4 0 -5 74.89 7.3
4 0 5 77.29 10.8
4 0 5 78.79 10.9
-4 0 -5 74.29 10.3
-4 0 -5 68.19 5.4
-4 0 -5 67.29 7.2
-5 0 -5 125.59 10.9
-5 0 -5 110.89 12.7
5 0 5 121.19 10.2
-5 0 -5 138.69 14.3
-5 0 -5 123.69 10.1
5 0 5 110.99 14.7
5 0 5 115.99 13.7
-6 0 -5 12.6 4.6
6 0 5 8 6.2
-6 0 -5 8 2.7
-6 0 -5 1.9 6.5
-6 0 -5 -0.3 4.7
6 0 5 3 5.4
6 0 5 5.1 2.7
-7 0 -5 15.4 5.2
7 0 5 -2.3 5.7
7 0 5 10.8 3.2
-7 0 -5 6.6 6.4
-7 0 -5 11.6 3.3
7 0 5 4.6 6.6
-7 0 -5 7.4 7.9
-8 0 -5 97.19 11.9
8 0 5 83.39 7.6
8 0 5 92.89 15.2
-8 0 -5 83.19 8.3
-8 0 -5 96.99 16.2
-9 0 -5 -6.2 5.1
9 0 5 2 8.6
-9 0 -5 -5.4 7.1
-9 0 -5 6.2 4
9 0 5 2.4 2.3
-10 0 -5 69.59 15.5
-10 0 -5 60.39 11
10 0 5 48.1 13.5
-10 0 -5 46.1 7.4
11 0 5 20.3 8.5
-11 0 -5 33.2 6.4
11 0 5 9.7 10.4
-11 0 -5 9.2 11.6
-11 0 -5 22.3 8.9
12 0 5 24.9 8.6
-12 0 -5 22.3 12.9
-12 0 -5 18 8.2
12 0 5 25.3 13.1
-12 0 -5 22.8 6.6
-13 0 -5 10.8 6.4
13 0 5 3.7 7.4
-13 0 -5 4.2 12.9
-13 0 -5 1.6 8.8
13 0 5 14.7 12.3
-14 0 -5 15.9 10.1
-14 0 -5 -17.2 10.4
14 0 5 1.9 8.5
14 0 5 22.9 15.2
15 0 5 6.2 9.5
15 0 5 15.3 12.9
-15 0 -5 2.9 14.5
-15 0 -5 8.1 10.4
-17 -1 5 -13.1 10.1
-17 -1 5 4.1 12
17 -1 -5 4.1 12.7
17 -1 -5 -0.7 7.1
-17 1 5 -22.3 11.3
17 1 -5 4.4 11.7
-17 1 5 -3.7 10.2
-16 -1 5 9.3 10.1
16 -1 -5 -4.1 7
-16 -1 5 19.6 11.8
16 -1 -5 -7.2 10.6
-16 1 5 3.4 10.9
-16 1 5 -8.8 8.9
16 1 -5 -12.6 9.8
-15 -1 5 14.3 12.7
15 -1 -5 15.5 8.2
-15 -1 5 26.1 12.1
-15 -1 5 21.5 11.1
15 -1 -5 43.9 13.3
-15 1 5 40.8 13.7
-15 1 5 25.6 11.7
-15 1 5 57.69 16.1
15 1 -5 34.9 13.3
-14 -1 5 -13.4 7.7
-14 -1 5 9.3 8.8
14 -1 -5 1.5 7.9
-14 -1 5 -0.1 8.7
14 -1 -5 11.6 7.3
-14 1 5 -10.8 7.4
-14 1 5 -2.3 8.7
14 1 -5 2.2 3.6
14 1 -5 3.3 8.6
-14 1 5 15.4 12.5
13 -1 -5 83.69 14.5
-13 -1 5 62.69 14
-13 -1 5 68.09 12.8
-13 -1 5 81.59 14.9
13 -1 -5 82.49 12.5
-13 1 5 71.59 17.4
-13 1 5 64.89 14.6
-13 1 5 74.89 13.9
13 1 -5 101.89 15.9
13 1 -5 76.09 8.3
-12 -1 5 0.1 6.8
-12 -1 5 8.1 8.4
-12 -1 5 6.8 6.2
12 -1 -5 3.3 5.4
12 -1 -5 -1.6 6.3
12 1 -5 5.3 3.8
12 1 -5 -3.7 4.9
-12 1 5 9.7 10.8
12 1 -5 -10.3 6.7
-12 1 5 -2.1 6.7
-12 1 5 2.3 7.4
11 -1 -5 118.19 15.9
-11 -1 5 154.38 16.2
-11 -1 5 135.39 18.1
11 -1 -5 129.99 14.3
-11 -1 5 116.49 15.7
-11 1 5 162.38 23.2
11 1 -5 110.79 15.6
-11 1 5 140.69 18.2
-11 1 5 139.59 17.4
11 1 -5 122.99 11.3
11 1 -5 122.59 13.3
10 -1 -5 42.8 8.7
-10 -1 5 26.5 8.6
-10 -1 5 38.8 9
10 -1 -5 22.3 7.3
-10 -1 5 18.3 6.6
10 1 -5 25.6 6.8
-10 1 5 31 8.1
-10 1 5 33.4 8.1
10 1 -5 24.2 5.1
-10 1 5 17.1 9.9
10 1 -5 20.5 8
-10 1 5 30.3 4.9
9 -1 -5 154.88 14.1
9 -1 -5 154.68 14.3
-9 -1 5 122.89 13.3
-9 -1 5 132.89 14.7
-9 -1 5 147.59 15.3
9 -1 -5 144.79 13.8
-9 -1 5 171.48 15.6
9 1 -5 145.29 13.3
-9 1 5 149.88 14.8
-9 1 5 163.78 21
-9 1 5 146.99 14.8
9 1 -5 145.79 12.2
-9 1 5 129.29 13.5
9 1 -5 138.99 14.2
-9 1 5 125.49 11.6
9 1 -5 125.59 13.6
8 -1 -5 3.1 4.2
-8 -1 5 4.7 5
-8 -1 5 -1.9 4.1
8 -1 -5 2.9 4.6
-8 -1 5 -0.3 3.6
-8 -1 5 1.4 4.8
8 -1 -5 -0.6 3.5
-8 1 5 4.4 4.2
-8 1 5 7.7 7.7
-8 1 5 4 5.2
8 1 -5 3.4 3.4
8 1 -5 22.2 7.7
8 1 -5 11 5.2
-8 1 5 4.6 3.2
8 1 -5 4.8 4.1
8 1 -5 7.3 5.1
-8 1 5 2.6 4.8
7 -1 -5 316.47 22.5
7 -1 -5 302.77 23.6
-7 -1 5 348.27 24.6
-7 -1 5 294.47 23
-7 -1 5 294.87 24.4
-7 -1 5 314.37 24
7 -1 -5 296.47 23.7
7 -1 -5 307.17 23.6
-7 1 5 299.77 23.9
-7 1 5 273.47 24
-7 1 5 321.17 22.7
-7 1 5 332.17 27.8
7 1 -5 313.17 23.7
-7 1 5 323.37 23.7
7 1 -5 305.47 26.4
7 1 -5 329.37 23.5
7 1 -5 322.07 23
7 1 -5 295.97 23.3
6 -1 -5 250.77 19.7
6 -1 -5 239.28 19.2
-6 -1 5 247.08 18.7
-6 -1 5 249.38 17.3
-6 -1 5 265.97 19.9
6 -1 -5 253.07 19.4
-6 -1 5 246.38 19.7
6 -1 -5 252.37 18.6
-6 -1 5 264.57 20.3
6 1 -5 248.48 19
6 1 -5 266.77 19.3
-6 1 5 261.17 19.4
6 1 -5 239.08 21.5
-6 1 5 234.08 19.8
6 1 -5 248.48 19.3
-6 1 5 260.47 19.7
6 1 -5 252.27 19.2
-6 1 5 226.58 18.7
-5 -1 5 29.4 5.8
-5 -1 5 36.1 5.8
5 -1 -5 32.8 5.9
-5 -1 5 21.8 4
5 -1 -5 32.4 5.4
5 -1 -5 35.4 5.4
-5 -1 5 17.8 4.7
5 -1 -5 22.2 5.1
5 1 -5 29.2 5.4
-5 1 5 32.5 5.7
5 1 -5 20 4.9
-5 1 5 26.8 5.1
5 1 -5 27.2 4.8
5 1 -5 24.4 4.9
5 1 -5 33.8 7.2
-5 1 5 24.1 4.9
-5 1 5 23.6 5.2
-4 -1 5 3593.44 246.58
-4 -1 5 3671.33 246.18
-4 -1 5 3437.66 246.58
4 -1 -5 3863.81 246.38
4 -1 -5 3671.03 246.28
-4 -1 5 3916.31 245.78
4 -1 -5 3902.61 246.88
4 -1 -5 4016.5 246.98
-4 -1 5 3930.61 246.88
4 -1 -5 3802.82 246.58
-4 1 5 3548.64 246.58
4 1 -5 3732.73 246.78
4 1 -5 3864.71 246.08
-4 1 5 3955 245.88
4 1 -5 3628.54 246.38
-4 1 5 3484.35 246.58
-3 -1 5 2873.91 188.18
3 -1 -5 3005.2 188.08
-3 -1 5 2439.86 187.38
3 -1 -5 3038.7 188.18
-3 -1 5 2930.31 187.88
3 -1 -5 2825.02 187.68
-3 -1 5 2619.54 186.98
-3 -1 5 2782.62 187.08
3 1 -5 2812.32 187.38
-3 1 5 2940.51 187.88
-3 1 5 3002.4 188.28
3 1 -5 2926.81 188.08
3 1 -5 2758.92 187.58
3 1 -5 3029.1 188.38
2 -1 -5 115.39 9.9
2 -1 -5 109.69 9.3
2 -1 -5 125.79 9.8
-2 -1 5 92.99 9.1
-2 -1 5 100.99 8.6
2 -1 -5 115.09 9.9
-2 -1 5 116.19 9.2
2 -1 -5 106.39 10
-2 -1 5 110.09 9.7
-2 -1 5 112.79 8.7
2 1 -5 110.49 9.3
-2 1 5 96.89 9.1
2 1 -5 93.19 9.5
-2 1 5 111.79 9.7
-2 1 5 100.39 9
2 1 -5 100.49 8.7
-2 1 5 94.19 9.4
2 1 -5 111.19 9
-1 -1 5 81.99 8.2
1 -1 -5 99.09 9.5
1 -1 -5 101.59 9.2
1 -1 -5 108.09 10
1 -1 -5 94.19 8.7
-1 -1 5 80.59 8.8
-1 -1 5 105.69 8
1 -1 -5 83.29 7.9
1 -1 -5 89.09 8.1
-1 -1 5 90.09 7.4
-1 -1 5 92.79 9.3
-1 1 5 79.89 8.5
-1 1 5 97.19 9.5
-1 1 5 89.69 9.2
1 1 -5 98.79 7.4
1 1 -5 102.99 8.6
1 1 -5 107.69 9
-1 1 5 91.79 10.3
1 1 -5 92.49 8.9
-1 1 5 98.19 8.2
0 -1 5 541.95 37.8
0 -1 -5 537.05 39.4
0 -1 -5 559.74 39
0 -1 -5 560.74 39.5
0 -1 5 576.34 37.7
0 -1 5 537.85 39.2
0 -1 5 538.15 38.9
0 -1 -5 557.24 39.3
0 -1 5 583.24 39.2
0 1 -5 556.24 39.2
0 1 -5 607.84 37.5
0 1 5 551.24 39.6
0 1 -5 498.05 38.8
0 1 5 579.34 38.3
0 1 5 640.04 39.6
0 1 5 550.44 39.2
0 1 5 642.54 40.1
-1 -1 -5 328.97 22.9
-1 -1 -5 268.07 22.2
1 -1 5 282.87 19.9
1 -1 5 279.77 22.2
-1 -1 -5 299.07 22.3
1 -1 5 289.57 21.6
1 -1 5 328.87 22.5
-1 -1 -5 305.37 20.8
1 1 5 297.67 20.7
1 1 5 291.37 21.7
1 1 5 305.27 22.6
-1 1 -5 253.07 21.4
1 1 5 299.87 22.4
-1 1 -5 305.07 20.1
1 1 5 319.77 22.9
-2 -1 -5 708.03 52.39
2 -1 5 834.22 52.59
2 -1 5 815.22 51.29
-2 -1 -5 707.63 52.29
2 -1 5 705.43 51.89
-2 -1 -5 785.32 50.59
2 1 5 752.52 50.49
-2 1 -5 717.53 52.09
-2 1 -5 724.53 52.49
2 1 5 806.32 52.79
2 1 5 712.03 51.79
2 1 5 708.43 52.19
2 1 5 783.72 51.39
-2 1 -5 780.12 50.09
-2 1 -5 730.23 51.09
3 -1 5 112.29 9.4
3 -1 5 119.59 11.8
-3 -1 -5 110.89 9.4
-3 -1 -5 107.29 13
-3 -1 -5 111.59 11.9
3 -1 5 93.89 11.1
-3 1 -5 100.99 11.8
-3 1 -5 112.29 12.1
3 1 5 120.19 10.2
3 1 5 92.39 11.6
3 1 5 107.09 10.9
3 1 5 111.39 9.5
3 1 5 103.09 11.8
-3 1 -5 95.99 9.3
4 -1 5 113.59 8.6
4 -1 5 119.69 12.6
-4 -1 -5 131.49 10.7
-4 -1 -5 115.39 12.8
-4 -1 -5 154.28 14.1
4 -1 5 127.69 13.5
4 -1 5 128.39 10.4
-4 1 -5 139.49 12.3
4 1 5 107.49 10.6
-4 1 -5 106.39 10.2
4 1 5 116.19 13.5
-4 1 -5 154.48 14
-4 1 -5 153.38 14.1
4 1 5 135.99 12.2
4 1 5 131.69 11.3
4 1 5 108.89 13.2
-5 -1 -5 43.7 9.7
-5 -1 -5 45 5.1
5 -1 5 41.4 4
-5 -1 -5 37.2 8.9
5 -1 5 46.4 5.8
5 -1 5 51.59 9.3
5 -1 5 44.1 9.2
-5 -1 -5 48.3 6.9
5 1 5 48 6.5
-5 1 -5 56.39 10.4
-5 1 -5 47.5 6.2
5 1 5 41.6 7.7
-5 1 -5 43.8 7.8
5 1 5 55.09 10.3
-5 1 -5 54.29 10.4
5 1 5 46.5 7.7
5 1 5 41.8 9.1
6 -1 5 19.5 7.9
-6 -1 -5 33.1 6.3
6 -1 5 20.5 6.9
-6 -1 -5 42.9 10.4
6 -1 5 30.3 3.7
-6 -1 -5 27.7 7.9
-6 -1 -5 37.3 4.8
6 1 5 28.8 8.8
-6 1 -5 30.1 9
-6 1 -5 32.9 5
6 1 5 40.5 5.8
6 1 5 31.3 7.7
6 1 5 47.9 7.7
6 1 5 28.9 8.1
-6 1 -5 30.3 7.6
-6 1 -5 25.1 8.3
-7 -1 -5 159.28 17.7
7 -1 5 160.88 11.7
-7 -1 -5 129.89 15.8
7 -1 5 159.48 16.1
7 -1 5 187.48 18.3
-7 -1 -5 145.29 12.3
-7 -1 -5 139.59 13.9
7 1 5 164.68 17.8
7 1 5 127.09 15.7
-7 1 -5 197.78 18.6
7 1 5 134.79 16.2
-7 1 -5 178.08 16.3
7 1 5 170.18 13
7 1 5 170.48 15
-7 1 -5 126.79 16.3
-7 1 -5 165.38 12.3
-8 -1 -5 5 3.4
8 -1 5 -5.6 7
-8 -1 -5 1.8 7.4
-8 -1 -5 5.6 5.4
8 1 5 6.9 3.3
8 1 5 -3.4 6.4
8 1 5 -2.4 7.3
-8 1 -5 11.8 6.1
-8 1 -5 4.9 8
8 1 5 7 5.4
9 -1 5 97.79 16.3
-9 -1 -5 82.59 16.4
-9 -1 -5 72.29 11.2
-9 -1 -5 63.99 8.4
-9 1 -5 84.19 16
9 1 5 61.29 7.2
9 1 5 72.59 14.5
-9 1 -5 77.39 12.8
9 1 5 67.79 10.9
-10 -1 -5 56.29 15.5
-10 -1 -5 58.89 8.4
-10 -1 -5 44.1 10.2
10 -1 5 88.59 16.4
10 1 5 59.19 6.9
-10 1 -5 51.79 11.6
10 1 5 42.2 9.8
10 1 5 66.39 15.3
-10 1 -5 82.99 17.2
-11 -1 -5 26.4 9
-11 -1 -5 14.3 5.9
11 -1 5 15.4 11.8
-11 -1 -5 22.1 12.9
-11 1 -5 21 11.7
11 1 5 27.3 4.2
-11 1 -5 48 11.5
11 1 5 32.3 13.1
11 1 5 28.9 8.8
-12 -1 -5 66.29 12.7
12 -1 5 63.09 17.3
-12 -1 -5 83.89 18.3
-12 -1 -5 65.09 9.6
-12 1 -5 47.1 15.5
12 1 5 72.09 17.5
-12 1 -5 68.79 14.4
12 1 5 60.19 12
-13 -1 -5 49.4 16.9
-13 -1 -5 54.39 12.2
-13 -1 -5 54.69 9.5
13 -1 5 54.79 16.8
-13 1 -5 52.69 12.9
13 1 5 36.2 16.2
13 1 5 32.6 10
-13 1 -5 61.99 17.8
-14 -1 -5 3.2 11.2
-14 -1 -5 -3 7.9
14 -1 5 -18.5 12.3
-14 1 -5 25.8 11.4
14 1 5 6 12.5
-14 1 -5 28.3 13.3
14 1 5 14 8.8
-15 -1 -5 23.6 16.2
15 -1 5 3.1 13.5
15 -1 5 1.2 8.4
-15 -1 -5 7.4 9.6
-15 1 -5 -0.3 9.9
15 1 5 -2.5 8.7
15 1 5 13.1 14
-15 1 -5 -1.5 13.6
-16 -2 5 12.2 12.5
-16 -2 5 5.8 9.8
16 -2 -5 19 11.6
16 -2 -5 1.2 7.3
-16 2 5 21.2 15.7
-16 2 5 11.6 12.4
16 2 -5 -3.8 14
16 2 -5 5.9 5.7
-15 -2 5 26.6 10.7
-15 -2 5 4.7 10.6
15 -2 -5 13.9 7.8
15 -2 -5 7 10.8
-15 -2 5 23.2 12.7
15 2 -5 20.6 5.7
-15 2 5 29.4 12.2
15 2 -5 44.8 13.9
-15 2 5 22.2 14
14 -2 -5 28 9.5
-14 -2 5 66.29 13.2
-14 -2 5 38.2 11.4
14 -2 -5 54.09 12.5
-14 -2 5 21.4 11.9
14 2 -5 27.4 6.2
-14 2 5 31.1 11.4
14 2 -5 15.2 10.8
-14 2 5 21.9 12.3
-14 2 5 21.7 16.1
-13 -2 5 25.2 9.6
13 -2 -5 25.8 10.8
-13 -2 5 31.3 11.7
13 -2 -5 30 9.5
-13 -2 5 50.29 12
-13 2 5 36.7 11.5
-13 2 5 36 14.1
13 2 -5 47.7 12.5
-13 2 5 29.5 12.2
13 2 -5 41.1 7
-12 -2 5 32.1 9.5
-12 -2 5 25.5 10.4
12 -2 -5 32.8 10.1
12 -2 -5 36.4 9.5
-12 -2 5 19.9 8.7
-12 2 5 36.1 5.1
-12 2 5 30.8 10
12 2 -5 20.3 10.1
-12 2 5 61.89 16.5
-12 2 5 13.9 10.5
12 2 -5 40.2 7.4
-11 -2 5 62.99 11.3
-11 -2 5 65.79 13.5
-11 -2 5 62.79 12.1
11 -2 -5 80.19 12.5
11 -2 -5 80.29 12.3
-11 2 5 99.19 15.9
-11 2 5 63.29 16.5
11 2 -5 78.09 9.9
-11 2 5 69.19 7.7
11 2 -5 87.59 15.1
-11 2 5 72.39 13.3
-10 -2 5 37.7 9.8
-10 -2 5 64.79 12.3
10 -2 -5 43.1 9
10 -2 -5 40 9.1
-10 -2 5 49.3 9.1
-10 2 5 36.4 13.1
10 2 -5 61.59 10.9
-10 2 5 45.4 11.7
10 2 -5 27.7 6.9
-10 2 5 44 6.4
-10 2 5 44.4 10
-9 -2 5 11.5 7.1
9 -2 -5 13.4 5.7
-9 -2 5 18.9 5.8
-9 -2 5 11.6 6
9 -2 -5 17.5 6.7
-9 2 5 16.8 7.7
-9 2 5 14.2 4.4
9 2 -5 8.4 4.9
-9 2 5 19.7 7.6
9 2 -5 14.9 7.7
8 -2 -5 4.7 5.5
-8 -2 5 6.7 5
8 -2 -5 11.6 5.7
-8 -2 5 3.9 4.1
-8 -2 5 11.4 5.2
-8 -2 5 2.9 6.1
8 -2 -5 4 5.5
-8 2 5 6.7 3.7
-8 2 5 1.2 4
8 2 -5 3.3 4.8
-8 2 5 1.2 5.9
-8 2 5 1.8 5.3
8 2 -5 -2 4.7
8 2 -5 7.5 4.5
8 2 -5 6.4 5.9
7 -2 -5 62.49 10.3
7 -2 -5 71.89 10.4
-7 -2 5 55.29 8.8
7 -2 -5 64.69 9.3
-7 -2 5 68.59 9.9
-7 -2 5 54.59 8.7
-7 -2 5 57.29 10.3
7 2 -5 50.89 9.8
7 2 -5 76.29 10.2
7 2 -5 73.99 9.2
7 2 -5 67.29 10.4
-7 2 5 53.39 10
-7 2 5 66.29 8.2
-7 2 5 80.49 10.5
6 -2 -5 607.24 43.1
-6 -2 5 658.03 43.8
6 -2 -5 585.34 43.2
-6 -2 5 565.54 42.1
-6 -2 5 604.14 42.5
-6 -2 5 584.14 42.4
6 -2 -5 603.64 42.7
6 2 -5 666.43 42.6
6 2 -5 661.83 43.1
-6 2 5 527.15 41.6
-6 2 5 572.14 43.7
6 2 -5 571.24 43.1
-6 2 5 659.93 42.6
6 2 -5 527.25 42.8
-5 -2 5 42.4 6.8
5 -2 -5 33 7.1
5 -2 -5 30.3 6.3
-5 -2 5 41.2 8
-5 -2 5 36 6.5
5 -2 -5 28.9 6.9
-5 -2 5 42 6.4
5 2 -5 45.7 7.6
-5 2 5 23.1 5.3
5 2 -5 38.8 8
5 2 -5 30.9 6.7
-5 2 5 41.9 8.4
-5 2 5 31.6 6.5
5 2 -5 31.1 6.3
-4 -2 5 187.98 15.4
-4 -2 5 172.68 14.4
4 -2 -5 186.18 16.3
4 -2 -5 167.08 15.9
-4 -2 5 186.78 14.7
4 -2 -5 174.08 14.8
-4 -2 5 191.98 16.4
4 2 -5 186.18 16.7
4 2 -5 165.18 14.6
-4 2 5 180.58 14.8
4 2 -5 204.88 16.2
4 2 -5 172.98 15
-4 2 5 175.88 15.7
-4 2 5 215.28 16.2
-4 2 5 174.58 16.2
-3 -2 5 80.79 8.2
3 -2 -5 92.09 10.8
-3 -2 5 98.09 10.6
-3 -2 5 81.29 9.7
-3 -2 5 98.39 9
3 -2 -5 86.49 11.1
3 -2 -5 80.89 8.7
-3 2 5 83.09 8.7
3 2 -5 102.89 11.8
3 2 -5 89.69 10.2
3 2 -5 91.59 9.4
3 2 -5 95.99 8.7
-3 2 5 79.79 9.1
-3 2 5 97.39 11.4
-3 2 5 86.79 10.6
2 -2 -5 16.5 6.3
-2 -2 5 15.5 6.2
-2 -2 5 28.4 4.9
2 -2 -5 26 6.8
-2 -2 5 23.4 5.9
2 -2 -5 31.6 5.3
-2 2 5 34.2 7.2
-2 2 5 24.8 5.3
2 2 -5 26.8 4.4
2 2 -5 22.3 6.2
-2 2 5 27.3 6.9
-2 2 5 24.8 5.2
2 2 -5 15.7 5.5
2 2 -5 19.3 5.3
1 -2 -5 16 4.5
1 -2 -5 7.9 5.4
-1 -2 5 8.9 5.8
-1 -2 5 15.8 4
1 -2 -5 14.8 5.9
-1 -2 5 15.3 5.5
1 -2 -5 16.2 6.7
1 2 -5 20.9 4.8
-1 2 5 24.3 6.9
1 2 -5 15.5 5.5
1 2 -5 22.9 4
-1 2 5 28.5 7.3
-1 2 5 12.5 4.4
1 2 -5 14.9 5.6
0 -2 -5 4.8 5
0 -2 5 -1.7 4.2
0 -2 -5 7 6.1
0 -2 5 4.7 3.3
0 -2 5 0.4 5
0 -2 -5 5.7 3.6
0 -2 -5 1.3 4.6
0 2 -5 4.3 4.1
0 2 5 -2.7 3.6
0 2 5 1.9 4.7
0 2 -5 4.8 4.7
0 2 5 0.2 6.1
0 2 -5 6 2.9
0 2 -5 -5.7 4.1
1 -2 5 900.61 65.49
-1 -2 -5 963.3 65.19
-1 -2 -5 988.6 66.19
1 -2 5 938.51 63.39
-1 -2 -5 961.7 63.89
1 -2 5 1049.09 65.59
-1 -2 -5 892.21 65.19
1 2 5 967.9 66.29
-1 2 -5 851.81 65.19
1 2 5 904.61 63.79
-1 2 -5 994 64.39
-1 2 -5 853.91 62.99
1 2 5 961.6 65.69
-1 2 -5 1014.7 65.19
-2 -2 -5 300.17 24.9
2 -2 5 324.67 24.3
-2 -2 -5 292.17 23.5
-2 -2 -5 298.67 22.4
2 -2 5 293.37 24.6
-2 -2 -5 275.67 24.1
-2 2 -5 300.07 24.8
-2 2 -5 310.57 23.7
-2 2 -5 317.17 21.8
2 2 5 297.17 24.2
-2 2 -5 288.77 22.4
2 2 5 321.87 25.5
2 2 5 305.97 22.3
-3 -2 -5 953.3 68.89
-3 -2 -5 1052.39 66.39
-3 -2 -5 981.6 68.39
-3 -2 -5 952.5 66.89
3 -2 5 1030.1 68.49
3 -2 5 904.41 68.09
-3 2 -5 922.61 68.39
-3 2 -5 995.1 66.29
-3 2 -5 932.61 65.69
3 2 5 1092.69 69.49
3 2 5 988.9 67.69
3 2 5 910.41 68.19
3 2 5 983.9 66.19
-4 -2 -5 662.13 50.39
4 -2 5 631.24 51.69
-4 -2 -5 785.72 50.19
-4 -2 -5 774.02 53.29
-4 -2 -5 693.23 52.19
-4 2 -5 782.82 49.8
-4 2 -5 829.82 53.39
4 2 5 671.53 52.29
4 2 5 721.23 52.49
4 2 5 791.82 51.49
-4 2 -5 678.13 49.5
-4 2 -5 705.53 52.49
4 2 5 676.33 49.8
5 -2 5 -2.1 5.8
-5 -2 -5 14.6 4.8
5 -2 5 13.4 6.6
5 -2 5 13.5 3.3
-5 -2 -5 18.4 7.3
-5 -2 -5 17.7 8.7
5 2 5 21 5.7
5 2 5 21.9 5
-5 2 -5 12.6 6.7
5 2 5 13.2 6.7
-5 2 -5 14.7 4.3
5 2 5 16 8.3
5 2 5 7.1 5.9
-5 2 -5 20.2 8.4
-6 -2 -5 10 5.4
6 -2 5 23.6 8.2
6 -2 5 25.8 8.5
-6 -2 -5 21 7.7
-6 -2 -5 29.1 9.9
6 -2 5 22.4 3.9
6 2 5 17.2 5
6 2 5 14.1 6.1
6 2 5 10.7 6.4
6 2 5 13.1 7.5
-6 2 -5 33.7 10.2
-6 2 -5 19.4 4.4
-6 2 -5 32.4 8.9
6 2 5 17 9.2
7 -2 5 7.5 7.8
-7 -2 -5 10.6 5.5
-7 -2 -5 6.5 3.5
-7 -2 -5 6 8.5
7 -2 5 4.6 3.2
7 2 5 14.1 6.5
7 2 5 10 8.1
-7 2 -5 3.8 6.7
7 2 5 -0.4 4.2
-7 2 -5 5.7 3.4
7 2 5 5.5 6.2
-7 2 -5 -0.6 6.8
-8 -2 -5 23.5 5
-8 -2 -5 8.2 9.9
8 -2 5 18.5 9.1
-8 -2 -5 3.1 5.8
8 -2 5 8.6 3.6
8 2 5 3.4 4
-8 2 -5 16.7 9.2
8 2 5 16.6 10.1
8 2 5 30.6 10.4
-8 2 -5 16.4 3.7
-8 2 -5 15.1 8.9
8 2 5 12.6 6.5
9 -2 5 217.58 22.2
-9 -2 -5 178.08 15.4
-9 -2 -5 183.48 25
-9 -2 -5 185.98 17.6
9 -2 5 193.38 14.4
-9 2 -5 155.48 13.1
-9 2 -5 151.18 21
-9 2 -5 185.78 21.7
9 2 5 179.18 17.8
9 2 5 180.18 15.4
9 2 5 208.88 25.6
-10 -2 -5 4.1 6.4
10 -2 5 6 9.6
10 -2 5 10.1 4
-10 -2 -5 33.6 12.4
-10 -2 -5 8.1 5.8
-10 2 -5 -13 8.4
10 2 5 2.7 9
10 2 5 5.7 5.2
10 2 5 3.9 7.5
-10 2 -5 10.5 11.4
-11 -2 -5 41.4 8.1
11 -2 5 31.4 6.2
-11 -2 -5 42 10.6
-11 -2 -5 55.59 16
11 -2 5 36.1 14.5
11 2 5 44.4 10.4
11 2 5 50.19 7.5
-11 2 -5 29.9 12.8
-11 2 -5 49.9 13
11 2 5 39.2 14
12 -2 5 17 11.9
-12 -2 -5 12.4 9.3
-12 -2 -5 4.2 11.8
-12 2 -5 2.9 11.6
12 2 5 9.5 5
-12 2 -5 8.9 9.6
12 2 5 2.8 11.3
13 -2 5 -2.1 11.4
-13 -2 -5 12.7 8.6
-13 -2 -5 21.5 14.3
-13 2 -5 6.1 12.5
13 2 5 17.4 14
-13 2 -5 21.6 10.8
13 2 5 2.4 8.3
-14 -2 -5 5.1 13.8
-14 -2 -5 -1.2 9.1
14 -2 5 13 12.3
-14 2 -5 -0.5 9.9
14 2 5 16.6 15.1
-14 2 -5 12.8 14.1
16 -3 -5 16.2 8.4
-16 -3 5 -4.1 10.4
16 -3 -5 19.4 11.7
-16 -3 5 9.2 12
16 3 -5 32.3 13.8
-16 3 5 26.4 13
16 3 -5 10.7 7
-16 3 5 8.9 16.5
-15 -3 5 -7.1 10.5
15 -3 -5 -10.2 6.6
15 -3 -5 7.7 11.3
-15 -3 5 -7.4 8.9
-15 3 5 -15.5 10.4
15 3 -5 17 12.3
15 3 -5 3.4 6.6
-15 3 5 -4.1 9.9
14 -3 -5 29.7 11.8
14 -3 -5 5.5 8.4
-14 -3 5 12 12.2
-14 -3 5 23.3 11.3
-14 -3 5 63.49 13.2
14 3 -5 38.5 8.3
-14 3 5 12 12.7
-14 3 5 34.1 12.3
14 3 -5 22.1 11.8
-14 3 5 32.4 17.3
13 -3 -5 11.9 8.1
-13 -3 5 11.5 8.1
13 -3 -5 9.7 8.9
-13 -3 5 10.3 11.1
-13 -3 5 1.1 9.3
13 3 -5 2.7 10.9
-13 3 5 8.2 9.2
-13 3 5 7.4 3.6
-13 3 5 10.5 10.7
-13 3 5 19.5 14.5
13 3 -5 9.7 6.2
-12 -3 5 75.29 13.4
-12 -3 5 88.19 17.2
12 -3 -5 87.39 13.9
-12 -3 5 70.09 14.2
12 -3 -5 81.49 14.6
-12 3 5 86.59 15.6
-12 3 5 70.59 8.3
12 3 -5 65.99 11
-12 3 5 80.89 16.9
12 3 -5 84.59 16.4
-12 3 5 95.79 21
-11 -3 5 32.1 9.4
11 -3 -5 25 9.6
-11 -3 5 38.7 12
-11 -3 5 16.5 7.8
11 -3 -5 18.2 7.6
-11 3 5 21 9.6
-11 3 5 23.3 11.3
11 3 -5 34.3 11.6
-11 3 5 18.5 5.5
11 3 -5 25.8 7.8
10 -3 -5 36.4 10.6
-10 -3 5 52.49 11.2
-10 -3 5 63.99 11.2
10 -3 -5 55.79 10.2
-10 -3 5 53.89 13.4
-10 3 5 50.09 7.5
10 3 -5 45.6 12.8
10 3 -5 66.99 9.9
-10 3 5 52.79 12.6
-10 3 5 56.29 12.9
9 -3 -5 28 7.6
-9 -3 5 20.4 7.2
-9 -3 5 22.8 7.3
-9 -3 5 9.4 9
9 -3 -5 18 7.8
9 3 -5 22.5 9.3
-9 3 5 20.3 8.6
-9 3 5 11.6 8.3
-9 3 5 11.4 4.8
9 3 -5 14.8 6.2
8 -3 -5 -1.9 4.7
8 -3 -5 9.3 6.2
-8 -3 5 1.8 5.7
-8 -3 5 16.9 8.6
-8 -3 5 0 5
8 3 -5 16.6 8.3
8 3 -5 10 5.5
-8 3 5 2.6 7.1
-8 3 5 15.2 6
-8 3 5 6 4.2
7 -3 -5 60.89 10
7 -3 -5 67.09 11.2
-7 -3 5 49.5 11.1
7 -3 -5 73.09 12.5
-7 -3 5 72.49 10.4
-7 -3 5 53.29 10
7 3 -5 42.8 8.7
-7 3 5 72.89 10.4
-7 3 5 45.5 7.6
7 3 -5 81.39 13.3
7 3 -5 56.99 9.8
-7 3 5 74.99 12.4
-6 -3 5 96.19 10.6
-6 -3 5 109.49 11.9
6 -3 -5 123.79 14.9
-6 -3 5 101.89 14.4
6 -3 -5 118.59 15
6 -3 -5 96.89 11.3
-6 -3 5 119.09 13.9
-6 3 5 122.49 13.1
6 3 -5 101.89 12.5
-6 3 5 87.19 10
-6 3 5 99.69 15.2
6 3 -5 103.29 13.4
6 3 -5 129.49 16.5
-6 3 5 85.19 12.4
-5 -3 5 82.99 10.4
-5 -3 5 61.39 8.6
5 -3 -5 71.49 11.8
-5 -3 5 92.79 12.7
5 -3 -5 65.79 11.2
-5 -3 5 57.79 10
5 -3 -5 81.59 9
-5 3 5 113.39 13.8
5 3 -5 82.29 13.1
-5 3 5 78.49 10.7
5 3 -5 63.99 9.2
5 3 -5 59.69 11
-5 3 5 73.89 12.5
-4 -3 5 592.84 39.4
4 -3 -5 569.64 41
4 -3 -5 478.35 40.4
-4 -3 5 612.94 41.7
-4 -3 5 515.35 40.1
4 3 -5 615.14 41.9
4 3 -5 467.15 39.9
-4 3 5 588.84 41.2
-4 3 5 503.65 39.4
4 3 -5 529.55 38.6
-4 3 5 538.95 41.1
3 -3 -5 1141.49 86.79
-3 -3 5 1343.37 87.39
-3 -3 5 1094.59 86.29
3 -3 -5 1220.38 85.39
-3 -3 5 1288.77 85.39
3 -3 -5 1326.47 87.49
-3 3 5 1263.17 85.89
3 3 -5 1176.38 86.49
3 3 -5 1394.66 84.99
-3 3 5 1358.76 87.79
-3 3 5 1167.18 86.89
3 3 -5 1325.57 87.49
2 -3 -5 152.08 16.8
2 -3 -5 152.88 14.5
-2 -3 5 170.78 16.8
2 -3 -5 170.98 17.6
-2 -3 5 161.78 16.9
-2 -3 5 203.18 15.3
-2 3 5 159.18 15
2 3 -5 158.28 16.6
2 3 -5 151.48 17
-2 3 5 205.78 18.7
-2 3 5 147.69 17
2 3 -5 183.98 14.3
-1 -3 5 80.79 13.4
1 -3 -5 109.19 15.1
1 -3 -5 98.79 13.6
1 -3 -5 79.79 10.2
-1 -3 5 103.69 10.7
-1 -3 5 104.69 13.6
1 3 -5 118.59 10.4
1 3 -5 117.89 14.8
-1 3 5 115.69 15.3
1 3 -5 95.99 13.6
-1 3 5 98.29 11.1
-1 3 5 106.29 14.9
0 -3 -5 363.16 26.7
0 -3 5 329.37 28.8
0 -3 -5 355.06 29.2
0 -3 -5 329.97 28
0 -3 5 330.07 27.9
0 3 -5 383.96 26
0 3 5 339.67 26.6
0 3 5 374.36 30
0 3 -5 296.17 28.1
0 3 -5 382.46 28.5
0 3 5 374.66 29.1
-1 -3 -5 183.08 15.3
-1 -3 -5 179.08 17.3
1 -3 5 153.48 14.4
1 -3 5 183.88 17.1
-1 -3 -5 166.38 18.2
1 -3 5 182.38 18
-1 -3 -5 192.58 17.3
-1 3 -5 191.68 17
-1 3 -5 151.58 14.3
1 3 5 169.48 14.9
1 3 5 197.88 19.2
-1 3 -5 128.79 16.5
1 3 5 145.19 16.8
-2 -3 -5 287.97 21.9
-2 -3 -5 281.87 25.2
2 -3 5 305.27 21.5
-2 -3 -5 271.47 23.7
2 -3 5 274.27 23.3
-2 -3 -5 238.08 22.2
2 -3 5 272.17 24.5
2 3 5 271.57 21.6
2 3 5 243.58 23.3
-2 3 -5 281.87 23.5
-2 3 -5 252.77 23.9
2 3 5 279.17 25.4
-2 3 -5 285.77 21.1
-3 -3 -5 1704.33 108.39
-3 -3 -5 1761.52 111.89
-3 -3 -5 1664.23 109.39
3 -3 5 1502.95 110.59
-3 -3 -5 1534.45 110.09
3 -3 5 1606.94 110.19
3 3 5 1455.35 110.29
3 3 5 1615.84 111.49
-3 3 -5 1448.56 110.49
-3 3 -5 1729.33 109.99
-3 3 -5 1554.34 107.49
-3 3 -5 1726.93 108.19
3 3 5 1562.44 107.89
4 -3 5 211.18 22.5
-4 -3 -5 229.78 19.4
4 -3 5 265.57 22.4
-4 -3 -5 214.78 22.7
-4 -3 -5 228.58 21.9
-4 -3 -5 241.28 20.4
4 3 5 227.98 23
-4 3 -5 201.78 22.2
-4 3 -5 273.17 19.5
4 3 5 243.08 19.6
4 3 5 219.88 22.1
-4 3 -5 247.48 19.1
-4 3 -5 273.47 22
-5 -3 -5 48.6 11.1
-5 -3 -5 54.99 13
-5 -3 -5 44.6 8.5
-5 -3 -5 44.6 8.7
5 -3 5 43.6 11.1
5 -3 5 49 11.1
5 3 5 46.8 8.1
-5 3 -5 43.4 7.6
5 3 5 63.89 13.5
-5 3 -5 46.3 8.2
-5 3 -5 42.5 11.1
5 3 5 36.6 10
-5 3 -5 59.09 10.9
6 -3 5 9.8 3.6
-6 -3 -5 -2.2 7.8
6 -3 5 14.9 8.6
-6 -3 -5 7.7 5.2
6 -3 5 7.3 7.4
-6 -3 -5 3.5 6.1
6 3 5 3.4 8.7
-6 3 -5 8.4 4.5
-6 3 -5 1.3 4.6
6 3 5 -1.3 4.6
-6 3 -5 -8.7 6.6
-7 -3 -5 51.49 14.4
-7 -3 -5 73.79 11
7 -3 5 71.59 13.7
7 -3 5 53.69 7.6
-7 3 -5 64.89 8.4
7 3 5 62.19 14.7
-7 3 -5 52.59 9.5
-7 3 -5 64.19 14.2
8 -3 5 54.59 14.4
-8 -3 -5 51.19 9.7
-8 -3 -5 49 13.9
8 -3 5 45.1 7.1
-8 3 -5 39.8 6.7
-8 3 -5 82.89 16.5
8 3 5 58.39 15.2
-9 -3 -5 46.2 8.2
9 -3 5 54.29 7.4
9 -3 5 43.3 13.1
-9 -3 -5 44.6 10.4
-9 -3 -5 65.79 16
-9 3 -5 45.7 6.7
-9 3 -5 43.9 13.8
9 3 5 52.39 15
-9 3 -5 37.4 11.5
-10 -3 -5 23.8 8.2
10 -3 5 21.7 5.9
10 -3 5 34.2 12.8
-10 -3 -5 33.7 14.1
10 3 5 43.3 14.7
-10 3 -5 25.9 4.5
-10 3 -5 25 13.1
-10 3 -5 39.5 12.1
11 -3 5 2.2 10.4
11 -3 5 4.1 4.4
-11 -3 -5 8.4 8
-11 -3 -5 35.6 15.6
11 3 5 -5.6 9.8
-11 3 -5 16.3 11.7
-11 3 -5 13.2 11.1
12 -3 5 -2.4 4.3
-12 -3 -5 1.2 11.2
-12 -3 -5 -1.9 8.6
12 -3 5 -13.6 10.4
-12 3 -5 -11.1 10.2
-12 3 -5 7 10.2
12 3 5 -2.2 12.3
-13 -3 -5 19.6 9.4
13 -3 5 0.8 4.4
-13 -3 -5 -10.7 10.7
13 -3 5 -16.3 10.7
-13 3 -5 -12.1 8.2
-13 3 -5 19.1 12.1
13 3 5 1.8 12.4
-14 -3 -5 38.2 17.5
-14 -3 -5 6.5 10.1
14 -3 5 5.6 12.5
14 -3 5 6.9 5.2
-14 3 -5 -21.4 8.8
14 3 5 -4.3 14.1
-14 3 -5 -0.1 11.7
-15 -4 5 -9.9 8.5
-15 -4 5 -4.4 12.1
15 -4 -5 -9.3 7.6
15 -4 -5 -7.2 11.3
15 4 -5 6.7 8.9
-15 4 5 3.6 14.9
15 4 -5 28.5 15.9
-15 4 5 -1.5 9.7
14 -4 -5 19.9 9.4
-14 -4 5 16.6 12.4
-14 -4 5 1.1 9.4
14 -4 -5 10.1 10.9
-14 -4 5 34.3 12.7
14 4 -5 9.8 7.9
-14 4 5 28.4 15.5
-14 4 5 -6.7 9.3
14 4 -5 -6.2 10.3
-13 -4 5 -20.4 8.4
13 -4 -5 -4.5 9.5
-13 -4 5 0.4 9.3
13 -4 -5 -0.8 7.6
-13 -4 5 -13.7 8.4
-13 4 5 8.1 4.9
13 4 -5 -3.1 6.3
-13 4 5 -5.4 8.1
13 4 -5 6.7 12.2
-13 4 5 39.3 13.1
-12 -4 5 7.1 9.4
12 -4 -5 -0.7 7.3
12 -4 -5 4.3 9.3
-12 -4 5 2.9 8.1
-12 -4 5 -4.6 9.7
-12 4 5 8.1 9.2
12 4 -5 4.6 7.4
12 4 -5 -5.6 10.4
-12 4 5 8.8 11.2
11 -4 -5 24.1 9.5
-11 -4 5 23.9 10.1
11 -4 -5 32.8 11.8
-11 -4 5 37 10.3
-11 -4 5 35.6 12.9
11 4 -5 21 13.3
-11 4 5 24.6 13.2
11 4 -5 18.7 7.5
-11 4 5 55.49 13.1
10 -4 -5 92.79 13.5
-10 -4 5 98.99 16
-10 -4 5 89.19 9
10 -4 -5 130.89 18.8
-10 -4 5 76.79 16.1
-10 -4 5 99.99 15.1
10 4 -5 97.89 14.2
10 4 -5 124.19 19.7
-10 4 5 113.09 19.3
-9 -4 5 3.9 7.7
9 -4 -5 18.1 8
-9 -4 5 12.9 10.5
9 -4 -5 15.1 10.3
-9 -4 5 -4 6.1
-9 4 5 -4.9 6.1
-9 4 5 16.8 10
9 4 -5 -4.9 10
-8 -4 5 -2.5 5.5
8 -4 -5 2.5 6.1
8 -4 -5 0.6 7
-8 -4 5 9.2 9.3
-8 -4 5 6.1 6.5
8 4 -5 4.7 9.1
-8 4 5 6.4 6.4
-8 4 5 1.4 9
-7 -4 5 167.28 20.5
7 -4 -5 197.28 20.3
7 -4 -5 179.58 16.8
-7 -4 5 177.58 18.8
-7 -4 5 192.88 18.4
7 4 -5 172.08 21.1
-7 4 5 191.38 21.4
-7 4 5 193.18 19.5
6 -4 -5 43.9 10.9
-6 -4 5 34.6 10.8
6 -4 -5 28.2 7.4
-6 -4 5 23.2 7.6
-6 -4 5 31 9.1
-6 4 5 31.3 10.6
-6 4 5 35.4 9.6
6 4 -5 34.2 11.4
-5 -4 5 99.49 15.6
-5 -4 5 84.59 14.3
5 -4 -5 96.39 14.9
-5 -4 5 111.39 13.5
5 -4 -5 103.29 17
5 4 -5 89.79 14.7
-5 4 5 84.59 14.2
5 4 -5 91.99 11.7
-5 4 5 70.49 14.2
5 4 -5 118.29 17.7
-4 -4 5 72.49 12.4
-4 -4 5 91.69 15.1
4 -4 -5 72.79 13.2
-4 -4 5 73.59 10.9
4 -4 -5 109.59 15.5
4 4 -5 79.19 14.7
-4 4 5 104.99 15.7
4 4 -5 89.09 10.7
-4 4 5 64.49 11
-4 4 5 79.49 14.2
4 4 -5 71.69 13
-3 -4 5 113.29 16.8
3 -4 -5 131.89 13.7
-3 -4 5 132.49 13.6
-3 -4 5 151.58 19.4
3 -4 -5 144.69 18.8
3 -4 -5 147.59 18.6
3 4 -5 129.99 13
3 4 -5 106.29 16.1
-3 4 5 136.69 16.4
-3 4 5 158.68 19.8
3 4 -5 153.78 19.7
-3 4 5 132.39 13.9
2 -4 -5 33.9 9.9
2 -4 -5 31.9 7.8
-2 -4 5 24.7 9.1
-2 -4 5 47.9 9
-2 -4 5 41.5 10.7
2 -4 -5 57.59 10.9
-2 4 5 35.6 10.5
2 4 -5 47.3 11.9
2 4 -5 41.9 7.8
-2 4 5 38.2 8.4
2 4 -5 34.2 10.4
-2 4 5 45 10.3
-1 -4 5 69.29 12.5
1 -4 -5 47.4 9.2
-1 -4 5 71.99 10.6
1 -4 -5 66.69 13.2
1 -4 -5 61.79 12.9
-1 -4 5 45.3 10.7
-1 4 5 55.09 12.9
-1 4 5 60.49 10.2
-1 4 5 43.2 11.3
1 4 -5 57.49 12
1 4 -5 69.19 13.2
1 4 -5 75.39 9.5
0 -4 5 305.87 24.4
0 -4 5 271.07 27.2
0 -4 5 334.77 27.1
0 -4 -5 334.17 24.8
0 -4 -5 339.37 28.4
0 -4 -5 242.58 25.8
0 4 -5 318.47 23.4
0 4 5 275.57 26.8
0 4 5 318.37 28.8
0 4 -5 361.46 27.8
0 4 -5 238.38 26.3
0 4 5 303.97 24.4
1 -4 5 312.37 31.3
1 -4 5 376.46 31.4
-1 -4 -5 368.66 32.6
1 -4 5 424.96 29.4
-1 -4 -5 340.07 30.8
-1 -4 -5 390.46 29.4
-1 4 -5 360.66 31.5
-1 4 -5 406.66 31.5
-1 4 -5 377.06 28.1
1 4 5 365.36 31.8
1 4 5 348.47 28.6
1 4 5 411.96 33.7
-2 -4 -5 384.76 35.5
2 -4 5 467.85 36.6
2 -4 5 426.96 37.2
2 -4 5 506.15 34.2
-2 -4 -5 456.45 35.5
-2 -4 -5 476.85 34.4
-2 -4 -5 480.75 38
-2 4 -5 501.05 36.4
2 4 5 401.26 36
-2 4 -5 403.56 36.5
2 4 5 436.16 34
2 4 5 426.76 37.9
-2 4 -5 476.35 33.4
3 -4 5 344.17 30.7
-3 -4 -5 409.56 33.7
-3 -4 -5 411.76 29.1
3 -4 5 353.16 31.8
-3 -4 -5 358.06 29.9
3 4 5 321.27 28.1
3 4 5 315.27 30.9
3 4 5 390.26 33.7
-3 4 -5 402.56 28.4
-3 4 -5 307.77 39.3
-3 4 -5 398.36 31
4 -4 5 14.9 8.4
4 -4 5 16.5 10.6
-4 -4 -5 16 6.9
-4 -4 -5 20.8 10.4
-4 -4 -5 21.2 7.8
-4 4 -5 11.7 8.4
4 4 5 24.2 9.4
4 4 5 19.8 10.9
4 4 5 10.9 6.2
-4 4 -5 24.5 6.7
-5 -4 -5 91.39 12.6
5 -4 5 96.39 15.9
-5 -4 -5 93.79 13.6
-5 -4 -5 99.89 17.7
-5 4 -5 91.09 14.6
-5 4 -5 91.09 12
5 4 5 126.99 19.8
-5 4 -5 88.09 11.8
-6 -4 -5 123.59 15.5
-6 -4 -5 95.09 13.8
6 -4 5 137.09 18.9
-6 -4 -5 110.49 20.2
-6 4 -5 124.39 16.8
-6 4 -5 96.19 12.8
-6 4 -5 132.89 13.7
6 4 5 132.09 20.5
-7 -4 -5 166.58 17.4
7 -4 5 163.58 14
-7 -4 -5 119.69 15.4
-7 -4 -5 154.28 24
7 -4 5 179.38 22.8
-7 4 -5 143.89 14.7
7 4 5 173.88 25.1
-7 4 -5 133.99 21
-8 -4 -5 200.68 20.5
8 -4 5 222.58 24.3
-8 -4 -5 213.08 28.7
8 -4 5 207.48 18
-8 4 -5 201.58 18
8 4 5 264.87 26.8
-8 4 -5 195.38 26.1
9 -4 5 5.2 10
-9 -4 -5 -0.5 11.1
-9 -4 -5 3.1 7.6
9 -4 5 0.8 4.5
-9 4 -5 18.1 11.8
9 4 5 -4.9 10.9
-9 4 -5 -4.8 4.4
-10 -4 -5 0.9 7.8
10 -4 5 2.9 9
10 -4 5 2.9 4.7
-10 -4 -5 -4.2 11.4
-10 4 -5 0.9 4
-10 4 -5 9.5 10.5
10 4 5 -8 11.2
11 -4 5 4.7 5.2
-11 -4 -5 11.3 13.1
-11 -4 -5 11.8 8.8
11 -4 5 21.6 12.2
11 4 5 32.4 14.1
-11 4 -5 10.5 10.9
-11 4 -5 5 10.6
-11 4 -5 3.4 3.6
12 -4 5 -0.4 5.4
-12 -4 -5 2.9 10.7
-12 -4 -5 6.4 14.8
12 -4 5 13.4 12.5
-12 4 -5 23.6 12.2
-12 4 -5 9.2 11
12 4 5 9.7 12.8
-13 -4 -5 0.9 10.1
13 -4 5 -15.7 10.7
13 -4 5 2.9 5.1
-13 -4 -5 1.5 14.1
-13 4 -5 6.8 13.2
-13 4 -5 12.4 12.2
13 4 5 5.9 11.8
14 -5 -5 14.6 13.4
-14 -5 5 42.3 13.9
14 -5 -5 42.2 12
-14 -5 5 45.9 15.9
14 5 -5 12.8 16.9
14 5 -5 38.8 11.2
-14 5 5 19.5 12.4
13 -5 -5 4 11.9
-13 -5 5 15.5 11.7
13 -5 -5 0.5 9
-13 -5 5 3.5 11.3
13 5 -5 22.6 15.6
13 5 -5 1.3 8.9
-13 5 5 5.2 10.5
-12 -5 5 7.1 9.6
12 -5 -5 7.4 8.3
12 -5 -5 6.6 10.5
-12 -5 5 -2 10.6
-12 -5 5 1.2 8.9
-12 5 5 -8.1 9.6
12 5 -5 11.6 8.5
12 5 -5 18.7 15.3
-11 -5 5 15.4 10.2
-11 -5 5 12.6 5
11 -5 -5 23.2 10.5
11 -5 -5 18.1 12.8
-11 -5 5 28 13
-11 -5 5 15.9 9.5
-11 5 5 15.4 14.1
11 5 -5 2.2 14.1
10 -5 -5 28.9 12.1
-10 -5 5 40.9 14.6
-10 -5 5 27.7 10.1
-10 -5 5 23 10.5
10 -5 -5 25.9 8.9
10 5 -5 22.9 15.3
-10 5 5 16.6 9.9
-10 5 5 34 15.5
-9 -5 5 19.7 10
-9 -5 5 11.1 10.5
9 -5 -5 10.9 9.9
-9 -5 5 18.9 9.9
9 -5 -5 18.8 8.4
9 5 -5 27.6 12.6
-9 5 5 14.8 9.5
-9 5 5 -2.5 10.4
-8 -5 5 7.5 8.1
-8 -5 5 7.3 10.9
8 -5 -5 -1.2 9.1
-8 -5 5 13.9 8.2
8 -5 -5 -3.3 5.8
-8 5 5 11.2 10.1
-8 5 5 -1.6 10.2
8 5 -5 2.3 11.9
-7 -5 5 60.69 13.4
-7 -5 5 51.49 14.9
7 -5 -5 45.6 9.1
7 -5 -5 63.19 14.2
-7 -5 5 67.19 12.5
7 5 -5 34.2 14.4
-7 5 5 46.2 14.2
-7 5 5 62.09 13.9
-6 -5 5 28.8 8.7
-6 -5 5 30.7 11.1
-6 -5 5 38.4 12.8
6 -5 -5 29.6 11.3
6 5 -5 17.4 12.1
-6 5 5 27.5 11.9
-6 5 5 34.2 11.3
-5 -5 5 20.8 10.4
-5 -5 5 15.4 7.3
5 -5 -5 6.7 9.6
-5 -5 5 5.6 7.6
5 5 -5 -4.9 10.5
-5 5 5 10.7 9.4
-5 5 5 10.6 9.4
-4 -5 5 121.19 15.1
4 -5 -5 116.79 18.8
-4 -5 5 96.29 16.9
-4 -5 5 117.79 19.5
4 -5 -5 88.59 14.3
4 5 -5 93.79 18.6
-4 5 5 92.49 16.6
-4 5 5 97.59 17.7
-3 -5 5 11.9 9.3
3 -5 -5 21 7.5
-3 -5 5 0 8.4
-3 -5 5 17.5 7
3 -5 -5 -1.3 8.5
-3 5 5 16.1 10.2
-3 5 5 -3.2 8.5
3 5 -5 11.5 10.5
-2 -5 5 86.99 16.1
-2 -5 5 73.69 11.6
2 -5 -5 74.19 15.6
2 -5 -5 76.29 12.9
-2 -5 5 85.29 16.2
-2 5 5 93.69 16.7
-2 5 5 52.69 13.9
2 5 -5 100.59 12.5
2 5 -5 105.69 18
1 -5 -5 145.89 14.9
-1 -5 5 182.18 22.2
1 -5 -5 143.69 20.4
-1 -5 5 113.79 19.6
-1 -5 5 125.49 15.9
-1 5 5 106.79 18.4
1 5 -5 144.69 21.5
1 5 -5 111.79 13.6
-1 5 5 117.09 20.2
0 -5 5 14 8.8
0 -5 5 26.6 8.3
0 -5 -5 20.2 10.5
0 -5 -5 15.9 7.9
0 -5 5 2.3 9.5
0 5 5 21.5 10.7
0 5 -5 22.8 6.7
0 5 5 29.9 12.1
0 5 -5 21.6 10.4
-1 -5 -5 185.08 24
1 -5 5 178.08 22.6
1 -5 5 151.48 16.1
1 -5 5 143.19 21.7
-1 -5 -5 127.29 16.8
-1 5 -5 190.08 23.5
1 5 5 178.08 24.2
-1 5 -5 131.59 14.7
1 5 5 150.48 21.3
2 -5 5 17.8 10.8
2 -5 5 13.6 10.7
-2 -5 -5 6.6 6.9
2 -5 5 20.2 8.1
-2 -5 -5 26.4 10.8
-2 5 -5 45.3 11.7
-2 5 -5 21.4 6.7
2 5 5 21.1 12.2
2 5 5 14.8 9.7
3 -5 5 224.48 20.2
-3 -5 -5 203.78 19.9
3 -5 5 209.08 22.8
-3 -5 -5 236.48 28.9
-3 5 -5 213.28 22.8
3 5 5 248.98 30.9
-3 5 -5 191.88 18.5
-4 -5 -5 90.29 14.2
4 -5 5 57.59 14
-4 -5 -5 92.89 19.5
4 5 5 76.49 18.3
-4 5 -5 92.59 16.4
-5 -5 -5 122.49 16.1
5 -5 5 118.39 19.4
-5 -5 -5 109.99 21.6
-5 5 -5 91.99 16.5
5 5 5 109.99 21.2
-6 -5 -5 60.59 16.2
-6 -5 -5 31.2 9.7
6 -5 5 42.8 13.5
6 5 5 20.8 14.4
-6 5 -5 34.6 11.3
-7 -5 -5 5.9 9.1
-7 -5 -5 19.1 12.6
7 -5 5 9.6 10.4
-7 5 -5 8.4 6.4
7 5 5 12.8 13.6
-7 5 -5 14.3 10.3
-8 -5 -5 20.6 9.6
-8 -5 -5 5.4 12.9
8 -5 5 7 5.9
8 -5 5 9.5 9.4
8 5 5 36.1 14.7
-8 5 -5 8.6 6.2
9 -5 5 33 8
-9 -5 -5 15.2 10.1
-9 -5 -5 23 15.1
9 -5 5 -5.5 9.8
-9 5 -5 27.8 13.2
-9 5 -5 13.8 6.8
9 5 5 -3.1 12.8
-10 -5 -5 43.5 15.8
10 -5 5 4.8 10.3
-10 -5 -5 5.8 10.2
10 -5 5 -4.4 5.6
-10 5 -5 -0.9 10.3
10 5 5 7.3 13.1
-10 5 -5 -0.7 5.1
11 -5 5 -3.7 11.2
11 -5 5 -1.8 5.6
-11 -5 -5 7.4 10.1
-11 -5 -5 5.9 12.5
-11 5 -5 13 5.2
11 5 5 13.1 14.2
-11 5 -5 19.7 13.2
-12 -5 -5 21.6 11.1
12 -5 5 16.1 11.7
12 -5 5 2.6 5.6
-12 -5 -5 15.3 16
-12 5 -5 2.2 4.2
-12 5 -5 25.4 14.6
-12 5 -5 -4.2 11.7
12 5 5 9.4 15.9
-13 -6 5 27.9 15.4
13 -6 -5 3 8.9
-13 -6 5 8.6 11.1
13 -6 -5 18.3 14.9
-13 6 5 15.5 11.7
13 6 -5 21.9 10.6
13 6 -5 42.8 18
12 -6 -5 18.2 12
-12 -6 5 15.9 10.8
12 -6 -5 18.1 8.7
-12 -6 5 18.4 14.1
12 6 -5 26.3 18.2
-12 6 5 2.2 10.9
-11 -6 5 5.4 12.7
11 -6 -5 9.5 7.7
-11 -6 5 -0.2 9.2
11 -6 -5 1.5 9.3
-11 -6 5 8.6 6.9
-11 6 5 -7.6 8.4
11 6 -5 19.3 15.2
10 -6 -5 11.5 11.4
-10 -6 5 7.8 10.6
-10 -6 5 5.5 11.9
10 -6 -5 -5.4 6.7
-10 6 5 6.1 9
10 6 -5 36.1 17.1
9 -6 -5 18.7 9
-9 -6 5 26.6 13.5
9 -6 -5 18.5 12.8
-9 -6 5 27.7 10.8
-9 -6 5 20.6 10.3
-9 6 5 24.6 12.2
9 6 -5 23.4 14.9
-8 -6 5 78.19 17
-8 -6 5 70.59 14.2
8 -6 -5 98.29 19.2
-8 -6 5 62.99 17.5
8 -6 -5 38.2 11.5
-8 6 5 74.99 16.6
8 6 -5 96.19 21.7
-7 -6 5 6.9 9.1
-7 -6 5 -10.2 8.5
7 -6 -5 17.7 12.9
-7 -6 5 5.8 11.3
7 6 -5 12 13.9
-7 6 5 9.1 10.5
-6 -6 5 60.39 16.7
6 -6 -5 57.39 16.4
-6 -6 5 41.1 12.7
-6 -6 5 54.19 14.3
-6 6 5 55.79 18
-6 6 5 58.39 16.1
6 6 -5 51.99 17.2
-5 -6 5 4.7 12.5
-5 -6 5 3.7 9.9
-5 -6 5 25.6 9.6
5 -6 -5 1.3 10.9
-5 6 5 4.8 10.8
5 6 -5 19.9 13.3
-5 6 5 18.5 12.1
4 -6 -5 16.5 8.6
-4 -6 5 11 8.2
-4 -6 5 19.6 12.7
-4 -6 5 33.5 12.6
4 -6 -5 2.5 10.6
-4 6 5 20.7 12.5
-4 6 5 13.4 11.6
4 6 -5 15.8 13.1
3 -6 -5 46.6 10.5
-3 -6 5 21.3 11.8
-3 -6 5 48.1 11.8
-3 -6 5 22.8 11.9
3 -6 -5 31.7 14.3
3 6 -5 15.1 13.3
-3 6 5 14.7 11.4
-3 6 5 28.4 13.3
-2 -6 5 30.6 10.6
2 -6 -5 34.8 10
-2 -6 5 19.3 10.8
2 -6 -5 24.1 13.5
-2 -6 5 26.1 12.1
2 6 -5 38.6 15.1
-2 6 5 25.5 13.6
-1 -6 5 93.09 14.6
-1 -6 5 66.89 16
-1 -6 5 68.49 16.7
1 -6 -5 71.69 18
1 -6 -5 64.49 12.7
1 6 -5 92.49 18.9
-1 6 5 71.19 17.5
0 -6 -5 -11.9 9
0 -6 5 12.1 8.5
0 -6 -5 -12.1 7
0 -6 5 7.7 10.1
0 6 5 22.8 14.2
0 6 -5 1.6 10.5
1 -6 5 17 8.7
-1 -6 -5 9.3 8.2
1 -6 5 20 11.4
-1 -6 -5 0.2 11.8
1 6 5 18.4 13.7
-1 6 -5 4.8 10.2
2 -6 5 70.29 16.7
-2 -6 -5 73.49 13.4
2 -6 5 76.39 13.9
-2 -6 -5 66.59 18.3
2 6 5 60.89 18.1
-2 6 -5 86.19 18.6
-3 -6 -5 162.18 21.6
-3 -6 -5 181.38 27.7
3 -6 5 243.28 28.8
3 -6 5 182.48 20.1
3 6 5 252.27 32
-3 6 -5 180.38 25.2
4 -6 5 198.98 27.2
-4 -6 -5 178.48 22.4
-4 -6 -5 193.28 28.8
-4 6 -5 183.28 25.6
4 6 5 215.78 32.1
-5 -6 -5 89.39 20.1
-5 -6 -5 106.79 16.9
5 -6 5 115.29 20.1
5 6 5 120.69 23.9
-5 6 -5 88.29 18.2
6 -6 5 42.3 15.3
-6 -6 -5 49.99 13
-6 -6 -5 47.4 18.3
6 6 5 35.6 16.1
-6 6 -5 58.19 14.7
-7 -6 -5 10.1 13.3
7 -6 5 24.1 12.3
-7 -6 -5 -5.9 7.5
-7 6 -5 4.2 9.9
7 6 5 -0.4 12.1
8 -6 5 4 6
-8 -6 -5 12.4 10.3
-8 -6 -5 -10.6 10
8 -6 5 1.1 10.3
-8 6 -5 4.9 10.5
8 6 5 -13.2 12.8
-8 6 -5 17.1 8.5
-9 -6 -5 5 9.3
-9 -6 -5 12.6 15.8
9 -6 5 4 6.9
9 -6 5 3.7 10.4
9 6 5 -2.7 15.3
-9 6 -5 -1.2 5.9
-10 -6 -5 9 15
-10 -6 -5 45.2 13.4
10 -6 5 23.2 12.6
10 -6 5 20.6 9.3
-10 6 -5 27 8.9
10 6 5 41.1 18.7
-10 6 -5 46.3 15.7
-11 -6 -5 6.7 16.2
11 -6 5 -10.5 10.4
-11 -6 -5 15.6 10
11 -6 5 23 8.2
-11 6 -5 6.8 6.2
11 6 5 -2.9 13.3
-11 6 -5 5.1 13.4
12 -7 -5 4.2 9.7
12 -7 -5 12.9 12.3
-12 -7 5 -8.5 13.4
-12 -7 5 -22.5 10
-12 7 5 -2.4 10.3
-11 -7 5 2.4 9.9
-11 -7 5 -25 12.5
11 -7 -5 19.9 12.8
11 -7 -5 8 10.3
-11 7 5 -5.5 10.1
11 7 -5 39.8 20.5
-10 -7 5 22.9 11.6
-10 -7 5 21.2 15.7
10 -7 -5 13 14.5
10 -7 -5 10.3 8.5
10 7 -5 -0.8 19.6
-10 7 5 3.9 11.4
9 -7 -5 2.8 7.7
9 -7 -5 15 12.3
-9 -7 5 1.8 13.3
-9 -7 5 -14.8 8.2
-9 7 5 3.6 9.8
9 7 -5 20.7 15.9
-8 -7 5 -18.7 11.6
8 -7 -5 20.1 12.8
8 -7 -5 16.5 8.5
-8 -7 5 21.4 12.5
-8 7 5 -13.3 9.7
8 7 -5 -11.5 12.8
-7 -7 5 60.49 17.7
7 -7 -5 47.1 16
-7 -7 5 27.8 11.6
7 7 -5 32 16.5
-7 7 5 36.5 14.5
-6 -7 5 52.49 13.6
6 -7 -5 44.3 15.4
-6 -7 5 25.2 15.5
-6 7 5 24.9 13.1
6 7 -5 22.2 17.4
-5 -7 5 -5 9.3
-5 -7 5 0.2 11.1
5 -7 -5 26.9 14.5
-5 7 5 -0.3 10.7
5 7 -5 6.7 14.4
4 -7 -5 23.1 14.2
4 -7 -5 38.2 12.4
-4 -7 5 56.09 18
-4 -7 5 37.5 12.4
4 7 -5 31.4 17.7
-4 7 5 80.09 19.1
3 -7 -5 9.4 12.8
3 -7 -5 -0.4 7.8
-3 -7 5 -13.2 7.6
-3 -7 5 -9.2 10.2
-3 7 5 7.4 12
3 7 -5 -3.1 14.2
-2 -7 5 5.2 8.8
-2 -7 5 5.5 11.9
2 -7 -5 16 12.1
2 -7 -5 3.1 8
-2 7 5 4.1 12.6
2 7 -5 0.9 12.5
1 -7 -5 32.4 11.4
-1 -7 5 20 13
-1 -7 5 37.4 12.2
1 -7 -5 57.29 18.7
-1 7 5 70.89 18.8
1 7 -5 42.5 16.4
0 -7 5 -10.6 9.8
0 -7 -5 3.6 13.6
0 -7 5 1.7 8.8
0 -7 -5 -5.5 7.2
0 7 -5 6.1 11.7
0 7 5 8.1 13.8
-1 -7 -5 5.7 13.9
-1 -7 -5 -2.8 7.9
1 -7 5 3.3 11.4
1 -7 5 5.3 8.8
1 7 5 9.2 14.7
-1 7 -5 -18.9 9.6
-2 -7 -5 13.5 13.4
2 -7 5 17.9 13.1
-2 -7 -5 5.6 9
2 -7 5 -2.9 7.7
-2 7 -5 8.1 12.3
2 7 5 21.4 16.9
-3 -7 -5 29.2 16.2
3 -7 5 12.1 12.6
3 -7 5 6 9.4
-3 -7 -5 23.3 10.7
3 7 5 20.3 16.4
-3 7 -5 12.6 13.3
-4 -7 -5 37.7 13.2
-4 -7 -5 35.1 17.8
4 -7 5 43.9 15
4 7 5 42 19.5
-4 7 -5 59.79 16.9
-5 -7 -5 10.7 9.7
5 -7 5 0.4 12.2
-5 -7 -5 31 14.6
5 7 5 9.7 16.5
-5 7 -5 14.2 11.6
-6 -7 -5 22.9 11.1
-6 -7 -5 -16.5 13.3
6 -7 5 9.8 11.8
6 7 5 -22.4 14.6
-6 7 -5 3.8 10.6
-7 -7 -5 13.1 9.8
7 -7 5 7.3 12.3
-7 -7 -5 6.3 16.3
-7 7 -5 7.4 10.8
7 7 5 13.3 16.1
-8 -7 -5 7.2 10.3
-8 -7 -5 44.1 17
8 -7 5 8.8 12.2
8 7 5 1.7 14.4
-8 7 -5 -4.4 11.8
9 -7 5 1.7 11.5
-9 -7 -5 1.2 9.4
9 -7 5 10.9 8
-9 -7 -5 -30.8 13.2
-9 7 -5 -4.6 11.3
9 7 5 9.6 14.5
-9 7 -5 -2.8 8.3
10 -7 5 2.5 8.3
-10 -7 -5 7.1 15.9
-10 -7 -5 -2.5 11.3
10 -7 5 17.6 11.8
-10 7 -5 -4 7.3
-10 7 -5 -16.4 10.8
10 7 5 13.5 19.6
-9 -8 5 1.2 10.7
-9 -8 5 44.9 18.1
9 -8 -5 18.9 11
9 -8 -5 -35.2 13.7
-9 8 5 10.7 12.4
9 8 -5 7.7 17.8
8 -8 -5 52.29 11.6
8 -8 -5 86.29 22.9
-8 -8 5 100.79 24.1
-8 -8 5 62.79 17.2
-8 8 5 84.49 20.3
8 8 -5 27.3 21.9
7 -8 -5 18.3 13.9
-7 -8 5 28 12.2
-7 -8 5 8.6 14.8
7 8 -5 85.19 24.3
-7 8 5 5 12.1
-6 -8 5 17.1 11.6
6 -8 -5 -1.8 13.4
-6 -8 5 56.49 18
-6 8 5 27.9 16.5
6 8 -5 -12.7 17.8
-5 -8 5 -0.2 10.1
-5 -8 5 12.5 14.8
5 -8 -5 18 14.2
-5 8 5 -19 10.5
5 8 -5 -6.6 16.3
4 -8 -5 22.4 16.5
-4 -8 5 44.7 14.9
4 -8 -5 9 11.3
-4 -8 5 27.7 16.2
4 8 -5 10.7 17
-4 8 5 21.1 14.3
-3 -8 5 13 10.5
-3 -8 5 -1.1 14.4
3 -8 -5 -0.3 9.5
3 -8 -5 28.4 15.7
3 8 -5 6.4 14.9
-3 8 5 -10.4 11.3
-2 -8 5 3.5 13.4
2 -8 -5 9.9 9.5
2 -8 -5 -12.9 11.1
-2 -8 5 21.8 10.3
-2 8 5 7.1 15.6
2 8 -5 -40.1 14
-1 -8 5 40 14
-1 -8 5 86.69 20.5
1 -8 -5 31.2 17.3
1 -8 -5 69.69 15.3
-1 8 5 43.7 19.2
1 8 -5 83.09 21.7
0 -8 -5 42.2 12.3
0 -8 -5 67.99 20.5
0 -8 5 42.9 18
0 -8 5 57.29 14.3
0 8 5 83.39 22.6
0 8 -5 36.1 18
-1 -8 -5 52.39 14.9
1 -8 5 66.49 18.3
1 -8 5 27.1 12.8
-1 -8 -5 24.8 17.9
-1 8 -5 41.7 17.1
1 8 5 62.39 20
2 -8 5 27.2 12.1
-2 -8 -5 0 8.8
-2 -8 -5 13.2 15.1
2 -8 5 15.6 13.5
-2 8 -5 19.1 14.3
2 8 5 10.3 19.2
-3 -8 -5 22.3 16.8
-3 -8 -5 -6.2 9.6
3 -8 5 -3.4 9
3 -8 5 19.2 14.2
-3 8 -5 4 13.7
3 8 5 19.5 17.5
-4 -8 -5 7.3 11.3
4 -8 5 18.5 12.1
-4 -8 -5 18.7 16
-4 8 -5 11.2 14.7
4 8 5 20.8 16.5
-5 -8 -5 24 16.2
-5 -8 -5 -4.4 9.6
5 -8 5 -11.4 12.1
5 8 5 12 16.6
-5 8 -5 20.3 13.8
-6 -8 -5 7.1 11
6 -8 5 3.3 12.9
-6 -8 -5 11.9 15.9
6 8 5 4.8 17.4
-6 8 -5 -7 10.7
-7 -8 -5 5.2 16.5
7 -8 5 32.4 16
-7 -8 -5 0.6 11.3
-7 8 -5 1.3 11.6
7 8 5 30.8 20.1
-6 -9 5 8 11.8
6 -9 -5 6.7 16.8
-6 -9 5 -11.3 14.4
6 9 -5 3.7 20
-6 9 5 -6.2 12.9
-5 -9 5 -13.9 13
-5 -9 5 16.8 13.2
5 -9 -5 21.9 15.7
5 9 -5 0.6 19.3
-5 9 5 27.5 17.6
4 -9 -5 12.6 10.1
-4 -9 5 9.3 12.6
4 -9 -5 6.6 17.1
-4 -9 5 12.9 16.6
-4 9 5 6.9 15.9
4 9 -5 -10.2 16.8
3 -9 -5 1.3 10.4
-3 -9 5 3.4 10.6
3 -9 -5 49.3 18.5
-3 -9 5 16.7 17.7
-3 9 5 7.8 15.4
3 9 -5 22.7 17.6
2 -9 -5 11.3 10.8
-2 -9 5 12.5 17.1
2 -9 -5 13.6 17.4
-2 -9 5 9.5 11.3
-2 9 5 -15.6 13.2
2 9 -5 3.9 17.9
-1 -9 5 29.8 17.9
1 -9 -5 -9.4 15.4
-1 -9 5 26.2 13.4
1 -9 -5 6.4 11.3
1 9 -5 56.29 19.4
-1 9 5 4.5 16.1
0 -9 5 35.8 19
0 -9 5 11.9 12.3
0 -9 -5 14.6 10.9
0 -9 -5 14.2 16.4
0 9 5 5.9 16.6
0 9 -5 8.2 15.4
-1 -9 -5 13.3 14.8
1 -9 5 13.1 14.8
1 -9 5 1.6 11.1
-1 -9 -5 -1.3 11.1
1 9 5 -7.5 16.6
-1 9 -5 7.6 15.1
-2 -9 -5 12.3 14.4
2 -9 5 -2.8 14.5
2 -9 5 11.2 10.3
-2 -9 -5 2.7 10.1
2 9 5 16.8 19.8
-2 9 -5 23.5 16.1
3 -9 5 -1.7 10.7
3 -9 5 -19.6 13
-3 -9 -5 29.2 13.1
-3 -9 -5 10.4 18.9
-3 9 -5 5.7 15
3 9 5 -2.2 16.9
-4 -9 -5 -26.2 14.6
-4 -9 -5 -2 10.4
4 -9 5 -0.8 13.5
-4 9 -5 0.8 15.6
4 9 5 13.2 19.3
17 0 -6 9.1 11.7
-17 0 6 -11.1 10.4
-17 0 6 6.3 10.1
-16 0 6 9.5 9.8
16 0 -6 -1.1 10.8
16 0 -6 5.7 7.8
-16 0 6 11.5 10
15 0 -6 -3.2 6.7
-15 0 6 14.7 9.8
15 0 -6 21.9 10.1
-15 0 6 -0.1 9.8
-15 0 6 2.8 9.3
14 0 -6 -0.3 8.6
-14 0 6 12 10.8
-14 0 6 20.8 9.1
14 0 -6 3.2 7
-14 0 6 14.2 8.8
-13 0 6 46.3 11.3
-13 0 6 49.4 10.9
13 0 -6 46.7 11.8
-13 0 6 33.4 11.7
13 0 -6 39.5 9.3
12 0 -6 3.7 6
12 0 -6 -2.7 6
12 0 -6 6.4 3.8
-12 0 6 0.3 7
-12 0 6 5.9 6.7
-12 0 6 -3.1 7.4
11 0 -6 66.79 11.1
-11 0 6 87.99 15.5
11 0 -6 74.29 8.2
11 0 -6 86.19 12.6
-11 0 6 111.89 14.2
-11 0 6 46.8 9.8
10 0 -6 5.9 4.9
-10 0 6 0.8 4.4
-10 0 6 2.1 5
-10 0 6 2.2 7.3
10 0 -6 6.4 5.4
10 0 -6 -2.4 3.3
-9 0 6 4.9 3.7
-9 0 6 13.6 5.2
9 0 -6 12.6 5.1
-9 0 6 10.1 5.2
-9 0 6 18 8.1
9 0 -6 8.4 3.9
9 0 -6 2.4 4.3
9 0 -6 6.8 4.6
8 0 -6 2.1 3.4
-8 0 6 12.9 6.9
8 0 -6 -2.4 3.3
8 0 -6 5.1 4.2
-8 0 6 0.8 3.7
-8 0 6 1.8 3.8
8 0 -6 -3.2 3.2
-8 0 6 -0.9 4.1
-8 0 6 -5.5 2.7
7 0 -6 65.19 7.8
-7 0 6 75.29 8.9
-7 0 6 94.19 13.1
7 0 -6 61.79 8
-7 0 6 71.29 7.9
-7 0 6 73.29 8.1
7 0 -6 66.69 7.5
-7 0 6 75.89 10.1
7 0 -6 92.79 10.4
-6 0 6 336.67 23.9
-6 0 6 349.07 24
-6 0 6 377.06 27.9
6 0 -6 359.46 24.7
6 0 -6 346.37 25.4
-6 0 6 295.37 25
6 0 -6 324.17 23.8
-6 0 6 323.17 24.7
5 0 -6 181.48 14.7
-5 0 6 179.28 12.7
-5 0 6 180.48 14.8
-5 0 6 161.88 12.7
5 0 -6 191.28 13.3
-5 0 6 178.38 16.1
5 0 -6 178.18 13.1
5 0 -6 183.38 14.4
-5 0 6 178.18 14.5
4 0 -6 1635.14 107.49
-4 0 6 1621.04 109.49
4 0 -6 1589.84 109.29
4 0 -6 1666.03 109.39
-4 0 6 1693.13 110.69
4 0 -6 1662.03 107.49
-4 0 6 1631.24 109.49
-3 0 6 59.69 7
-3 0 6 50.79 7
3 0 -6 58.89 6.6
3 0 -6 69.39 7.1
-3 0 6 70.39 7.7
-3 0 6 60.49 8.1
-2 0 6 1751.32 112.09
-2 0 6 1768.72 111.89
-2 0 6 1682.13 110.59
2 0 -6 1609.44 112.29
2 0 -6 1728.53 110.79
2 0 -6 1644.54 111.69
2 0 -6 1767.62 110.79
-2 0 6 1598.04 112.39
-2 0 6 1643.24 110.69
-1 0 6 99.99 8.8
1 0 -6 100.59 8.6
-1 0 6 96.39 8.7
1 0 -6 113.39 8.8
1 0 -6 122.89 10
-1 0 6 109.69 9.9
1 0 -6 121.69 8.9
-1 0 6 101.09 8.9
0 0 -6 1.9 3.4
0 0 -6 1 3.4
0 0 6 1.9 1.9
0 0 -6 3.1 2.9
0 0 -6 2.4 2.3
0 0 6 2.7 3.1
0 0 6 1.3 3
0 0 6 -0.6 2.9
1 0 6 56.59 6.8
-1 0 -6 72.49 8.1
-1 0 -6 53.59 4.9
1 0 6 61.09 7.7
1 0 6 71.69 8.7
-1 0 -6 60.99 4.5
1 0 6 57.89 4.9
-1 0 -6 57.99 7.1
-1 0 -6 61.39 6.9
-2 0 -6 1964.6 122.19
-2 0 -6 1998.4 121.79
-2 0 -6 2003.7 124.99
2 0 6 1663.73 124.59
2 0 6 1702.63 122.79
2 0 6 1979.2 124.99
-2 0 -6 1792.32 123.79
-2 0 -6 1794.22 124.39
-3 0 -6 380.06 32.4
-3 0 -6 451.65 30.3
3 0 6 477.55 31.5
3 0 6 475.55 33.4
-3 0 -6 435.56 33.2
-4 0 -6 27.7 5.2
4 0 6 31.8 7.8
-4 0 -6 45.4 8.9
-4 0 -6 30.7 7.1
-4 0 -6 28.1 4.9
4 0 6 21.5 7.1
4 0 6 41.3 6
5 0 6 9.2 6.6
5 0 6 -4.9 5.2
-5 0 -6 9 3.8
-5 0 -6 0.5 3
-5 0 -6 10.5 6.3
-5 0 -6 2.3 4.6
5 0 6 2.9 3
-5 0 -6 3.7 1.6
6 0 6 168.38 13
-6 0 -6 157.58 13.7
6 0 6 178.28 17.9
-6 0 -6 164.88 17.2
6 0 6 142.59 16.8
-6 0 -6 160.28 11.8
7 0 6 1.2 3.1
7 0 6 0 6.8
7 0 6 9.3 7.4
-7 0 -6 -0.4 4.2
-7 0 -6 -6.7 6.1
-7 0 -6 3.4 2.7
8 0 6 16 10.3
-8 0 -6 22.6 7
8 0 6 41.1 5.7
-8 0 -6 32.6 11.3
9 0 6 8 10.3
-9 0 -6 2.3 3.6
-9 0 -6 6.9 6.1
-9 0 -6 26.1 10
-10 0 -6 225.68 24.1
-10 0 -6 211.38 19.9
10 0 6 219.18 24.5
-10 0 -6 189.78 16
11 0 6 15 11.4
-11 0 -6 1.5 7.2
-11 0 -6 -4.6 10.4
-11 0 -6 12.9 4.7
11 0 6 14.7 8.4
-12 0 -6 6.4 11.6
12 0 6 4.8 11.9
-12 0 -6 11.9 4.9
12 0 6 5.5 7.7
-12 0 -6 1.4 7.5
13 0 6 15.1 13.5
-13 0 -6 -3.7 7.2
-13 0 -6 4.7 11
-13 0 -6 -2.1 5.8
13 0 6 -8.7 7.5
-14 0 -6 19.9 10.4
14 0 6 36.8 11
-14 0 -6 12.7 14.8
14 0 6 18 14.8
17 -1 -6 10.1 8.2
17 -1 -6 10.4 13.4
-17 -1 6 14.5 11.1
-17 -1 6 5.1 11.4
-17 1 6 18.5 12.4
17 1 -6 -21.6 12.2
-17 1 6 5.5 12.1
-16 -1 6 12.7 10.9
-16 -1 6 15.5 11.6
16 -1 -6 9.9 10.7
16 -1 -6 18.1 8.8
-16 1 6 27.2 12.8
-16 1 6 20.7 11.5
16 1 -6 37.8 13.8
15 -1 -6 3.8 9.9
-15 -1 6 7.5 9.7
-15 -1 6 15.2 11.7
15 -1 -6 -0.1 7.6
-15 -1 6 20.8 12.4
-15 1 6 3.2 10.9
-15 1 6 19.1 10.5
15 1 -6 7.3 4.1
-15 1 6 6.7 11.4
15 1 -6 -5.4 9.4
-14 -1 6 44.3 11.1
14 -1 -6 21 10.3
14 -1 -6 11.9 7.8
-14 -1 6 17.2 9.8
-14 -1 6 16.4 10
14 1 -6 29.3 11.2
-14 1 6 40.3 15.5
14 1 -6 21.2 5.1
-14 1 6 31.2 11.4
-14 1 6 14.7 9.7
13 -1 -6 152.68 13.2
13 -1 -6 168.38 19.3
-13 -1 6 212.18 21
-13 -1 6 158.68 18.6
-13 -1 6 182.18 22.5
13 -1 -6 161.58 17.9
-13 1 6 150.58 24.1
-13 1 6 153.58 21
13 1 -6 166.28 19.2
-13 1 6 185.18 20
13 1 -6 174.28 14.4
12 -1 -6 9 7.5
-12 -1 6 12.4 8.4
-12 -1 6 15.3 7.6
12 -1 -6 25.5 8.3
-12 -1 6 13.7 8.3
12 -1 -6 17.5 5
12 1 -6 20.9 7.6
12 1 -6 21.3 7.9
-12 1 6 9.5 7.7
12 1 -6 17.6 5.2
-12 1 6 3.4 10.5
-12 1 6 11.4 8.1
-11 -1 6 38.1 9.8
-11 -1 6 30.8 7.8
11 -1 -6 43.6 8.7
11 -1 -6 37.4 8.3
11 -1 -6 43 6.7
-11 -1 6 31.3 9.3
-11 1 6 68.39 11.4
11 1 -6 30.8 5.9
-11 1 6 30.3 5.4
-11 1 6 47.3 14.1
11 1 -6 29.9 8
11 1 -6 22.8 8.2
-11 1 6 19.8 8.2
10 -1 -6 81.09 8.9
10 -1 -6 62.79 10.5
10 -1 -6 78.69 11.3
-10 -1 6 63.99 10.5
-10 -1 6 92.19 13.3
-10 1 6 74.59 8.4
10 1 -6 75.89 10.5
-10 1 6 93.69 17.3
-10 1 6 90.79 12.9
10 1 -6 84.69 12.1
-10 1 6 84.49 11.9
10 1 -6 68.29 8.1
9 -1 -6 23.5 6
9 -1 -6 21.6 6.2
-9 -1 6 9.9 6.3
9 -1 -6 11.9 5.6
9 -1 -6 20.1 5.1
-9 -1 6 17.1 5.5
-9 -1 6 20.3 6.8
-9 1 6 24.3 7.4
-9 1 6 20.7 6.1
-9 1 6 15.5 4.6
-9 1 6 11.9 9.3
9 1 -6 10.3 5.1
9 1 -6 17.9 4.8
9 1 -6 15.5 6
9 1 -6 23.6 6.2
-8 -1 6 48.8 9.1
8 -1 -6 31.1 5.7
8 -1 -6 40.3 7.1
-8 -1 6 41.2 7.7
-8 -1 6 46.3 7.9
-8 -1 6 33.6 6.2
8 -1 -6 43.1 7.2
8 -1 -6 41.5 7.7
8 -1 -6 42.9 6.7
8 1 -6 45.7 7.3
8 1 -6 31.1 6.3
8 1 -6 52.69 7.7
-8 1 6 45.6 7.8
8 1 -6 43.2 7.3
-8 1 6 39.8 8.4
-8 1 6 38.4 11.6
8 1 -6 36.6 10
-8 1 6 45 6.8
-8 1 6 27.1 6.8
-7 -1 6 146.99 13.8
-7 -1 6 160.88 14.6
7 -1 -6 146.09 14.1
7 -1 -6 154.68 13.5
-7 -1 6 146.59 12.4
7 -1 -6 158.28 13.2
7 -1 -6 144.29 13.1
7 -1 -6 128.89 12.4
-7 -1 6 143.79 14.1
-7 1 6 143.49 19
7 1 -6 163.18 13.6
7 1 -6 162.88 13.1
7 1 -6 134.69 16
-7 1 6 147.79 13.9
-7 1 6 138.89 13.6
-7 1 6 170.18 13.4
7 1 -6 148.39 13
-7 1 6 176.68 13.1
7 1 -6 159.48 13.5
6 -1 -6 468.05 33.1
-6 -1 6 451.65 33
-6 -1 6 456.55 32.1
6 -1 -6 503.65 33.2
6 -1 -6 444.06 33
6 -1 -6 466.45 33.8
-6 -1 6 486.05 34.2
6 -1 -6 473.55 32.9
-6 -1 6 443.36 33.6
-6 1 6 449.66 33.5
6 1 -6 403.86 34.8
6 1 -6 489.85 33.4
6 1 -6 470.85 32.6
6 1 -6 482.75 32.9
-6 1 6 497.65 33.5
-6 1 6 475.95 32.7
6 1 -6 441.06 33.1
-6 1 6 460.85 33.2
5 -1 -6 566.04 38.2
-5 -1 6 567.64 38.1
-5 -1 6 470.35 37.6
5 -1 -6 537.95 37.3
5 -1 -6 520.35 37.6
5 -1 -6 590.24 38
-5 -1 6 477.45 36.8
-5 -1 6 554.24 38.1
-5 -1 6 513.05 36.2
-5 1 6 533.45 37.7
-5 1 6 548.75 37.4
5 1 -6 577.04 39.6
5 1 -6 565.04 36.9
-5 1 6 499.65 36.7
5 1 -6 559.54 37.7
-5 1 6 544.65 38
5 1 -6 544.95 37.8
4 -1 -6 449.06 33.7
4 -1 -6 517.55 34.1
-4 -1 6 458.85 33.8
-4 -1 6 527.55 33.8
-4 -1 6 500.15 33.9
4 -1 -6 489.05 33.3
-4 -1 6 464.75 32
-4 -1 6 468.15 32.4
4 1 -6 488.25 34
4 1 -6 499.75 33.5
-4 1 6 470.15 33.9
-4 1 6 477.45 33.6
-4 1 6 444.26 32.9
-4 1 6 434.66 32.3
4 1 -6 501.55 32.8
3 -1 -6 2395.76 149.69
-3 -1 6 2177.78 150.28
3 -1 -6 2269.57 149.88
-3 -1 6 2268.57 149.39
-3 -1 6 2139.19 148.59
-3 -1 6 2182.78 148.59
-3 -1 6 2407.96 149.99
3 -1 -6 2228.28 150.28
-3 1 6 2234.78 149.19
3 1 -6 2240.68 149.99
-3 1 6 2349.46 149.88
3 1 -6 2306.87 149.49
-3 1 6 2340.67 149.19
3 1 -6 2186.28 150.18
-3 1 6 2240.18 150.28
3 1 -6 2299.27 149.19
-2 -1 6 731.03 50.99
-2 -1 6 712.93 50.09
2 -1 -6 787.02 50.39
2 -1 -6 749.23 51.09
2 -1 -6 644.14 50.59
2 -1 -6 779.42 50.49
2 -1 -6 779.62 50.49
-2 -1 6 697.63 49.5
-2 -1 6 786.22 50.29
-2 -1 6 715.53 49.6
-2 1 6 795.82 50.39
-2 1 6 721.83 51.39
-2 1 6 682.03 49.9
2 1 -6 703.93 49.8
2 1 -6 757.52 49.99
-2 1 6 737.93 50.59
2 1 -6 776.02 50.19
2 1 -6 752.12 50.99
-2 1 6 805.72 51.29
1 -1 -6 460.85 37.3
-1 -1 6 497.55 37.3
1 -1 -6 486.45 37.6
-1 -1 6 586.34 36.7
1 -1 -6 586.94 37.8
-1 -1 6 545.95 36.9
-1 -1 6 567.54 37.9
1 -1 -6 529.75 37.4
1 -1 -6 569.14 36.8
-1 -1 6 541.95 36
1 1 -6 567.04 36
-1 1 6 525.25 37.8
-1 1 6 574.44 36.8
-1 1 6 493.25 37.6
1 1 -6 595.84 37
-1 1 6 560.14 38.4
-1 1 6 536.45 37.2
1 1 -6 503.35 37.1
1 1 -6 484.05 37.6
0 -1 -6 111.39 8.7
0 -1 6 108.59 8.3
0 -1 6 90.39 9.9
0 -1 -6 106.99 10.6
0 -1 6 82.89 9.5
0 -1 -6 115.39 10.4
0 -1 -6 85.79 9.5
0 -1 6 99.49 9.7
0 -1 6 105.79 7.8
0 -1 -6 109.59 10.3
0 1 6 118.39 10.3
0 1 6 114.99 10.1
0 1 -6 106.89 7.5
0 1 6 107.99 10.9
0 1 6 109.79 8.8
0 1 6 113.39 10.9
0 1 -6 92.89 9.8
0 1 -6 114.79 10.2
1 -1 6 413.56 31.5
-1 -1 -6 499.75 32
-1 -1 -6 469.25 30.6
1 -1 6 443.56 32.2
-1 -1 -6 493.75 32.8
-1 -1 -6 411.96 32.2
1 -1 6 435.26 32
1 1 6 470.75 32.8
-1 1 -6 463.45 32.5
1 1 6 438.46 32.2
1 1 6 426.56 31.7
-1 1 -6 460.95 29.7
1 1 6 452.35 30.5
1 1 6 399.16 32.2
-1 1 -6 405.46 31.9
-2 -1 -6 155.98 14.9
2 -1 6 183.78 15.4
-2 -1 -6 171.58 12.8
2 -1 6 198.28 14.1
2 -1 6 169.98 14.7
-2 -1 -6 183.28 15.7
2 1 6 165.68 14
2 1 6 187.58 15.9
2 1 6 141.99 14.9
2 1 6 165.78 15
-2 1 -6 144.19 14.7
-2 1 -6 167.18 15.4
2 1 6 171.08 12.6
-2 1 -6 141.89 13.3
3 -1 6 261.17 19
-3 -1 -6 232.48 21
-3 -1 -6 243.28 18.3
-3 -1 -6 235.08 20.5
3 -1 6 236.78 20.3
3 -1 6 295.77 21.4
3 1 6 237.88 21.2
3 1 6 236.68 18.3
3 1 6 281.57 19.5
-3 1 -6 247.28 18.9
-3 1 -6 298.27 21.6
3 1 6 248.88 21.1
3 1 6 258.97 20
-3 1 -6 224.28 18.8
-3 1 -6 228.08 20.5
-4 -1 -6 84.09 12.8
-4 -1 -6 90.29 8.3
4 -1 6 71.89 8.1
-4 -1 -6 89.79 11.7
4 -1 6 61.79 10.8
4 -1 6 78.19 11
4 1 6 69.69 11.5
4 1 6 100.49 9
-4 1 -6 86.69 9.1
4 1 6 77.29 11.7
4 1 6 84.79 10.6
-4 1 -6 70.29 11.3
4 1 6 69.69 8.5
-4 1 -6 81.79 8.1
-4 1 -6 91.19 12.8
-5 -1 -6 76.29 12.7
5 -1 6 46.6 9.4
-5 -1 -6 63.79 10.8
5 -1 6 58.59 7.1
-5 -1 -6 66.79 8.2
5 -1 6 84.19 12.2
-5 1 -6 95.49 13.3
-5 1 -6 86.09 10.2
-5 1 -6 64.39 7.4
5 1 6 72.39 9.8
5 1 6 64.79 11.3
5 1 6 87.29 8.5
5 1 6 92.79 13.7
5 1 6 101.39 11.6
-5 1 -6 79.39 12
-6 -1 -6 25.7 8.4
6 -1 6 33.7 5.3
-6 -1 -6 36.3 10.5
-6 -1 -6 45.5 5
6 -1 6 26.3 7.8
-6 -1 -6 45.6 7
6 -1 6 24 8.8
6 1 6 39.7 10.1
6 1 6 25.2 8.6
6 1 6 50.99 8.6
-6 1 -6 36.5 5.6
-6 1 -6 29.9 8.5
6 1 6 27.3 7.5
6 1 6 24.1 5.6
-6 1 -6 45.6 7.9
-6 1 -6 40.5 10.4
-7 -1 -6 245.18 16
7 -1 6 212.68 21
-7 -1 -6 169.98 20.5
-7 -1 -6 197.38 17.3
-7 1 -6 230.68 19
7 1 6 179.58 19.6
7 1 6 229.08 21.8
7 1 6 212.98 18.6
7 1 6 196.58 16.6
-7 1 -6 211.18 16.2
-7 1 -6 210.08 21.8
-8 -1 -6 51.39 12.9
-8 -1 -6 41.7 7.7
-8 -1 -6 29.6 5.4
8 -1 6 52.99 12.3
8 1 6 27.1 9.5
8 1 6 33.4 10.9
-8 1 -6 30.3 10.8
8 1 6 36.2 8.5
-8 1 -6 36.1 8.6
8 1 6 35.4 6
-9 -1 -6 118.69 11.6
-9 -1 -6 102.99 19
9 -1 6 154.88 21.2
-9 -1 -6 122.09 13.7
-9 1 -6 137.49 15.6
9 1 6 148.99 11.6
-9 1 -6 131.19 20.5
9 1 6 117.29 19.9
9 1 6 116.29 15.3
-10 -1 -6 16.5 5.1
10 -1 6 -1.4 9.8
-10 -1 -6 7.7 6.8
-10 -1 -6 4.5 10.3
-10 1 -6 10.6 10.6
10 1 6 16.1 11
10 1 6 4.5 3.5
10 1 6 7.8 7.6
-10 1 -6 4.4 6.9
-11 -1 -6 111.19 14.6
-11 -1 -6 126.19 21.8
11 -1 6 79.59 18.2
-11 -1 -6 110.79 11.6
11 1 6 87.39 18.6
-11 1 -6 138.29 22.3
11 1 6 125.49 16.1
11 1 6 93.09 9.7
-11 1 -6 94.89 15
-12 -1 -6 18.7 8.8
12 -1 6 8.7 11
-12 -1 -6 13.3 6
-12 -1 -6 5.1 11.2
-12 1 -6 6.6 12.9
12 1 6 21.9 13.5
-12 1 -6 6.4 8.2
12 1 6 14.9 8.7
-13 -1 -6 20.6 14.2
13 -1 6 42.2 15.8
-13 -1 -6 21.9 10
-13 -1 -6 28.8 8
13 1 6 39.6 15.2
-13 1 -6 16.7 10.8
13 1 6 20.3 10
-13 1 -6 28 14.2
-14 -1 -6 10.8 13.2
14 -1 6 6.2 13.3
-14 -1 -6 11.5 8.7
-14 1 -6 -14 8.1
14 1 6 14.8 14
14 1 6 -9.8 9.3
-14 1 -6 9.9 12.9
-17 -2 6 -7.5 10.9
17 -2 -6 22.1 14.6
17 -2 -6 9.1 8.7
-17 -2 6 0.4 9.9
17 2 -6 28.4 15.8
-17 2 6 -12 9.7
-17 2 6 9.2 15.5
16 -2 -6 18.6 12.7
-16 -2 6 -4 8.9
16 -2 -6 0.5 7.8
-16 -2 6 -7.3 9.7
-16 2 6 5 9
16 2 -6 10 6
-16 2 6 16.9 15.4
16 2 -6 14.3 12.8
-15 -2 6 15.4 10
-15 -2 6 4.2 9.6
-15 -2 6 19.3 11.6
15 -2 -6 4.6 6.9
15 -2 -6 5.2 10.1
15 2 -6 8.6 5.7
-15 2 6 26.2 15.6
-15 2 6 9.9 10.1
-15 2 6 54.09 15.6
15 2 -6 15 10.7
14 -2 -6 16.8 8.3
-14 -2 6 28.2 11.6
-14 -2 6 20.9 9.7
-14 -2 6 24.2 9.7
-14 2 6 34.9 10.9
-14 2 6 20.7 11.6
-14 2 6 28.8 16.2
14 2 -6 5.6 10
14 2 -6 13.2 5.8
-13 -2 6 14.2 9.9
13 -2 -6 22.7 8.9
-13 -2 6 13.3 8.8
13 -2 -6 22.3 9.6
-13 -2 6 10.1 7.3
-13 2 6 0.3 9.4
-13 2 6 4.9 8.1
-13 2 6 18 4
-13 2 6 6.8 13.4
13 2 -6 12.3 9.3
13 2 -6 7.9 5.3
12 -2 -6 138.49 17.1
-12 -2 6 126.49 15.1
-12 -2 6 168.08 20.7
-12 -2 6 153.08 17.1
12 -2 -6 134.89 17.5
-12 2 6 112.49 11.4
12 2 -6 133.89 13.3
12 2 -6 123.99 17.6
-12 2 6 165.48 26.4
-12 2 6 143.99 20.4
-12 2 6 148.49 17.2
-11 -2 6 62.19 12.6
-11 -2 6 33.4 8.4
-11 -2 6 51.19 12.3
11 -2 -6 45.2 10.4
11 -2 -6 49.5 10.1
11 2 -6 48.3 8.4
-11 2 6 40.3 14
-11 2 6 69.99 11.9
-11 2 6 37.5 6.6
-11 2 6 36 11.3
11 2 -6 60.09 12
-10 -2 6 40.4 8.4
10 -2 -6 35.7 8.9
-10 -2 6 35.7 9.5
10 -2 -6 30.1 8.1
-10 -2 6 27.2 8.9
-10 2 6 41.3 6.4
10 2 -6 59.49 8.7
-10 2 6 26.8 8
10 2 -6 28.8 8.9
-10 2 6 40.5 11
-10 2 6 66.79 15.9
9 -2 -6 43.6 9.1
-9 -2 6 62.59 9.3
-9 -2 6 55.29 10.2
-9 -2 6 66.39 11.5
9 -2 -6 49.2 9.4
9 2 -6 45.3 9
-9 2 6 39.2 10.2
-9 2 6 58.29 9.7
9 2 -6 60.59 10.9
9 2 -6 55.19 8.2
-9 2 6 45.1 7.6
-8 -2 6 20 6.5
-8 -2 6 29.4 6.2
8 -2 -6 29.5 7.8
8 -2 -6 40.1 8.2
8 -2 -6 36.3 7.3
-8 -2 6 38.4 8.8
8 2 -6 35.2 6.7
-8 2 6 33.9 7.8
-8 2 6 32.1 6.8
-8 2 6 32.8 8.4
8 2 -6 25.2 7.3
8 2 -6 22.7 6.4
-8 2 6 30.7 6
8 2 -6 17.1 8.2
7 -2 -6 49.2 9.2
7 -2 -6 44.8 8.5
-7 -2 6 45.3 9.2
7 -2 -6 45 8.1
-7 -2 6 51.89 7.6
-7 -2 6 59.09 8.7
-7 -2 6 41.1 7.4
7 2 -6 59.39 9
7 2 -6 40.3 8.6
-7 2 6 55.39 7.8
7 2 -6 38.4 8.3
-7 2 6 26.2 8.8
7 2 -6 54.19 8.3
-6 -2 6 925.91 60.29
-6 -2 6 813.32 59.79
6 -2 -6 789.62 59.89
6 -2 -6 884.01 60.69
6 -2 -6 879.51 60.39
-6 -2 6 857.81 59.59
-6 -2 6 969.5 61.09
6 2 -6 858.71 60.59
-6 2 6 808.52 59.59
6 2 -6 934.81 60.39
6 2 -6 778.72 60.59
-6 2 6 934.61 59.79
-6 2 6 813.22 60.79
6 2 -6 908.21 60.19
-5 -2 6 2284.37 145.79
-5 -2 6 2086.49 144.99
5 -2 -6 2139.89 145.29
5 -2 -6 2170.08 145.69
5 -2 -6 2200.58 145.89
-5 -2 6 2118.59 145.09
-5 -2 6 2127.09 144.79
5 2 -6 2357.26 145.99
-5 2 6 2036.4 144.99
5 2 -6 2331.97 145.79
5 2 -6 2184.48 145.39
5 2 -6 2149.78 145.49
-5 2 6 2066.09 145.79
-5 2 6 2296.47 145.29
-4 -2 6 669.03 47.1
4 -2 -6 678.43 47.4
4 -2 -6 718.13 48.5
-4 -2 6 671.03 47.1
-4 -2 6 621.34 47.2
-4 -2 6 747.33 48.1
4 -2 -6 693.43 48.3
4 2 -6 723.23 47.4
-4 2 6 637.54 47.5
-4 2 6 673.33 48.3
4 2 -6 714.83 48.4
-4 2 6 701.23 48
-4 2 6 669.53 48
4 2 -6 701.33 47.9
4 2 -6 639.24 47.8
-3 -2 6 612.34 42.3
3 -2 -6 606.94 42.9
-3 -2 6 598.24 41.4
-3 -2 6 643.14 42.2
-3 -2 6 606.04 41.3
3 -2 -6 565.24 42.7
3 -2 -6 566.54 41.4
3 -2 -6 572.84 42.6
-3 2 6 588.64 42.7
3 2 -6 621.74 41.3
-3 2 6 602.24 42.7
-3 2 6 597.04 42
3 2 -6 614.74 42.5
-3 2 6 564.14 42
3 2 -6 616.24 42.4
3 2 -6 587.64 42.3
2 -2 -6 145.49 14.7
-2 -2 6 162.78 13.8
-2 -2 6 157.68 12.3
2 -2 -6 161.48 13.2
2 -2 -6 129.79 14.4
-2 -2 6 156.38 12.6
-2 -2 6 145.39 14.3
2 -2 -6 157.98 14.6
-2 2 6 158.28 14.5
-2 2 6 145.39 14.9
2 2 -6 146.89 14.3
2 2 -6 166.38 14.3
-2 2 6 163.58 13.3
2 2 -6 165.38 12.3
-2 2 6 143.09 13.2
2 2 -6 166.28 14.1
1 -2 -6 211.48 16.7
-1 -2 6 217.68 16.3
1 -2 -6 181.08 17.8
1 -2 -6 235.28 19
-1 -2 6 195.78 18.1
-1 -2 6 217.28 17.7
1 -2 -6 242.18 18.8
-1 2 6 203.38 16.9
1 2 -6 227.58 15.8
-1 2 6 242.58 19.6
-1 2 6 193.08 17
1 2 -6 238.08 18
-1 2 6 218.68 18.3
1 2 -6 218.38 18.1
1 2 -6 207.48 17.4
0 -2 -6 71.69 8.1
0 -2 6 93.69 12.1
0 -2 -6 85.69 11
0 -2 6 69.19 7.3
0 -2 -6 79.39 10.9
0 -2 6 84.29 10.3
0 -2 -6 82.59 11.5
0 2 6 83.09 12.1
0 2 6 80.49 8.5
0 2 -6 85.89 11
0 2 -6 69.69 7.1
0 2 6 70.89 8.5
0 2 -6 84.59 9.6
0 2 6 79.29 10.6
0 2 -6 68.09 8.3
-1 -2 -6 638.64 44.2
1 -2 6 696.23 44.6
-1 -2 -6 577.44 44.2
-1 -2 -6 635.54 45
1 -2 6 590.34 41.9
-1 -2 -6 628.24 42.7
1 -2 6 643.94 44.9
1 2 6 584.64 44.4
-1 2 -6 617.54 41.7
-1 2 -6 569.84 44.3
1 2 6 591.64 42.6
1 2 6 651.83 45.4
-1 2 -6 614.04 43.6
1 2 6 625.04 43.3
-1 2 -6 596.04 43.2
-2 -2 -6 671.53 48.3
2 -2 6 702.93 48.3
-2 -2 -6 739.93 47.8
2 -2 6 663.73 48.4
-2 -2 -6 710.43 49.1
-2 -2 -6 679.93 46.3
-2 2 -6 670.03 45.5
2 2 6 686.53 48.9
2 2 6 626.94 45.9
2 2 6 611.54 48
2 2 6 615.04 47.8
-2 2 -6 653.63 47.4
-2 2 -6 679.13 46.7
-3 -2 -6 88.29 9.3
-3 -2 -6 83.49 13.3
-3 -2 -6 119.39 14.4
3 -2 6 73.49 11.4
3 -2 6 72.79 11.5
-3 -2 -6 101.89 10.8
3 2 6 70.99 8.4
-3 2 -6 83.39 8.2
3 2 6 90.19 13.5
-3 2 -6 93.99 12.7
3 2 6 112.59 12.9
-3 2 -6 77.59 8.8
3 2 6 88.39 9.6
3 2 6 80.79 12.4
4 -2 6 44 5
-4 -2 -6 58.19 10.9
4 -2 6 74.59 11.6
-4 -2 -6 62.29 8.2
-4 -2 -6 52.39 10.7
4 -2 6 54.09 10.7
-4 2 -6 48.9 7.4
4 2 6 68.09 10.4
-4 2 -6 51.09 10.2
-4 2 -6 59.69 11.2
-4 2 -6 59.69 7.4
4 2 6 54.39 7.9
4 2 6 76.29 9
4 2 6 52.99 10.9
4 2 6 72.19 11.9
-5 -2 -6 59.09 8.6
-5 -2 -6 64.59 12.8
5 -2 6 58.29 11
5 -2 6 71.99 11.8
5 -2 6 59.79 5.9
-5 -2 -6 61.79 12
5 2 6 63.99 11.9
-5 2 -6 73.59 8.4
5 2 6 80.29 11.6
5 2 6 66.09 9
-5 2 -6 49.1 10.8
5 2 6 56.39 11.4
5 2 6 73.09 9
-5 2 -6 67.29 12.7
-5 2 -6 73.59 8.6
-6 -2 -6 68.69 9.6
6 -2 6 74.29 6.5
6 -2 6 49.1 10.9
6 -2 6 86.79 13.8
-6 -2 -6 80.09 14.8
6 2 6 77.09 14.6
-6 2 -6 92.69 14.7
6 2 6 76.09 13.3
-6 2 -6 69.79 8.5
6 2 6 70.79 11.5
6 2 6 79.99 9.8
6 2 6 60.99 10
-6 2 -6 72.99 12.1
-7 -2 -6 36.8 11.4
-7 -2 -6 38.6 6
7 -2 6 33.6 4.9
7 -2 6 51.69 11.6
-7 -2 -6 40.2 7.8
7 2 6 40.8 8.8
-7 2 -6 57.69 12.8
-7 2 -6 40.5 10.3
7 2 6 37 6.8
7 2 6 66.19 13.7
7 2 6 32.6 8.8
-7 2 -6 37.3 6.2
-8 -2 -6 210.98 16
8 -2 6 215.88 22.4
-8 -2 -6 192.48 17.7
8 -2 6 194.28 14.6
-8 -2 -6 213.38 23.1
8 2 6 175.48 21.4
8 2 6 210.08 19.4
-8 2 -6 228.88 20.8
-8 2 -6 164.18 15.1
-8 2 -6 203.08 22.5
8 2 6 182.38 16.6
9 -2 6 79.39 15.8
-9 -2 -6 77.19 9.4
-9 -2 -6 82.79 12.2
9 -2 6 66.89 7.2
-9 -2 -6 82.29 16.9
9 2 6 99.79 13.9
9 2 6 99.99 10.2
-9 2 -6 59.29 7.2
-9 2 -6 74.49 15.9
9 2 6 89.69 16.9
-9 2 -6 77.89 13.9
10 -2 6 -0.5 3.1
10 -2 6 -2.7 8.4
-10 -2 -6 5.3 4.8
-10 -2 -6 3.8 10.7
-10 -2 -6 0.8 6.6
-10 2 -6 6.4 10.7
10 2 6 2.4 10.3
10 2 6 -3.4 4.7
-10 2 -6 -7.5 8.8
10 2 6 -4.4 7
-11 -2 -6 -4.3 11.2
-11 -2 -6 11.6 7.9
11 -2 6 10.2 11.6
-11 -2 -6 13.9 6
11 2 6 10.6 5.7
11 2 6 -0.9 10.3
11 2 6 7.5 8.3
-11 2 -6 17.9 9.7
-11 2 -6 1.5 9.1
12 -2 6 5.4 11.1
-12 -2 -6 13 8.5
-12 -2 -6 21 6.9
-12 -2 -6 5.2 12.9
-12 2 -6 8.7 11.6
12 2 6 11 9
-12 2 -6 8.8 9.4
12 2 6 22.3 6.4
12 2 6 19.6 13.3
-13 -2 -6 9.9 13.9
13 -2 6 -12 12.8
-13 -2 -6 9.7 8.6
13 2 6 30.4 15.6
-13 2 -6 33.1 14.3
-13 2 -6 13.1 10.1
-14 -2 -6 10.9 9.9
14 -2 6 16.1 13.3
-14 -2 -6 8.9 13.3
-14 2 -6 -4.4 9.8
14 2 6 10.1 15.6
-16 -3 6 7.2 11.3
16 -3 -6 -2.6 8.6
16 -3 -6 6.5 11.1
-16 -3 6 -11.9 9
16 3 -6 2.4 7.3
16 3 -6 -5 13.9
-16 3 6 -12.9 12.8
-16 3 6 1.1 10
-15 -3 6 8.1 11.6
15 -3 -6 8.5 11.4
-15 -3 6 -2.8 9.8
15 -3 -6 37 11.1
15 3 -6 27 7.8
-15 3 6 18.5 11.3
-15 3 6 35.5 17.3
15 3 -6 33.5 13.6
14 -3 -6 3 9.1
14 -3 -6 -2.6 6.8
-14 -3 6 7.6 9.5
-14 -3 6 -1 8.1
-14 -3 6 4.7 8.8
-14 3 6 9.9 3.6
14 3 -6 3.6 6.6
-14 3 6 10.1 14
-14 3 6 1.6 8.8
-14 3 6 -4.8 11.4
14 3 -6 13.6 11.1
13 -3 -6 21.8 8.8
-13 -3 6 32.3 9.9
13 -3 -6 50.89 11.9
-13 -3 6 30.4 12.8
-13 -3 6 22.7 11.6
13 3 -6 35.3 8.5
-13 3 6 45.4 11.8
-13 3 6 0.9 13.1
13 3 -6 42.3 12.8
-13 3 6 27.1 13.2
-13 3 6 26.3 5.9
-12 -3 6 -3.5 6.4
-12 -3 6 9.6 10
-12 -3 6 13.5 6.7
12 -3 -6 -7 5.4
12 -3 -6 4.7 7.8
-12 3 6 -6.7 6.9
12 3 -6 0.7 8.7
12 3 -6 6.1 6.5
-12 3 6 -11.2 8.3
-12 3 6 -10.6 10.2
-12 3 6 -1.7 4
11 -3 -6 58.69 11.5
11 -3 -6 93.69 14.5
-11 -3 6 69.89 14.1
-11 -3 6 65.09 11.8
-11 -3 6 95.09 14.6
-11 3 6 67.99 13.2
11 3 -6 83.29 16.3
-11 3 6 71.89 9.5
11 3 -6 55.99 10.2
-11 3 6 75.09 16.6
10 -3 -6 76.99 12
10 -3 -6 100.79 14.7
-10 -3 6 78.29 11.8
-10 -3 6 84.69 15
-10 -3 6 63.99 11.9
10 3 -6 69.89 10.8
-10 3 6 84.79 10.4
-10 3 6 69.59 13.2
10 3 -6 67.79 14.1
-10 3 6 79.49 15
9 -3 -6 24.5 8.3
-9 -3 6 33.1 8
9 -3 -6 26.6 7.5
-9 -3 6 24.7 7.7
-9 -3 6 29.1 9.5
9 3 -6 34 7.5
-9 3 6 29.1 10.2
-9 3 6 21.2 6.7
-9 3 6 44.5 9.9
9 3 -6 28 9.8
8 -3 -6 15.1 7.3
-8 -3 6 19.3 7.2
-8 -3 6 17 7
-8 -3 6 11 8
8 -3 -6 15.2 6.2
-8 3 6 16.1 8.8
-8 3 6 16.7 6.5
8 3 -6 17.8 8.2
8 3 -6 15.4 6.3
7 -3 -6 279.27 23.8
-7 -3 6 284.87 23.1
-7 -3 6 318.47 25.5
-7 -3 6 282.07 22.7
7 -3 -6 284.77 22.7
7 -3 -6 239.58 23.6
7 3 -6 237.48 22.9
7 3 -6 251.87 24.3
-7 3 6 262.37 24.8
7 3 -6 289.17 22.9
-7 3 6 294.07 23.4
7 3 -6 302.27 24
-6 -3 6 62.29 9.8
6 -3 -6 58.69 10.6
-6 -3 6 61.39 9.2
6 -3 -6 83.29 11.7
6 -3 -6 83.69 10.3
-6 -3 6 81.79 12.3
-6 -3 6 67.59 10
-6 3 6 85.79 12.9
6 3 -6 97.19 13.7
6 3 -6 60.29 9.4
-6 3 6 69.79 10.7
-6 3 6 68.19 10.6
6 3 -6 79.29 11.9
6 3 -6 85.39 11.1
-5 -3 6 109.69 11.5
5 -3 -6 105.49 11.7
5 -3 -6 138.99 16.7
-5 -3 6 114.19 12.1
5 -3 -6 117.79 15.1
-5 -3 6 123.79 13.3
-5 -3 6 154.78 15.5
5 3 -6 139.29 12.8
-5 3 6 126.19 14.8
5 3 -6 146.29 15.6
-5 3 6 110.69 12.6
5 3 -6 130.39 14.2
-5 3 6 124.89 13.8
5 3 -6 119.09 12.9
4 -3 -6 28.1 9
-4 -3 6 27.6 8.6
-4 -3 6 26.5 6.3
-4 -3 6 32.4 7.9
4 -3 -6 15.4 7.3
4 3 -6 28.1 5.8
-4 3 6 18.2 6.4
-4 3 6 17 7.6
4 3 -6 19.2 6.3
4 3 -6 35.1 9
-4 3 6 28.5 8
4 3 -6 30.2 7.8
-3 -3 6 111.69 13.8
-3 -3 6 128.89 14.1
3 -3 -6 140.69 15.2
3 -3 -6 116.09 14.4
-3 -3 6 128.99 12.3
3 3 -6 121.69 13.8
-3 3 6 122.79 12.6
3 3 -6 120.59 11.1
3 3 -6 127.09 15.4
-3 3 6 114.99 14.1
-3 3 6 143.99 15.6
-2 -3 6 393.56 35.7
2 -3 -6 437.96 36.1
-2 -3 6 551.34 36.5
2 -3 -6 481.25 34.5
-2 -3 6 490.95 34.3
2 -3 -6 461.45 36.6
2 3 -6 489.65 33.5
-2 3 6 495.65 37.3
2 3 -6 485.25 36.2
2 3 -6 451.95 35.9
-2 3 6 511.05 36.9
-2 3 6 437.36 34.5
1 -3 -6 73.29 11.4
1 -3 -6 77.59 12.5
-1 -3 6 69.39 12
-1 -3 6 87.69 10.4
1 -3 -6 83.79 12.6
-1 -3 6 93.59 12.3
1 -3 -6 72.39 9.8
1 3 -6 93.89 12.6
-1 3 6 74.69 10.8
1 3 -6 74.09 12.4
-1 3 6 69.89 13.4
1 3 -6 91.09 10.1
-1 3 6 89.29 13
1 3 -6 77.89 8.5
0 -3 6 307.77 26
0 -3 -6 316.27 24.5
0 -3 6 348.97 24.4
0 -3 6 323.07 27.2
0 -3 -6 305.17 26.1
0 -3 -6 296.77 26.2
0 -3 -6 344.67 27.5
0 3 -6 286.67 26.1
0 3 -6 324.67 25.9
0 3 6 317.87 27.9
0 3 6 350.16 25.2
0 3 6 303.57 26.5
0 3 -6 345.07 23.7
0 3 -6 281.07 24.5
1 -3 6 46.9 10.9
1 -3 6 80.69 9
-1 -3 -6 65.39 11.5
1 -3 6 79.79 11.6
-1 -3 -6 92.79 14.5
-1 -3 -6 77.99 11.5
-1 -3 -6 78.59 9.9
1 3 6 67.89 12.9
-1 3 -6 78.39 10.8
-1 3 -6 80.59 9
1 3 6 66.99 9.4
1 3 6 63.99 12
-1 3 -6 75.49 11.2
-1 3 -6 77.89 12.9
2 -3 6 1030 72.09
-2 -3 -6 953.2 71.29
2 -3 6 1057.79 69.69
2 -3 6 917.01 72.49
-2 -3 -6 1066.09 73.49
-2 -3 -6 1023.2 70.19
-2 -3 -6 984.9 72.19
-2 3 -6 1131.49 70.69
2 3 6 1029.8 70.09
2 3 6 1049.79 73.79
-2 3 -6 1042.8 69.39
-2 3 -6 1106.49 71.99
-2 3 -6 939.01 72.29
2 3 6 978.3 72.49
-3 -3 -6 764.62 56.99
-3 -3 -6 828.52 55.09
3 -3 6 780.12 57.89
-3 -3 -6 822.92 58.79
-3 -3 -6 669.53 55.59
3 -3 6 885.21 57.89
3 3 6 816.32 58.89
3 3 6 795.82 57.69
3 3 6 761.02 54.69
-3 3 -6 777.32 54.99
-3 3 -6 838.62 56.59
-3 3 -6 675.63 56.99
-3 3 -6 830.02 54.29
-4 -3 -6 224.68 18.6
-4 -3 -6 241.78 22.8
-4 -3 -6 214.78 21.2
4 -3 6 257.77 21.8
-4 -3 -6 240.78 19.8
4 -3 6 215.48 22
-4 3 -6 173.88 20.5
-4 3 -6 214.48 18.6
-4 3 -6 220.08 18.1
4 3 6 210.18 22.9
4 3 6 223.28 21.7
4 3 6 211.18 18.2
-4 3 -6 260.07 21.1
-5 -3 -6 8.7 8.4
5 -3 6 1.8 6.5
-5 -3 -6 5 5.4
5 -3 6 -0.8 7
-5 -3 -6 9.7 6
-5 3 -6 8.8 5.1
5 3 6 7.6 7.3
5 3 6 13.7 5.7
-5 3 -6 3.8 4.5
5 3 6 -7 7.5
6 -3 6 15.2 8.5
6 -3 6 29.4 5.1
-6 -3 -6 17.3 6.8
-6 -3 -6 47.9 13
-6 3 -6 23.2 6.6
-6 3 -6 22.1 5.8
6 3 6 42.9 12.3
6 3 6 32.9 7.6
-6 3 -6 19.1 9
7 -3 6 129.59 10.7
-7 -3 -6 111.29 13
-7 -3 -6 134.49 20.7
7 -3 6 139.69 19.5
7 3 6 112.19 19.2
-7 3 -6 103.99 12.5
-7 3 -6 120.99 18.5
-7 3 -6 96.79 11.2
8 -3 6 137.49 19.6
-8 -3 -6 128.49 14.7
8 -3 6 105.69 10.7
-8 -3 -6 122.39 20.3
-8 3 -6 143.59 20.8
-8 3 -6 116.89 16.4
-8 3 -6 113.19 11.4
8 3 6 118.49 20.3
-9 -3 -6 76.49 12.5
-9 -3 -6 69.19 16.5
9 -3 6 43.2 13.9
-9 -3 -6 54.59 8.5
9 -3 6 74.39 7.8
9 3 6 26.2 13.3
-9 3 -6 53.29 7.7
-9 3 -6 51.99 14.6
-9 3 -6 36.7 12.8
10 -3 6 27.7 12.7
-10 -3 -6 20.5 13.6
-10 -3 -6 20.6 8.5
10 -3 6 11.2 4.4
-10 3 -6 16.1 4.3
-10 3 -6 5.4 9.2
-10 3 -6 8.3 10.1
10 3 6 11.6 12.5
-11 -3 -6 -0.1 8.1
11 -3 6 29.2 13
11 -3 6 7.6 4.4
-11 -3 -6 16.6 12.9
-11 3 -6 1.3 9.6
-11 3 -6 6.3 10.2
11 3 6 37.6 14.1
-12 -3 -6 -12.7 7.6
12 -3 6 5.8 4.3
12 -3 6 15.5 11.7
-12 -3 -6 1.5 10.9
-12 3 -6 6.3 11.5
12 3 6 22.8 14.4
-12 3 -6 14.4 12.5
13 -3 6 20.6 12.2
-13 -3 -6 -2.1 13.6
13 -3 6 -3.6 4.2
-13 -3 -6 0 8.5
-13 3 -6 5.9 11.2
13 3 6 17.9 15.6
-13 3 -6 -15.7 11.3
-14 -3 -6 0.3 8.7
14 -3 6 -6.5 11.9
-14 -3 -6 -4.4 13.9
-14 3 -6 -6.9 12.1
-14 3 -6 -12 10
14 3 6 -2.8 14.7
-15 -4 6 -5.2 8.6
15 -4 -6 4.4 11.8
-15 -4 6 15.3 12.6
15 -4 -6 -0.5 7.2
15 4 -6 12 8.9
-15 4 6 -17.2 12.9
15 4 -6 -15.3 15.2
-15 4 6 1 10.4
-14 -4 6 11.1 10.9
14 -4 -6 23.5 8.8
14 -4 -6 14.6 9.9
-14 -4 6 -12.2 11.3
-14 -4 6 1.2 8.7
-14 4 6 52.59 16.3
14 4 -6 16.5 13.2
-14 4 6 11.8 14.3
-14 4 6 14.2 10.1
14 4 -6 12 8.8
-13 -4 6 4.7 9.1
13 -4 -6 -3.3 8.7
13 -4 -6 -2.1 8.1
-13 -4 6 -10.1 7.2
-13 -4 6 7.3 11.2
13 4 -6 16.4 11.8
-13 4 6 -2.5 7.3
-13 4 6 10.2 12.6
13 4 -6 2.8 7.9
-12 -4 6 71.59 16
-12 -4 6 32 10.6
12 -4 -6 48.4 10.9
-12 -4 6 31 10.7
12 -4 -6 57.59 13.8
12 4 -6 49.3 15.7
12 4 -6 49 10.3
-12 4 6 33.8 12.7
-12 4 6 39.3 14.3
11 -4 -6 17.1 10.3
-11 -4 6 14.5 8.2
11 -4 -6 -0.6 7.7
-11 -4 6 19 10.6
-11 -4 6 18 8.9
-11 4 6 9 9.3
11 4 -6 33.5 13
-11 4 6 38.7 13.1
11 4 -6 6.9 7.4
-10 -4 6 122.09 16.3
10 -4 -6 122.39 17.9
10 -4 -6 117.89 15.8
-10 -4 6 104.59 18
-10 -4 6 99.09 16.1
-10 4 6 98.49 19.2
10 4 -6 84.39 13.6
10 4 -6 90.69 18.3
-9 -4 6 76.09 15.8
-9 -4 6 62.09 11.8
9 -4 -6 63.69 11.6
-9 -4 6 78.29 13.8
9 -4 -6 54.29 12.9
9 4 -6 61.99 15.7
-9 4 6 44.6 13.8
-9 4 6 70.99 12.4
9 4 -6 68.99 12
8 -4 -6 36.4 11.3
-8 -4 6 36.6 9.4
8 -4 -6 43.4 9.2
-8 -4 6 55.39 12.9
-8 -4 6 39 10.4
-8 4 6 45.1 12.6
-8 4 6 54.49 11.2
8 4 -6 58.39 13.9
7 -4 -6 5.8 5.5
-7 -4 6 9.5 6.7
7 -4 -6 9 7.6
-7 -4 6 6.3 6.8
-7 -4 6 5.3 7.8
-7 4 6 0.2 6.8
7 4 -6 5 8.9
-7 4 6 0.8 6.7
6 -4 -6 148.49 16.8
6 -4 -6 103.79 13.5
-6 -4 6 135.89 18.7
-6 -4 6 120.39 16.2
-6 -4 6 118.29 14.1
-6 4 6 142.39 19.3
-6 4 6 147.09 18.5
6 4 -6 113.59 18.1
-5 -4 6 31.9 9.8
-5 -4 6 6.7 5.8
5 -4 -6 15 8.4
-5 -4 6 33.4 9.3
-5 4 6 13.2 8.4
5 4 -6 3.7 8.6
5 4 -6 14.8 5.6
-5 4 6 16.4 8.8
5 4 -6 7 7.3
4 -4 -6 31.3 9.6
-4 -4 6 16.3 8
4 -4 -6 28.7 9.5
-4 -4 6 35.2 10.1
-4 -4 6 26.7 7.4
-4 4 6 18.7 8.9
-4 4 6 15.5 6.9
4 4 -6 16.7 8.2
4 4 -6 29.4 6.6
-4 4 6 39.3 10
4 4 -6 22.2 9.8
3 -4 -6 98.69 12.1
-3 -4 6 72.09 12.8
-3 -4 6 69.19 10
-3 -4 6 46.5 11.1
3 -4 -6 72.59 13.2
3 -4 -6 78.49 13.7
3 4 -6 53.79 12.5
-3 4 6 76.39 13.6
3 4 -6 50.99 8.3
-3 4 6 64.39 10.5
-3 4 6 75.49 14
3 4 -6 53.69 11.6
2 -4 -6 98.29 11.9
-2 -4 6 99.09 11.6
-2 -4 6 105.19 16.2
2 -4 -6 105.19 16.9
2 -4 -6 113.39 16.1
-2 -4 6 117.29 16.1
-2 4 6 106.39 13.8
-2 4 6 137.09 18.1
2 4 -6 110.69 16.2
2 4 -6 129.99 16.5
-2 4 6 95.49 16.3
2 4 -6 120.79 11.5
1 -4 -6 53.69 11.4
1 -4 -6 54.79 12.4
-1 -4 6 75.29 10.6
-1 -4 6 50.89 11.2
1 -4 -6 69.29 10.8
-1 -4 6 59.69 12
-1 4 6 66.29 12.4
-1 4 6 66.39 9.9
-1 4 6 63.39 13.3
1 4 -6 45.8 11.7
1 4 -6 61.29 12.5
1 4 -6 61.69 8.6
0 -4 6 29 8.7
0 -4 -6 18.5 6.4
0 -4 -6 16.4 8
0 -4 -6 6.2 8
0 -4 6 26.4 9.7
0 -4 6 17.5 6.5
0 4 6 30.7 10.5
0 4 6 26.9 7.3
0 4 6 32.1 12
0 4 -6 24.8 6.2
0 4 -6 24.7 9.8
0 4 -6 20.6 9.3
1 -4 6 41.9 11.7
1 -4 6 67.49 12.5
1 -4 6 52.89 8.9
-1 -4 -6 55.79 11.4
-1 -4 -6 44.5 12.8
-1 -4 -6 54.39 9.9
-1 -4 -6 36.9 10.3
-1 4 -6 53.29 11.2
-1 4 -6 56.69 12.9
1 4 6 43.3 8.5
-1 4 -6 48.3 8.1
1 4 6 69.59 14
1 4 6 62.69 12.3
-2 -4 -6 21 6.7
2 -4 6 7.2 6.6
-2 -4 -6 32.3 11.5
2 -4 6 26 9.7
-2 -4 -6 16.4 7.6
2 -4 6 13.6 6
-2 4 -6 13.1 5.5
2 4 6 31.5 7.7
-2 4 -6 21.2 8.6
2 4 6 14.5 9.8
2 4 6 22.4 9.5
-3 -4 -6 775.32 51.69
3 -4 6 730.23 53.69
-3 -4 -6 662.23 52.09
3 -4 6 669.73 54.69
-3 -4 -6 752.92 55.79
-3 4 -6 704.93 50.29
-3 4 -6 703.13 52.89
-3 4 -6 737.33 51.29
3 4 6 663.53 53.79
3 4 6 713.43 50.99
-4 -4 -6 -4.4 8.8
-4 -4 -6 10.5 6.8
4 -4 6 25 9.4
4 -4 6 13.2 9.3
-4 -4 -6 0.6 6.2
-4 4 -6 5 4.8
4 4 6 12.9 10.6
-4 4 -6 10.9 7.9
4 4 6 1.4 4.7
-4 4 -6 4.9 5.4
4 4 6 0.6 6.6
-5 -4 -6 17.3 7.8
5 -4 6 27.4 10.7
-5 -4 -6 30.1 11.8
-5 -4 -6 27.1 8.2
-5 4 -6 35 7.7
-5 4 -6 34.7 7.5
5 4 6 27.4 12
-5 4 -6 31.5 9.9
6 -4 6 78.99 15.4
-6 -4 -6 45.9 10.5
-6 -4 -6 44.2 13.3
-6 4 -6 30.7 8.8
-6 4 -6 36.1 8.3
6 4 6 54.39 15.2
7 -4 6 60.79 8.4
-7 -4 -6 49.9 11.3
-7 -4 -6 62.49 16.7
7 -4 6 58.19 14.3
-7 4 -6 35.6 12.9
7 4 6 50.19 16.1
-7 4 -6 60.19 10
-8 -4 -6 28.9 13.9
8 -4 6 41.3 12.8
-8 -4 -6 11.9 8.9
8 -4 6 37.8 7
8 4 6 22.5 13.4
-8 4 -6 39 13
-8 4 -6 39.4 7.6
9 -4 6 -5 8.9
9 -4 6 7.2 5.1
-9 -4 -6 4.5 11.8
-9 -4 -6 17.8 9.5
9 4 6 9.4 12.7
-9 4 -6 18.8 5.6
-9 4 -6 -5.2 10.9
10 -4 6 7.8 4.9
10 -4 6 -2 8.7
-10 -4 -6 -1.2 9
-10 -4 -6 17.2 13.8
-10 4 -6 16.2 10.9
10 4 6 -1.1 12
-10 4 -6 10.3 12.5
-10 4 -6 6.2 4.8
-11 -4 -6 34.6 16.3
-11 -4 -6 29.5 11.2
11 -4 6 0.5 11.4
11 -4 6 9.7 5.5
11 4 6 21.2 14
-11 4 -6 11.6 4.8
-11 4 -6 19.1 12.8
-11 4 -6 4.9 11
-12 -4 -6 -6.3 8.5
12 -4 6 -0.1 4.8
12 -4 6 -1.5 9.3
-12 -4 -6 -2.1 13.7
-12 4 -6 5.1 12.6
12 4 6 28.5 16.3
-12 4 -6 7.8 11.8
-13 -4 -6 20.3 10.8
13 -4 6 31.2 16.4
-13 -4 -6 -1.8 14
13 -4 6 13.5 5.6
13 4 6 5.4 14.5
-13 4 -6 6.6 12.1
-13 4 -6 8.9 14.5
-14 -5 6 2.2 10.1
14 -5 -6 25.3 14.5
-14 -5 6 23.9 14.2
14 -5 -6 30.1 10.8
-14 5 6 18.2 13.6
14 5 -6 21.4 10.4
14 5 -6 30.3 17.3
13 -5 -6 24.4 12.8
-13 -5 6 15.2 10.6
-13 -5 6 20.8 13.9
13 -5 -6 12.9 8.6
-13 -5 6 0.6 10
13 5 -6 14.6 8.5
-13 5 6 -1.5 10.2
13 5 -6 19 14.5
12 -5 -6 21.1 12.4
12 -5 -6 9.8 9.6
-12 -5 6 8.2 9.6
-12 -5 6 20.9 10.3
-12 -5 6 22 11.6
-12 5 6 8.7 11.1
12 5 -6 26 8.9
12 5 -6 4.9 14.2
-11 -5 6 1.8 8.4
11 -5 -6 5.2 9.6
-11 -5 6 1.9 4.5
11 -5 -6 13.6 9
-11 -5 6 7.2 10.7
-11 -5 6 7.3 9
-11 5 6 15.9 12.7
11 5 -6 4.6 8.3
11 5 -6 -3.7 12.9
-10 -5 6 11.3 11
10 -5 -6 8 10.7
-10 -5 6 1.4 8.4
10 -5 -6 16.8 8.5
-10 -5 6 14.2 9.6
-10 5 6 7.9 9
10 5 -6 -7 12.3
-10 5 6 14.6 12.6
-9 -5 6 31 10.6
9 -5 -6 13.6 8
-9 -5 6 11.2 11.3
9 -5 -6 22.5 10.6
-9 -5 6 17 9.7
9 5 -6 28.8 14.1
-9 5 6 31.8 12.9
-9 5 6 23.5 9.9
-8 -5 6 12.2 8.4
-8 -5 6 12.9 8.8
-8 -5 6 13.5 12
8 -5 -6 14.2 10.8
8 -5 -6 14.7 8.1
-8 5 6 25.2 10.5
8 5 -6 23.1 12.3
-8 5 6 11.6 11
7 -5 -6 15.2 7.3
7 -5 -6 34.9 12.7
-7 -5 6 23.2 10
-7 -5 6 18.7 9.2
-7 -5 6 22.7 11.4
7 5 -6 40.7 14.8
-7 5 6 24.5 11.2
-7 5 6 17.6 11.5
-6 -5 6 70.99 12.8
-6 -5 6 75.29 14.4
6 -5 -6 82.29 15.9
-6 -5 6 68.79 15.9
6 5 -6 64.39 16
-6 5 6 77.69 15.2
-6 5 6 59.89 14.7
-5 -5 6 99.39 16.5
5 -5 -6 91.69 16.7
-5 -5 6 111.49 18.3
-5 -5 6 97.09 14.7
-5 5 6 89.89 16.5
5 5 -6 115.39 19.3
-5 5 6 110.99 18.7
4 -5 -6 49.9 10.4
-4 -5 6 34.9 11.4
-4 -5 6 32.6 9
4 -5 -6 29.9 11.6
-4 -5 6 47.6 11.6
-4 5 6 33.3 12
4 5 -6 57.99 14.5
-4 5 6 26.4 11.3
-3 -5 6 -7.4 7.5
-3 -5 6 14.4 6.6
3 -5 -6 6.9 9.6
3 -5 -6 6.4 7
-3 -5 6 7 8.5
-3 5 6 22 10.5
3 5 -6 13.3 10.6
-3 5 6 1.4 8.9
-2 -5 6 50.29 14
2 -5 -6 98.59 17.4
2 -5 -6 79.59 12.4
-2 -5 6 73.09 15
-2 -5 6 95.79 13.4
2 5 -6 87.89 11.2
2 5 -6 91.59 16.6
-2 5 6 74.39 15.5
-2 5 6 71.19 15.8
1 -5 -6 75.59 12.4
1 -5 -6 88.79 16.2
-1 -5 6 77.49 11.8
-1 -5 6 75.89 16.4
-1 -5 6 118.39 17.3
-1 5 6 62.59 14.2
-1 5 6 89.99 17.2
1 5 -6 78.69 11.3
1 5 -6 110.39 17.3
0 -5 6 24.5 8.3
0 -5 -6 25.7 8
0 -5 -6 18.8 11.1
0 -5 6 20.9 10
0 -5 6 20.4 10.4
0 5 -6 28.2 11.2
0 5 -6 32.2 7.6
0 5 6 22.3 10.6
0 5 6 26.2 11.3
-1 -5 -6 59.59 10.8
1 -5 6 69.19 11.8
-1 -5 -6 73.29 16.2
1 -5 6 71.69 14.7
1 -5 6 46.1 13.8
-1 5 -6 49.9 12.9
-1 5 -6 70.39 10.7
1 5 6 49.99 13.5
1 5 6 63.39 16.6
2 -5 6 65.09 13.8
2 -5 6 74.69 11.7
-2 -5 -6 54.89 15.9
-2 -5 -6 90.39 13.4
2 -5 6 73.29 16.1
-2 5 -6 78.79 15.1
2 5 6 97.09 19.3
2 5 6 57.39 14.1
-2 5 -6 57.39 10.4
3 -5 6 184.88 16.6
3 -5 6 141.89 20.5
-3 -5 -6 133.49 17.2
-3 -5 -6 146.39 22.5
-3 5 -6 130.29 14.9
3 5 6 165.08 24.5
-3 5 -6 149.09 20.2
4 -5 6 432.36 35.6
-4 -5 -6 416.66 37.3
-4 -5 -6 360.46 31.9
-4 5 -6 359.56 33.5
4 5 6 399.86 38.2
-5 -5 -6 9.7 10.9
5 -5 6 0.5 9.6
-5 -5 -6 4.5 7.2
-5 5 -6 -4.5 7.5
5 5 6 -2.6 11.7
-5 5 -6 9.8 7.1
-6 -5 -6 55.29 12.4
-6 -5 -6 45.6 16.3
6 -5 6 43.4 13.9
-6 5 -6 66.19 14.5
-6 5 -6 60.09 11.4
6 5 6 58.89 18.2
-7 -5 -6 114.69 17
7 -5 6 129.39 20.8
7 -5 6 88.69 12.3
-7 -5 -6 122.89 23.8
-7 5 -6 128.19 14.3
-7 5 -6 108.79 18.8
7 5 6 149.49 25.6
-8 -5 -6 9.3 8.3
8 -5 6 -5.9 8.7
-8 -5 -6 22.5 15.2
8 -5 6 -0.3 4.9
-8 5 -6 7.9 6
-8 5 -6 21.8 11.5
8 5 6 11.5 12.6
-9 -5 -6 1.2 7.8
9 -5 6 8.5 9.9
-9 -5 -6 -13.2 11.8
9 -5 6 15.4 6.2
-9 5 -6 13.3 11.9
9 5 6 17.3 13.6
-9 5 -6 4.7 6
10 -5 6 2.8 10.9
-10 -5 -6 4.3 9.5
-10 -5 -6 5.3 13.7
10 -5 6 -1.4 5.4
-10 5 -6 5.4 5.2
-10 5 -6 -13.8 11
10 5 6 25.2 16.2
11 -5 6 3.7 5.4
11 -5 6 -10.6 9.1
-11 -5 -6 8.5 12
-11 -5 -6 2.8 9.1
-11 5 -6 0.8 11
-11 5 -6 8.7 5.5
11 5 6 -16.2 10.9
-12 -5 -6 -7.4 12.4
-12 -5 -6 2.4 10.9
12 -5 6 -3.8 10.9
12 -5 6 -5.6 5.5
-12 5 -6 -24.4 10.4
-12 5 -6 -9.7 10.2
12 5 6 9.5 14.8
13 -6 -6 0.7 9.5
-13 -6 6 2.4 13.8
-13 -6 6 -4.6 11.5
13 -6 -6 11.5 14.2
-13 6 6 21.3 12.9
13 6 -6 34.8 16.9
13 6 -6 19.1 9.4
-12 -6 6 13.6 13
12 -6 -6 9.9 8.4
12 -6 -6 3.9 13.2
-12 -6 6 -2 10.5
12 6 -6 27.2 16.9
12 6 -6 -9.2 9.1
-11 -6 6 16.1 11
-11 -6 6 0.1 12
11 -6 -6 11.9 12.9
-11 -6 6 12 11.1
11 -6 -6 17.4 9.9
11 6 -6 49.4 20.3
-11 6 6 13.4 10.1
10 -6 -6 -0.2 10.2
-10 -6 6 17.8 10.4
-10 -6 6 25.5 11.2
10 -6 -6 24.3 9.8
-10 -6 6 10.5 12.8
-10 6 6 21.2 10.8
10 6 -6 0.1 15
-9 -6 6 28.8 11.9
-9 -6 6 14.8 10
-9 -6 6 -4.2 10.7
9 -6 -6 28.7 12
9 -6 -6 26 9.2
9 6 -6 16.3 15.5
-9 6 6 23 11.5
-8 -6 6 10.6 12.2
-8 -6 6 16.6 11
-8 -6 6 25.2 11.5
8 -6 -6 13 7.4
8 -6 -6 0.2 10
-8 6 6 2.5 13.8
-8 6 6 7.5 10.6
8 6 -6 -7.7 12.7
-7 -6 6 36.9 14.6
-7 -6 6 28.7 12.9
-7 -6 6 30.8 10.9
7 -6 -6 13.7 7.4
7 -6 -6 30.3 12.7
-7 6 6 19.1 11.4
7 6 -6 25 14.6
-7 6 6 8.5 12.7
-6 -6 6 35.5 10.9
-6 -6 6 24.4 14.1
-6 -6 6 5 9.8
6 -6 -6 22.1 12.6
-6 6 6 21.7 12.7
-6 6 6 20.2 11.6
6 6 -6 9.8 12.9
-5 -6 6 12.6 11.4
5 -6 -6 8.9 11.9
-5 -6 6 -0.5 10.5
-5 -6 6 25.5 9.6
5 6 -6 14.8 13.7
-5 6 6 15.9 11.7
-5 6 6 9.6 11.4
-4 -6 6 54.29 14.2
-4 -6 6 86.29 18.5
4 -6 -6 64.39 16.9
4 -6 -6 58.29 12.1
-4 6 6 47.3 14.4
-4 6 6 76.99 18
4 6 -6 46.8 17.4
3 -6 -6 99.49 20.1
-3 -6 6 57.89 15.8
3 -6 -6 81.89 13.8
-3 -6 6 89.39 18.4
-3 -6 6 120.69 16.4
-3 6 6 62.59 15.9
3 6 -6 109.09 20.1
-3 6 6 77.89 16.7
2 -6 -6 41.9 15.8
-2 -6 6 52.19 15.6
2 -6 -6 48.4 11.9
-2 -6 6 55.29 11.6
-2 -6 6 83.49 16.8
-2 6 6 46.1 14.7
2 6 -6 73.29 16.8
-2 6 6 50.79 17.4
1 -6 -6 29.2 13.8
-1 -6 6 29.5 12.3
-1 -6 6 30.8 13.3
-1 -6 6 27.9 9.5
1 -6 -6 18.7 8.9
-1 6 6 25.7 13.9
1 6 -6 20.9 12.6
0 -6 -6 0.4 10
0 -6 6 31.4 10.2
0 -6 -6 12 8.7
0 -6 6 17.2 10.5
0 -6 6 12.1 10.6
0 6 -6 -1.3 10.5
0 6 6 -0.9 11.9
-1 -6 -6 19 8.7
1 -6 6 31.8 9.9
1 -6 6 16.2 10.9
-1 -6 -6 21.5 14.3
-1 6 -6 51.39 15.2
1 6 6 16.8 13.2
-2 -6 -6 22.8 10.5
2 -6 6 17 12.3
2 -6 6 26.8 9.8
-2 -6 -6 28.4 13.4
-2 6 -6 0.7 10.3
2 6 6 3.9 13.3
3 -6 6 283.27 24.3
-3 -6 -6 196.18 23.7
-3 -6 -6 260.17 30.5
3 -6 6 258.77 27.9
-3 6 -6 237.48 30
3 6 6 273.57 36.1
-4 -6 -6 27 10.5
-4 -6 -6 69.59 18.5
4 -6 6 58.89 15.7
-4 6 -6 43.8 13.7
4 6 6 49.4 19.9
-5 -6 -6 100.09 22
5 -6 6 100.09 20
-5 -6 -6 77.59 15.5
5 6 6 122.79 24.9
-5 6 -6 109.09 19.1
-6 -6 -6 13.9 10.3
-6 -6 -6 40 15.9
6 -6 6 30.2 12.2
-6 6 -6 28.4 12.3
-6 6 -6 42 11.5
6 6 6 20.4 15.4
-7 -6 -6 -5.1 12.2
7 -6 6 -13.8 9.2
-7 -6 -6 12.6 9.1
-7 6 -6 -7.9 9.8
-7 6 -6 -6 7
7 6 6 23.2 16
-8 -6 -6 4 9.7
8 -6 6 4.8 6.5
8 -6 6 0.6 10.1
-8 -6 -6 2.3 12.8
-8 6 -6 3.6 6.7
-9 -6 -6 4.8 10
9 -6 6 -5.5 6.1
-9 -6 -6 -15.3 12.9
9 -6 6 14.9 12.1
9 6 6 -2 14.2
-9 6 -6 -3.1 9.3
-9 6 -6 19.2 8.1
10 -6 6 33.4 15.1
-10 -6 -6 25.1 17.3
10 -6 6 6.6 7.2
-10 -6 -6 -0.1 10.7
-10 6 -6 1.6 11.9
-10 6 -6 -5.4 5.7
10 6 6 19.7 15.4
-11 -6 -6 14.7 11.2
11 -6 6 20.1 12.9
-11 -6 -6 14.9 14.3
11 6 6 33.4 17.9
-11 6 -6 -20.1 9.5
-11 6 -6 4.3 6.2
-12 -7 6 -5.2 12.2
12 -7 -6 12.5 10.2
12 -7 -6 49.5 17.3
-12 -7 6 -2.5 10.5
-12 7 6 5.9 11.2
12 7 -6 20.1 19.2
11 -7 -6 10.8 14.3
-11 -7 6 15.5 13.4
11 -7 -6 5.4 9.8
-11 -7 6 16.8 11.2
-11 7 6 3.4 9.8
11 7 -6 9.4 17.5
-10 -7 6 7.2 9.9
10 -7 -6 0 7.4
10 -7 -6 32.6 16.6
-10 -7 6 -5.8 12.3
-10 7 6 8.4 11.4
10 7 -6 25 15.8
-9 -7 6 2.9 14.4
9 -7 -6 14 9.3
9 -7 -6 24.1 14.8
-9 -7 6 4.6 10.3
-9 7 6 5.9 10.5
9 7 -6 12.2 16.9
-8 -7 6 23.8 14.7
-8 -7 6 -20.1 8.9
8 -7 -6 0.1 12.4
8 -7 -6 8 7.5
-8 7 6 11.5 12
8 7 -6 -8.7 13.5
7 -7 -6 6.6 12.6
-7 -7 6 68.99 18.3
-7 -7 6 35.6 12.2
7 7 -6 48.7 18.7
-7 7 6 51.59 15.6
-6 -7 6 22.2 11.1
-6 -7 6 9.4 14.2
6 -7 -6 13.4 11.9
-6 7 6 18.4 13.3
6 7 -6 24.2 16.2
5 -7 -6 6.3 11.6
-5 -7 6 26.3 11.1
-5 -7 6 4.5 12.1
5 7 -6 15.9 14.6
-5 7 6 18.5 12.6
4 -7 -6 4.2 9.6
-4 -7 6 -6 9.9
4 -7 -6 12.2 13.4
-4 -7 6 -9.7 9.7
4 7 -6 -27.8 10.9
-4 7 6 13.9 11.7
-3 -7 6 -2.6 12
-3 -7 6 24.6 10.5
3 -7 -6 11.1 8.6
3 -7 -6 -11.1 9.5
-3 7 6 2.1 11.5
3 7 -6 -6.5 12.1
-2 -7 6 56.89 16.4
2 -7 -6 60.09 13.1
2 -7 -6 52.69 16.9
-2 -7 6 45.8 12.4
2 7 -6 93.89 21.1
-1 -7 6 26.1 14.6
1 -7 -6 12 9.1
1 -7 -6 20 15.8
-1 -7 6 4.4 8.5
1 7 -6 34.4 14.5
-1 7 6 18.5 14.3
0 -7 -6 85.99 21.6
0 -7 6 82.39 15.4
0 -7 6 89.09 20
0 -7 -6 79.09 15.7
0 7 6 60.79 19
1 -7 6 10.4 9.1
-1 -7 -6 10.5 9.9
1 -7 6 13.2 12.2
-1 -7 -6 11 13.7
-1 7 -6 26.8 13.4
1 7 6 33.7 16.8
-2 -7 -6 51.19 12.9
2 -7 6 45.5 17
2 -7 6 66.49 13.1
-2 -7 -6 67.19 19.6
-2 7 -6 80.19 18.9
2 7 6 42.3 17.8
3 -7 6 8.7 8.1
3 -7 6 17.4 12.6
-3 -7 -6 22.8 9.9
-3 -7 -6 19.7 15.8
-3 7 -6 16 11.9
3 7 6 38 17.4
-4 -7 -6 3.4 9.1
4 -7 6 12.5 12.2
-4 -7 -6 -1.7 13.2
4 7 6 26.4 17.6
-5 -7 -6 3.4 13.7
-5 -7 -6 4.2 10.3
5 -7 6 -1.8 10.8
5 7 6 -2.3 12.9
-5 7 -6 -5.7 10.5
-6 -7 -6 24.5 10.4
-6 -7 -6 14.1 15.5
6 -7 6 2.4 11.2
6 7 6 -4.3 13.5
-6 7 -6 -3.4 10.1
7 -7 6 10.1 13.1
-7 -7 -6 32.8 12
-7 -7 -6 31.5 16.9
7 7 6 20.2 17.8
-7 7 -6 3.8 9
-7 7 -6 1.4 11.3
-8 -7 -6 19.3 10.6
8 -7 6 11.3 12
8 -7 6 24.9 8.9
-8 -7 -6 -10 15
8 7 6 45.3 21.1
-8 7 -6 8.9 9
-8 7 -6 18 13.4
9 -7 6 -17.1 10.3
-9 -7 -6 0.7 14.2
-9 -7 -6 12.2 12.5
9 -7 6 6.5 7.4
9 7 6 38.3 19.5
-9 7 -6 5.1 8.6
9 -8 -6 24.2 11.5
-9 -8 6 9.6 11.4
-9 -8 6 44.5 18.2
9 -8 -6 3.9 14.2
-9 8 6 19.7 13.1
9 8 -6 -25.6 16.8
-8 -8 6 5.5 13.4
8 -8 -6 -0.3 8.2
8 -8 -6 7.3 14.9
-8 -8 6 30 14.6
-8 8 6 23 14
8 8 -6 34.7 21.1
-7 -8 6 28.5 13.9
7 -8 -6 10.8 13.5
-7 -8 6 15.9 15.6
-7 8 6 11.2 13.6
7 8 -6 31.2 19.3
-6 -8 6 2.1 9.3
-6 -8 6 14.1 15.7
6 -8 -6 -36.6 12.1
6 8 -6 12.3 16.7
-6 8 6 -5.1 12.3
5 -8 -6 9.8 13.8
-5 -8 6 3 12.7
-5 -8 6 5 11.6
5 8 -6 37.8 18.3
-5 8 6 4.4 13.2
-4 -8 6 0.6 11.3
4 -8 -6 39.9 16.4
4 -8 -6 8.7 9.4
-4 -8 6 -1.1 13.9
-4 8 6 25.9 15.8
4 8 -6 15.5 16.2
-3 -8 6 2.5 9.5
3 -8 -6 6.1 10.6
3 -8 -6 1.2 13.3
-3 -8 6 -15.7 12.4
3 8 -6 15.6 15.2
-3 8 6 14.2 16.1
2 -8 -6 1 14
-2 -8 6 3.5 12
-2 -8 6 7.5 9.8
2 -8 -6 11.8 9.9
-2 8 6 15.8 15.8
2 8 -6 6.1 14.3
-1 -8 6 3.1 12.2
1 -8 -6 -4.5 10.2
-1 -8 6 0.4 10
1 -8 -6 -4.1 12.6
-1 8 6 8.7 14.6
1 8 -6 6.1 13.3
0 -8 -6 13.6 10
0 -8 -6 -1 13.2
0 -8 6 0.8 10.1
0 -8 6 -14.4 12.5
0 8 6 -18.7 12
0 8 -6 -3 13.7
-1 -8 -6 -5.9 8.3
1 -8 6 13.1 9.6
1 -8 6 21.6 14.6
-1 -8 -6 13.5 15.5
-1 8 -6 4.9 13.1
1 8 6 -4 13.9
-2 -8 -6 -11.4 9
-2 -8 -6 -23.8 11
2 -8 6 -1.3 10.3
2 -8 6 4.6 13.6
-2 8 -6 26.9 15.7
2 8 6 9.7 16.6
3 -8 6 8.1 12.8
3 -8 6 0.2 9.5
-3 -8 -6 4.3 9.6
-3 -8 -6 19.1 17.8
-3 8 -6 12.8 15.5
3 8 6 28.3 19.5
4 -8 6 17.1 13.9
-4 -8 -6 18.2 12.2
-4 -8 -6 11.9 16.1
-4 8 -6 26.9 14.9
4 8 6 34.1 20.1
5 -8 6 7.1 15.4
-5 -8 -6 6 15.1
-5 -8 -6 -11.2 8.6
-5 8 -6 18.9 14.3
5 8 6 -9.5 16.1
-6 -8 -6 0.3 10.2
6 -8 6 26.4 14.4
-6 -8 -6 3.9 16.2
-6 8 -6 10.4 13.3
6 8 6 4.2 19.4
7 -8 6 4.4 13.2
-7 -8 -6 7.3 11.5
-7 -8 -6 21 15.3
7 8 6 -3.5 15.4
-7 8 -6 -11.8 12.7
-7 8 -6 3.2 9.7
6 -9 -6 12.2 18.1
-6 -9 6 11.8 13.2
-6 -9 6 21.4 15.2
-6 9 6 71.49 21.1
6 9 -6 7.9 21
5 -9 -6 29.7 18
-5 -9 6 16.9 11.8
-5 -9 6 55.79 20.4
-5 9 6 31.1 16.6
5 9 -6 51.09 22.8
-4 -9 6 6.1 11.6
4 -9 -6 -11.8 13.9
4 -9 -6 -0.8 8.8
-4 -9 6 8.2 16.3
4 9 -6 32 19.7
-4 9 6 13.5 13.5
3 -9 -6 10.7 16.1
-3 -9 6 23.4 14.3
-3 -9 6 23.3 11.7
3 -9 -6 14 10.1
-3 9 6 -13.1 13.6
3 9 -6 10.7 16.7
-2 -9 6 10.7 12.2
2 -9 -6 22.9 16.7
-2 -9 6 45.5 18.9
2 -9 -6 16.3 11
2 9 -6 22.8 17.6
-2 9 6 15.4 17.3
-1 -9 6 33.7 16.3
1 -9 -6 -3.3 10.2
-1 -9 6 -0.2 9.8
1 -9 -6 10.3 17.1
1 9 -6 28.8 19.8
-1 9 6 0.1 13.6
0 -9 6 20 11.2
0 -9 -6 30.2 17.2
0 -9 6 22.8 17.5
0 -9 -6 37.9 13.4
0 9 -6 53.99 21.7
0 9 6 47.4 22.4
1 -9 6 7.1 11.5
-1 -9 -6 -2.6 13.6
1 -9 6 -2.2 14.3
-1 -9 -6 -14.4 8.1
1 9 6 26.1 19.6
-1 9 -6 1.6 14.2
2 -9 6 -14.1 8.6
-2 -9 -6 -11.6 16.1
-2 -9 -6 4.3 9.1
2 -9 6 18.1 17.8
2 9 6 49.8 21.6
-2 9 -6 8.1 15.2
-3 -9 -6 -0.3 10.3
3 -9 6 -21.1 12.3
-3 -9 -6 12 16.2
3 -9 6 21.8 12.3
-3 9 -6 1.3 14.1
3 9 6 -10.5 15.8
-17 0 7 1.2 9.4
-17 0 7 4.6 11.3
17 0 -7 0.3 12.4
17 0 -7 -2.4 7.2
16 0 -7 -6.8 9.2
-16 0 7 -15.5 9.9
-16 0 7 4.3 9.4
16 0 -7 0.9 6.7
-15 0 7 6.1 9.5
15 0 -7 11.4 8.4
15 0 -7 15 9.8
-15 0 7 10.6 10.9
-15 0 7 8.7 9.8
-14 0 7 10.7 9.7
14 0 -7 11.7 8.7
14 0 -7 -10.7 6.1
-14 0 7 6.2 8
-14 0 7 1.8 7.4
-13 0 7 16.4 8.2
13 0 -7 1.5 4.6
13 0 -7 3.2 6.2
13 0 -7 20.4 9.3
-13 0 7 6.1 10.4
-13 0 7 7.2 7.7
12 0 -7 295.37 22.8
12 0 -7 290.07 25.8
-12 0 7 355.66 30.5
-12 0 7 285.87 25.8
12 0 -7 283.87 25
-12 0 7 332.47 26.9
11 0 -7 176.68 14.9
-11 0 7 187.18 17.8
11 0 -7 170.68 17.1
11 0 -7 172.48 17.1
-11 0 7 158.68 16.7
-11 0 7 197.38 21.1
10 0 -7 15.1 5.6
10 0 -7 1.4 3.9
-10 0 7 2.9 5.3
-10 0 7 3.5 10.3
-10 0 7 8.8 4
-10 0 7 5.4 5.3
10 0 -7 12.7 6.1
-9 0 7 1.7 4.1
9 0 -7 -3.1 3.5
9 0 -7 1.5 4.5
-9 0 7 -1.2 6.6
9 0 -7 14.3 4.5
-9 0 7 -5.4 2.6
-9 0 7 0 3.8
8 0 -7 19.2 4.9
-8 0 7 19.2 7.8
8 0 -7 12.9 4.4
-8 0 7 14.3 4.4
8 0 -7 16 5.6
-8 0 7 15.5 4.7
-8 0 7 10.7 5.3
-8 0 7 12.7 4.9
-7 0 7 30.5 6.5
-7 0 7 35.9 8.3
-7 0 7 33.6 6.1
-7 0 7 24.5 4.6
-7 0 7 30.4 5
7 0 -7 26.1 5.5
7 0 -7 23.8 6
6 0 -7 527.85 34.2
6 0 -7 496.05 35.3
-6 0 7 518.05 35.6
-6 0 7 477.65 35.8
6 0 -7 500.65 35.6
-6 0 7 431.36 33.3
-6 0 7 501.75 33.5
-6 0 7 531.75 37.7
6 0 -7 499.45 33.5
5 0 -7 171.18 12.1
-5 0 7 170.58 14.5
5 0 -7 155.38 14.2
-5 0 7 191.68 16.3
-5 0 7 184.68 14.3
5 0 -7 177.58 14.5
5 0 -7 171.68 12.2
-5 0 7 167.28 14.5
-4 0 7 6.5 5
4 0 -7 -1.7 3.4
-4 0 7 3.4 4.1
-4 0 7 -0.8 3.6
-4 0 7 4.5 3.9
4 0 -7 1.3 3.1
3 0 -7 461.65 34.2
3 0 -7 519.65 32.5
-3 0 7 504.95 34.9
-3 0 7 497.55 34.6
-3 0 7 447.46 34.8
3 0 -7 510.05 32.6
-3 0 7 480.75 35
-2 0 7 393.66 27.8
-2 0 7 351.66 26.7
-2 0 7 387.96 25.8
2 0 -7 394.76 26.7
-2 0 7 377.86 26.8
2 0 -7 352.26 27.4
2 0 -7 384.46 25.8
-2 0 7 387.86 25.6
-2 0 7 365.96 27.5
-1 0 7 5.3 2.6
-1 0 7 5.3 2.1
1 0 -7 4.2 2.9
-1 0 7 8.3 4.2
-1 0 7 6.8 3.5
1 0 -7 3.6 2.9
-1 0 7 3.7 3.1
1 0 -7 7.3 2.9
1 0 -7 8.3 3.9
0 0 7 22.2 5
0 0 -7 20.7 4.6
0 0 7 27 3.6
0 0 -7 13.3 4.7
0 0 7 25.8 5.4
0 0 -7 18.3 4.6
0 0 7 21.7 5.2
0 0 -7 22.6 3.4
-1 0 -7 1.5 1.8
1 0 7 -0.6 3
-1 0 -7 -2.3 3.7
1 0 7 -4 3.4
1 0 7 -4.8 3.5
-1 0 -7 2.9 3.8
-1 0 -7 -1.2 3.7
-2 0 -7 332.67 22.1
-2 0 -7 326.97 24.6
2 0 7 345.77 24.6
-2 0 -7 345.37 22.4
-2 0 -7 304.17 25
2 0 7 346.37 25.7
-2 0 -7 312.57 25.5
2 0 7 321.57 25.7
-3 0 -7 154.48 14.3
3 0 7 117.79 13.6
-3 0 -7 135.69 10.2
3 0 7 127.89 13.8
3 0 7 124.29 11.6
-3 0 -7 124.49 12.9
-3 0 -7 148.79 12.2
-4 0 -7 60.79 10.7
-4 0 -7 51.19 5.8
-4 0 -7 37.4 8.1
4 0 7 41.5 9
4 0 7 46.4 9.6
-4 0 -7 59.79 7.6
4 0 7 58.29 7.5
-5 0 -7 10.1 4.1
-5 0 -7 5 5.7
-5 0 -7 13.1 7.2
5 0 7 27.7 8.1
-5 0 -7 14.2 4.1
5 0 7 16.1 4.5
5 0 7 9.9 6.6
-6 0 -7 57.59 11.8
6 0 7 67.89 7.8
-6 0 -7 55.99 7.6
6 0 7 42.2 10.8
6 0 7 69.29 12.5
-6 0 -7 41.1 4
7 0 7 41.2 6.2
7 0 7 26 9.3
-7 0 -7 21.9 6.4
-7 0 -7 30.5 3.6
-7 0 -7 16.6 9.2
-8 0 -7 29.3 4.2
-8 0 -7 26.6 7.2
8 0 7 34.8 11.8
-8 0 -7 33 10.8
8 0 7 38.2 5.9
9 0 7 77.69 15.5
-9 0 -7 86.49 16.3
-9 0 -7 60.69 6.7
9 0 7 60.89 7.7
-9 0 -7 69.79 11
10 0 7 92.49 13.8
10 0 7 72.99 16.9
-10 0 -7 65.09 7.6
-10 0 -7 64.29 15.8
-10 0 -7 85.59 12.5
-11 0 -7 7.3 7.3
11 0 7 -0.7 10.9
-11 0 -7 -3.5 4
-11 0 -7 -6.5 10.1
11 0 7 6.6 8.1
-12 0 -7 14.3 12.8
-12 0 -7 16.4 8.2
12 0 7 -2.8 11.3
12 0 7 -5.9 7.4
-13 0 -7 -3.4 7.8
-13 0 -7 16.9 11.7
13 0 7 5.1 8.8
13 0 7 16.4 14.4
-14 0 -7 -6.6 9.5
14 0 7 94.89 22.4
-14 0 -7 2 12.9
14 0 7 26.3 10.4
-17 -1 7 -17.5 7.4
17 -1 -7 3.4 6.8
17 -1 -7 -1 12.4
-17 -1 7 13.4 11.3
-17 1 7 -18.4 11.5
17 1 -7 5.2 12
-17 1 7 7 9.1
-16 -1 7 8.6 10
-16 -1 7 18.3 12.3
16 -1 -7 11.4 11.5
16 -1 -7 11.5 8.3
16 1 -7 9 11.7
-16 1 7 14.8 13.4
-16 1 7 3 9.9
-15 -1 7 -3.5 8.7
-15 -1 7 -5.9 8.2
-15 -1 7 -4.7 7.7
15 -1 -7 -4.9 8.7
-15 1 7 2.9 11.1
-15 1 7 -6.8 7.8
15 1 -7 -1.7 4.7
-15 1 7 -6 9.2
15 1 -7 18 10.7
-14 -1 7 17.1 9.1
14 -1 -7 12.9 8.5
-14 -1 7 9 7.9
14 -1 -7 17.9 8.6
-14 -1 7 4.5 9.8
14 1 -7 11.3 5.1
-14 1 7 6.4 10.9
-14 1 7 22.8 9.9
14 1 -7 17.6 8.7
-14 1 7 23.4 9.7
13 -1 -7 14.7 8.2
13 -1 -7 21.4 4.7
13 -1 -7 22.2 8.1
-13 -1 7 25.9 10.1
-13 -1 7 15.6 8.1
-13 -1 7 29.6 11.1
13 1 -7 20.1 7.6
-13 1 7 28.9 9.8
13 1 -7 30.9 6.4
-13 1 7 11.9 8.7
13 1 -7 27.8 9.3
-13 1 7 20.6 13
12 -1 -7 25.6 8
12 -1 -7 17.9 8.1
-12 -1 7 19.5 8.7
-12 -1 7 24.7 9.5
-12 -1 7 20 7.5
12 -1 -7 28.8 5.6
12 1 -7 15.7 7.9
-12 1 7 42.3 13.6
12 1 -7 22.8 7.4
-12 1 7 15.8 4.7
-12 1 7 19.6 8.7
-12 1 7 22 8.8
12 1 -7 24.8 6.3
11 -1 -7 55.39 10.5
-11 -1 7 63.79 13
-11 -1 7 71.29 10.8
11 -1 -7 58.69 7.9
-11 -1 7 90.69 12.9
11 -1 -7 66.49 11.2
11 1 -7 68.09 10.4
-11 1 7 63.79 8.5
11 1 -7 57.19 8.6
11 1 -7 53.89 10.4
-11 1 7 55.39 14.5
-11 1 7 52.39 10.7
-11 1 7 56.19 10.7
10 -1 -7 178.58 17.2
-10 -1 7 176.88 17
10 -1 -7 199.28 16
-10 -1 7 199.38 19.6
10 -1 -7 183.38 17.9
-10 -1 7 215.58 18.9
10 1 -7 196.88 17.9
-10 1 7 222.08 19.3
-10 1 7 194.98 16.4
10 1 -7 188.48 16.3
10 1 -7 208.98 18.1
-10 1 7 227.28 23.8
-10 1 7 219.58 18.2
-9 -1 7 61.69 8.4
9 -1 -7 67.59 9.4
9 -1 -7 58.29 8.5
9 -1 -7 55.09 7.6
9 -1 -7 41.7 9
9 -1 -7 75.89 8.8
-9 -1 7 53.09 10.2
-9 -1 7 52.79 9.2
-9 1 7 56.29 8.8
9 1 -7 52.59 8.5
-9 1 7 67.59 10.4
-9 1 7 53.99 8
9 1 -7 64.49 8.5
9 1 -7 54.09 8.7
-9 1 7 50.49 13
9 1 -7 54.59 8.4
8 -1 -7 155.08 13.5
-8 -1 7 137.79 14.4
-8 -1 7 120.09 12.7
-8 -1 7 140.79 12.8
8 -1 -7 134.39 12.4
8 -1 -7 117.69 11.6
8 -1 -7 144.19 12.1
-8 -1 7 131.39 11.4
8 -1 -7 121.49 11.9
-8 1 7 180.38 21.7
8 1 -7 139.89 12.5
-8 1 7 132.89 12
8 1 -7 118.49 12.1
8 1 -7 107.49 16.2
8 1 -7 123.29 12.3
8 1 -7 133.39 11.9
-8 1 7 113.49 12.7
-8 1 7 139.59 12.1
-8 1 7 106.69 12.4
7 -1 -7 33.1 6.2
7 -1 -7 41.9 6.6
-7 -1 7 41.6 6.8
-7 -1 7 39.7 5.3
-7 -1 7 50.49 8.5
7 -1 -7 24.5 5.4
7 -1 -7 37.9 6.6
7 -1 -7 30 6.6
-7 -1 7 37.5 5.1
-7 -1 7 32.4 6.7
-7 1 7 39.9 7.2
-7 1 7 35.6 6.4
-7 1 7 33.1 6.3
-7 1 7 53.49 6.4
7 1 -7 38.1 6.2
-7 1 7 35.2 9.6
7 1 -7 23.1 5.8
7 1 -7 29.6 8
7 1 -7 41.1 5.9
7 1 -7 37.3 6.5
-6 -1 7 96.99 9.9
-6 -1 7 99.19 7.6
-6 -1 7 88.79 9.4
6 -1 -7 86.29 9.8
-6 -1 7 97.09 8.6
6 -1 -7 90.39 9.6
6 -1 -7 95.09 9.3
-6 -1 7 84.99 8.7
-6 -1 7 101.79 10.2
6 -1 -7 93.89 10.1
6 1 -7 102.69 13.7
6 1 -7 87.89 9.3
-6 1 7 80.79 9.2
-6 1 7 84.99 9.6
6 1 -7 84.59 8.3
-6 1 7 93.19 8.3
-6 1 7 86.99 9.2
6 1 -7 89.49 9.8
5 -1 -7 346.57 25.7
-5 -1 7 372.66 24.3
5 -1 -7 367.76 26.8
-5 -1 7 330.07 26.5
5 -1 -7 401.26 26.8
-5 -1 7 376.46 26.6
-5 -1 7 401.06 27
-5 -1 7 335.47 24.6
5 -1 -7 364.96 27
5 1 -7 348.67 28
-5 1 7 356.46 25.4
-5 1 7 332.27 26.4
5 1 -7 386.86 25.3
-5 1 7 349.47 26.7
5 1 -7 374.46 26.5
5 1 -7 349.17 25.5
-5 1 7 372.36 25
5 1 -7 331.97 26.6
-4 -1 7 1263.77 87.49
4 -1 -7 1296.67 86.39
4 -1 -7 1375.36 87.39
-4 -1 7 1291.47 87.09
-4 -1 7 1329.47 86.79
4 -1 -7 1276.37 87.09
4 -1 -7 1363.76 87.39
-4 1 7 1221.18 85.39
-4 1 7 1335.57 87.09
4 1 -7 1330.37 85.89
4 1 -7 1266.77 86.59
-4 1 7 1235.28 87.29
4 1 -7 1425.16 87.99
-4 1 7 1177.88 85.59
4 1 -7 1357.06 85.79
4 1 -7 1192.58 87.19
-3 -1 7 140.99 11.8
-3 -1 7 170.08 12.7
3 -1 -7 172.28 13.3
3 -1 -7 140.79 13.2
3 -1 -7 157.98 12.5
-3 -1 7 153.68 10.7
3 -1 -7 153.38 12.6
-3 -1 7 132.09 12.9
-3 -1 7 141.99 11
-3 1 7 132.59 11.7
3 1 -7 152.48 11.9
3 1 -7 167.18 13.1
3 1 -7 141.19 13
3 1 -7 169.88 12.1
3 1 -7 163.68 12.4
-3 1 7 150.48 14.3
-3 1 7 150.18 12.7
-3 1 7 138.79 12.9
-3 1 7 142.39 11.4
2 -1 -7 416.56 26.5
-2 -1 7 340.27 27
2 -1 -7 348.87 26.9
-2 -1 7 334.87 25.2
2 -1 -7 378.06 26.4
-2 -1 7 402.46 26.3
-2 -1 7 385.16 25.4
-2 -1 7 337.47 25.9
2 -1 -7 377.76 26.3
2 -1 -7 319.87 26.8
-2 1 7 364.56 27.8
-2 1 7 405.26 26.8
2 1 -7 393.66 25.9
-2 1 7 378.86 25.8
2 1 -7 381.96 26
-2 1 7 342.07 25.9
2 1 -7 391.36 25.8
-2 1 7 339.27 26.9
2 1 -7 330.07 26.8
1 -1 -7 858.01 57.49
-1 -1 7 862.41 55.99
-1 -1 7 832.12 58.09
1 -1 -7 745.63 57.69
-1 -1 7 726.73 57.19
1 -1 -7 902.81 56.99
1 -1 -7 854.11 58.29
1 -1 -7 859.01 57.79
-1 -1 7 857.51 56.79
-1 -1 7 882.51 57.09
-1 1 7 825.22 58.69
-1 1 7 797.72 56.69
1 1 -7 903.91 56.99
1 1 -7 913.61 57.49
-1 1 7 803.32 57.29
-1 1 7 857.11 58.19
1 1 -7 874.61 56.49
1 1 -7 848.22 56.09
0 -1 -7 88.79 7.9
0 -1 7 90.39 7.7
0 -1 7 88.09 9.7
0 -1 -7 81.69 9.7
0 -1 7 87.09 9.2
0 -1 7 92.39 6.7
0 -1 -7 101.49 9.6
0 -1 7 105.09 9.6
0 -1 -7 115.19 10.5
0 -1 -7 85.29 8.1
0 1 -7 95.09 6.6
0 1 7 92.89 11.1
0 1 7 99.49 10.5
0 1 7 89.59 9.5
0 1 7 96.79 8.1
0 1 -7 91.39 9.3
0 1 -7 79.99 9.2
0 1 -7 100.69 9.8
0 1 7 95.89 9.7
1 -1 7 58.39 8.3
-1 -1 -7 47.1 5.6
-1 -1 -7 75.29 9.7
1 -1 7 51.69 7.8
-1 -1 -7 52.39 8.3
1 -1 7 60.69 8.8
-1 -1 -7 57.49 7.7
1 -1 7 46.9 4.9
1 1 7 51.29 5.6
-1 1 -7 56.09 7.4
1 1 7 62.39 9
-1 1 -7 53.89 4.1
-1 1 -7 61.79 8.8
1 1 7 44.6 7.3
-1 1 -7 50.09 8.1
1 1 7 53.29 8.2
1 1 7 51.39 8.6
-2 -1 -7 837.42 56.79
-2 -1 -7 783.02 56.39
-2 -1 -7 812.12 54.19
2 -1 7 838.72 56.59
2 -1 7 776.92 56.09
2 -1 7 803.22 52.89
2 -1 7 909.21 55.79
2 1 7 815.72 56.79
-2 1 -7 830.32 56.79
2 1 7 728.83 56.29
-2 1 -7 867.11 53.49
2 1 7 800.72 56.39
-2 1 -7 702.03 55.99
2 1 7 800.72 54.09
-2 1 -7 783.02 53.79
3 -1 7 18.5 5.2
3 -1 7 36.5 8.3
3 -1 7 21.9 6.3
-3 -1 -7 28 4.6
-3 -1 -7 21.2 6.7
-3 -1 -7 20.1 7.1
3 1 7 25.4 4.5
3 1 7 33.4 7.5
-3 1 -7 23.5 5.4
-3 1 -7 28.9 4.7
3 1 7 26.6 5.9
3 1 7 28.7 8.1
3 1 7 17.5 6.4
-3 1 -7 47.5 8.8
-3 1 -7 14 6
-4 -1 -7 284.27 24.5
4 -1 7 296.27 21.7
-4 -1 -7 261.07 23.7
4 -1 7 245.28 23.7
-4 -1 -7 296.27 21.1
4 1 7 248.28 24.1
4 1 7 322.27 23.3
-4 1 -7 310.07 24.8
-4 1 -7 256.77 23.3
4 1 7 279.57 24.1
4 1 7 305.77 22.3
-4 1 -7 291.77 21.8
4 1 7 269.37 21.6
-4 1 -7 331.67 21.7
-5 -1 -7 24 8.6
5 -1 7 21 7
-5 -1 -7 20.2 7.4
-5 -1 -7 21.2 5
5 -1 7 41.9 9.6
5 -1 7 22.3 5.1
-5 1 -7 34.7 8.9
5 1 7 24.1 5.8
5 1 7 36.4 8
-5 1 -7 21.6 5.3
-5 1 -7 20.7 7.2
-5 1 -7 33.2 6.3
5 1 7 30.2 8.2
5 1 7 17.5 7.6
-6 -1 -7 109.99 10.9
6 -1 7 105.29 10.2
-6 -1 -7 99.49 15.8
6 -1 7 107.09 14.6
6 -1 7 118.49 16.1
-6 -1 -7 109.49 9.1
-6 1 -7 125.19 10.9
6 1 7 132.69 13.3
6 1 7 101.09 13.6
6 1 7 117.59 10.9
-6 1 -7 126.39 16.8
6 1 7 129.79 17.5
-6 1 -7 106.19 11.4
6 1 7 103.59 15.8
7 -1 7 263.37 23.7
-7 -1 -7 244.08 23.7
-7 -1 -7 243.08 18.9
-7 -1 -7 189.08 16.5
-7 1 -7 258.47 18.1
7 1 7 209.38 18
-7 1 -7 230.48 19.4
7 1 7 196.38 20.9
7 1 7 226.08 23.4
7 1 7 243.98 20.8
-7 1 -7 263.17 24.1
-8 -1 -7 150.28 12.8
-8 -1 -7 154.58 15.2
8 -1 7 164.28 19.8
-8 -1 -7 156.48 21.5
-8 1 -7 159.28 15.6
8 1 7 146.39 17.6
8 1 7 181.78 20.6
-8 1 -7 195.28 21.1
8 1 7 162.48 17.1
8 1 7 164.58 14.1
9 -1 7 59.99 13.9
-9 -1 -7 24.5 12.7
-9 -1 -7 34.9 8
-9 -1 -7 32.4 5.7
-9 1 -7 57.49 14.4
9 1 7 36.5 6.2
-9 1 -7 43.9 9.5
9 1 7 43.6 10.5
9 1 7 28.1 12.2
-10 -1 -7 129.99 22.1
10 -1 7 147.19 22.5
-10 -1 -7 123.19 15.2
-10 -1 -7 159.78 13.3
-10 1 -7 141.39 22.5
10 1 7 177.78 24.2
10 1 7 147.99 13.2
10 1 7 147.29 17.6
-10 1 -7 162.78 16.5
-11 -1 -7 40.2 14.6
-11 -1 -7 39.3 9.6
-11 -1 -7 47.7 7.4
11 -1 7 56.99 15
11 1 7 40.9 7.2
11 1 7 25.4 10.2
11 1 7 39.9 14.8
-11 1 -7 35.1 14.6
-11 1 -7 39.3 9.7
-12 -1 -7 3.7 5.6
-12 -1 -7 -13.5 12
-12 -1 -7 -4 6.3
12 -1 7 9.3 12
-12 1 -7 7.9 8.9
12 1 7 -1.6 8.1
12 1 7 3.3 12.1
12 1 7 13.5 4
-12 1 -7 9.2 11.9
-13 -1 -7 14.8 13.7
13 -1 7 19.2 13.7
-13 -1 -7 24.8 9.3
-13 1 -7 9.8 9.4
-13 1 -7 -2.9 12
13 1 7 22.5 10
13 1 7 27 14.9
-14 -1 -7 0 9.1
14 -1 7 23.7 16.4
-14 -1 -7 9.9 14.7
14 -1 7 5.6 9.6
14 1 7 6.2 14.2
14 1 7 4.8 9.7
-14 1 -7 13.9 12.9
-14 1 -7 30.1 12.9
-17 -2 7 6.9 11.2
-17 -2 7 -2.6 11.2
17 -2 -7 -9.2 7.6
17 -2 -7 2.3 12.4
-17 2 7 6 9.7
17 2 -7 7.8 14.2
-17 2 7 0.6 12.6
-16 -2 7 4.3 10.5
16 -2 -7 3.4 7.8
-16 -2 7 -0.5 11.3
16 -2 -7 0.8 10.3
-16 2 7 4.9 9
16 2 -7 -1.9 6
-16 2 7 15.2 14.4
16 2 -7 17.2 12.4
-15 -2 7 9.9 10.5
-15 -2 7 4.6 8.1
15 -2 -7 -4.1 7.6
-15 -2 7 17.5 10.2
15 -2 -7 40.9 12.4
15 -2 -7 5.3 6.6
-15 2 7 20 12.3
15 2 -7 19.1 6.6
-15 2 7 -9 12.1
15 2 -7 5.7 10.2
-15 2 7 6.5 9.4
14 -2 -7 5.4 8.3
14 -2 -7 6.5 6.4
14 -2 -7 9.1 8.6
-14 -2 7 -0.8 8.4
-14 -2 7 10.2 9.5
-14 -2 7 20.4 8.6
14 2 -7 6.3 10.1
-14 2 7 -4 7.2
-14 2 7 6.6 10.7
14 2 -7 2.3 5.4
-14 2 7 4.7 11.5
-13 -2 7 12.6 9.8
13 -2 -7 17.8 9.1
13 -2 -7 17.6 8.9
-13 -2 7 20 8
-13 -2 7 26.9 9.9
-13 2 7 9.3 9.6
-13 2 7 25.7 5.6
13 2 -7 29 10.2
-13 2 7 10.6 8.8
-13 2 7 6.4 12.6
-12 -2 7 15.1 7.3
12 -2 -7 19.2 8.2
-12 -2 7 21.7 10.1
-12 -2 7 27.5 9.9
12 -2 -7 16.4 8.4
-12 2 7 26.3 9.8
12 2 -7 27.9 10.1
-12 2 7 11.5 9.1
12 2 -7 24.3 6.8
-12 2 7 18.9 12.4
-12 2 7 21.4 5.6
11 -2 -7 39 9.3
-11 -2 7 64.69 10.2
-11 -2 7 64.49 12.7
-11 -2 7 95.09 14.1
11 -2 -7 48 9.9
-11 2 7 55.59 8.2
-11 2 7 56.49 11.1
11 2 -7 59.29 11.6
11 2 -7 50.99 8.7
-11 2 7 34 15.2
-11 2 7 49.1 12.3
-10 -2 7 76.79 12.2
-10 -2 7 64.29 11.9
10 -2 -7 67.49 11.2
10 -2 -7 59.09 10.5
-10 -2 7 64.59 10
-10 2 7 70.39 11.4
-10 2 7 59.09 11.7
-10 2 7 64.49 15.6
-10 2 7 59.59 8.5
10 2 -7 63.49 9.6
10 2 -7 60.99 11.8
9 -2 -7 11.5 7
-9 -2 7 7.7 6.2
9 -2 -7 7 5.3
9 -2 -7 6.6 5.5
-9 -2 7 19.5 6.6
-9 -2 7 11.4 4.6
-9 2 7 8.4 4.5
-9 2 7 13.6 6
9 2 -7 25 5.8
-9 2 7 10.9 6.7
9 2 -7 18.8 6.2
9 2 -7 7.4 6
8 -2 -7 44.3 9.2
8 -2 -7 66.29 9.3
8 -2 -7 55.39 9.3
-8 -2 7 72.89 10.8
-8 -2 7 53.39 8.1
-8 -2 7 67.09 10.1
-8 -2 7 44.2 5.3
8 2 -7 61.39 8.8
8 2 -7 35.1 9.7
8 2 -7 59.09 9
-8 2 7 73.99 10.4
8 2 -7 47.3 9.3
-8 2 7 68.79 8.8
-8 2 7 41.9 9.7
-7 -2 7 28.6 7
-7 -2 7 46.3 8.6
-7 -2 7 46.4 7
7 -2 -7 58.19 9.3
7 -2 -7 37.9 7.6
7 -2 -7 38.4 7.7
-7 -2 7 46 8.1
7 2 -7 43.2 9.9
-7 2 7 50.39 9.4
7 2 -7 52.09 8.2
7 2 -7 37.2 8.2
-7 2 7 51.19 7.7
7 2 -7 48.7 7.9
-6 -2 7 2494.05 155.38
-6 -2 7 2273.47 154.08
6 -2 -7 2356.86 155.28
-6 -2 7 2143.19 154.78
6 -2 -7 2370.46 155.38
-6 -2 7 2386.36 155.08
6 -2 -7 2261.97 155.38
6 2 -7 2306.57 155.38
-6 2 7 2224.08 155.38
-6 2 7 2072.89 154.68
6 2 -7 2422.16 155.38
6 2 -7 2374.76 156.18
-6 2 7 2512.05 154.58
6 2 -7 2375.66 154.88
-5 -2 7 625.94 46.3
5 -2 -7 665.83 47.5
-5 -2 7 736.33 46.6
-5 -2 7 680.73 45.8
-5 -2 7 700.83 46.7
5 -2 -7 665.43 46.9
5 -2 -7 675.53 46.8
5 -2 -7 624.24 47
5 2 -7 609.14 46.6
-5 2 7 726.53 46.6
5 2 -7 689.73 47.1
-5 2 7 566.64 46.2
5 2 -7 678.83 46.5
-5 2 7 623.24 46.9
5 2 -7 674.73 47
-4 -2 7 264.67 19.8
4 -2 -7 260.77 20
4 -2 -7 286.97 21.7
4 -2 -7 256.57 20.9
4 -2 -7 256.37 21.1
-4 -2 7 272.57 19.7
-4 -2 7 236.38 19.6
-4 -2 7 268.97 20
4 2 -7 248.88 19.8
-4 2 7 234.58 20.1
4 2 -7 280.07 20.8
-4 2 7 287.17 20.8
4 2 -7 241.88 20.1
-4 2 7 260.87 20.7
4 2 -7 219.98 20.1
-4 2 7 230.48 20.2
3 -2 -7 147.09 14.2
3 -2 -7 138.19 13.9
3 -2 -7 144.09 12.4
-3 -2 7 120.19 12.9
-3 -2 7 140.89 12.5
-3 -2 7 140.79 11.8
-3 -2 7 130.69 11.8
3 -2 -7 146.79 14.3
-3 2 7 141.89 13.6
3 2 -7 141.69 13.1
-3 2 7 141.99 13
-3 2 7 155.58 14.2
3 2 -7 146.59 13.4
3 2 -7 155.48 13.7
3 2 -7 150.78 11.9
-3 2 7 135.89 12.9
2 -2 -7 422.06 28.4
2 -2 -7 419.46 30
-2 -2 7 385.16 27.9
-2 -2 7 400.66 27.8
-2 -2 7 389.26 28.8
2 -2 -7 440.86 30
2 -2 -7 369.66 29.6
-2 -2 7 345.17 29.2
2 2 -7 395.06 29.3
2 2 -7 416.86 27.5
2 2 -7 382.56 29.4
2 2 -7 402.96 29
-2 2 7 409.66 30.3
-2 2 7 378.96 29.1
-2 2 7 392.56 29.4
-2 2 7 349.67 28.4
-1 -2 7 199.58 15.3
-1 -2 7 157.48 13.4
1 -2 -7 161.78 15.6
1 -2 -7 168.48 14.1
-1 -2 7 159.18 15.8
1 -2 -7 144.49 15.8
-1 -2 7 181.18 13.5
1 -2 -7 183.88 16.5
1 2 -7 200.08 16.1
1 2 -7 175.68 13.1
-1 2 7 176.58 14.5
1 2 -7 193.58 15.2
-1 2 7 163.98 15.5
-1 2 7 159.18 15
-1 2 7 169.78 16.7
1 2 -7 190.18 15.4
0 -2 -7 442.36 32.5
0 -2 7 460.75 29.5
0 -2 7 423.66 32.2
0 -2 7 476.65 31.7
0 -2 7 398.96 29
0 -2 -7 382.86 31.4
0 -2 -7 413.06 31.7
0 -2 -7 419.66 30.1
0 2 -7 357.76 30.5
0 2 7 427.16 30.3
0 2 7 439.66 31.8
0 2 -7 448.76 31.2
0 2 -7 414.76 28.9
0 2 7 417.76 32.7
0 2 -7 407.46 31.7
1 -2 7 1644.54 105.09
1 -2 7 1482.35 105.19
-1 -2 -7 1578.54 104.79
-1 -2 -7 1462.45 105.29
-1 -2 -7 1523.35 103.19
-1 -2 -7 1649.54 105.39
1 -2 7 1443.76 102.29
1 2 7 1577.24 105.99
1 2 7 1662.63 105.89
-1 2 -7 1397.66 104.89
1 2 7 1681.13 105.49
1 2 7 1457.35 105.09
-1 2 -7 1494.15 104.09
-1 2 -7 1572.54 104.29
1 2 7 1583.54 103.29
-1 2 -7 1569.24 102.29
-2 -2 -7 116.89 10.3
-2 -2 -7 116.69 13.9
-2 -2 -7 112.69 12.6
2 -2 7 103.29 13.8
-2 -2 -7 95.99 12
2 -2 7 113.79 12.6
-2 2 -7 103.79 9.3
2 2 7 113.39 12.7
-2 2 -7 97.99 10.8
2 2 7 106.69 9.9
2 2 7 136.99 16.3
-2 2 -7 120.79 14.9
2 2 7 97.89 12.2
-3 -2 -7 113.79 10.5
-3 -2 -7 85.39 13.3
-3 -2 -7 105.39 15.1
3 -2 7 119.09 14.9
3 -2 7 115.89 12.9
-3 2 -7 95.39 13.7
-3 2 -7 73.49 9.7
-3 2 -7 92.89 9.1
3 2 7 131.09 16.8
3 2 7 115.49 13.9
3 2 7 99.89 13.7
-3 2 -7 117.59 14.5
3 2 7 104.49 9.7
-4 -2 -7 21.3 7.5
4 -2 7 17.5 7
4 -2 7 27.4 8.2
4 -2 7 22.6 3
-4 -2 -7 24.4 8.8
-4 -2 -7 16.5 5.3
-4 2 -7 22.4 8.2
4 2 7 21.9 7.9
-4 2 -7 25.5 5.7
-4 2 -7 14.4 7.2
-4 2 -7 27.6 5.2
4 2 7 25.2 8.7
4 2 7 21.4 5.4
4 2 7 17.3 6.8
5 -2 7 29.5 9.7
-5 -2 -7 55.69 11.9
-5 -2 -7 40.3 7.3
5 -2 7 43.2 3.9
5 -2 7 36.5 9.7
5 2 7 47.2 9.8
5 2 7 32.1 6.8
5 2 7 46.1 10.5
-5 2 -7 42 6.8
-5 2 -7 25 5.8
-5 2 -7 36.1 10.3
5 2 7 31.8 10.4
6 -2 7 18.5 7.9
6 -2 7 21.6 8.5
-6 -2 -7 20.9 9.8
6 -2 7 21.6 2.9
-6 -2 -7 9.3 5.5
6 2 7 25.4 9.5
-6 2 -7 20.3 8.1
6 2 7 11.4 6
6 2 7 11.5 7.7
-6 2 -7 13.2 4.5
6 2 7 19.7 7.7
-6 2 -7 21.1 8.9
-7 -2 -7 61.19 13.8
-7 -2 -7 64.49 9.9
7 -2 7 57.29 5.2
-7 -2 -7 58.49 7.2
7 -2 7 72.89 14
7 2 7 59.09 11.1
7 2 7 66.39 11.7
-7 2 -7 56.09 11
7 2 7 64.89 14.1
-7 2 -7 53.89 8
-7 2 -7 72.99 14.1
-8 -2 -7 135.29 12.6
-8 -2 -7 155.88 22.3
-8 -2 -7 150.28 15
8 -2 7 185.58 20
8 2 7 153.38 16.8
-8 2 -7 167.78 21.8
-8 2 -7 119.29 12.4
-8 2 -7 153.98 17.3
8 2 7 178.78 23.3
-9 -2 -7 93.89 19.2
9 -2 7 82.79 16.8
-9 -2 -7 76.79 8.7
-9 -2 -7 68.39 11.3
9 2 7 61.59 12.8
9 2 7 84.89 17.1
-9 2 -7 71.59 12.7
-9 2 -7 60.29 7.9
-9 2 -7 98.39 18.5
-10 -2 -7 71.99 9.4
-10 -2 -7 81.59 12.5
-10 -2 -7 48.3 16.2
10 -2 7 77.49 16.8
-10 2 -7 69.39 16.9
10 2 7 86.19 14
10 2 7 71.79 17.3
-10 2 -7 98.39 15.2
11 -2 7 -8 10.8
-11 -2 -7 18.9 8.1
-11 -2 -7 40.8 7.3
-11 -2 -7 0 10.6
-11 2 -7 10.3 9
-11 2 -7 6.2 11.6
11 2 7 -4.8 7.8
11 2 7 21.4 6.9
11 2 7 32.4 14.4
-12 -2 -7 17.9 6.9
-12 -2 -7 -6.8 7.3
-12 -2 -7 -8.1 12.2
12 -2 7 -16.3 8.1
12 2 7 -11.6 8.5
-12 2 -7 30.4 14.4
12 2 7 11.2 13.3
-12 2 -7 -1.6 7.9
-13 -2 -7 41.4 16.1
-13 -2 -7 -4.2 8.7
13 -2 7 -9.8 10.6
-13 2 -7 -13 7.7
-13 2 -7 -9.3 10.4
13 2 7 -1.8 12.3
14 -2 7 5.2 13.9
-14 -2 -7 2.8 9.6
-14 -2 -7 14.8 15.2
14 2 7 -12.7 13.8
-14 2 -7 -9.1 9.1
-14 2 -7 2.5 13.2
-16 -3 7 -5.9 8.5
16 -3 -7 16.3 12
-16 -3 7 -5.6 9.5
16 -3 -7 2.3 7.3
16 3 -7 -8.5 7.6
-16 3 7 11.6 10
-16 3 7 7.1 13.9
16 3 -7 -8 12.3
-15 -3 7 4.6 11.3
15 -3 -7 8.3 9.7
15 -3 -7 -4.8 10.2
-15 -3 7 2 9.2
15 3 -7 3.8 11.2
15 3 -7 -4.6 6
-15 3 7 7.1 9.3
-15 3 7 11.3 15.3
14 -3 -7 32 11.7
14 -3 -7 16.7 9
-14 -3 7 13.8 8.7
-14 -3 7 31.5 12.5
-14 -3 7 28 11.1
14 3 -7 16.4 7.2
14 3 -7 25.2 12.3
-14 3 7 4.5 13.6
-14 3 7 -3.2 8.2
-14 3 7 12.9 5.1
-14 3 7 -5.1 11.4
-13 -3 7 14.2 9.5
13 -3 -7 16.2 9.7
-13 -3 7 13.9 11.1
13 -3 -7 12.7 9.7
-13 -3 7 19 8.7
-13 3 7 19.7 11.6
13 3 -7 18.3 12.2
-13 3 7 14.4 5.3
-13 3 7 10.3 9.2
-13 3 7 15.7 14.8
13 3 -7 17.8 6.7
-12 -3 7 72.29 12.2
12 -3 -7 62.49 12.5
12 -3 -7 50.29 11.7
-12 -3 7 49.7 13.4
-12 -3 7 60.59 12.3
-12 3 7 47.2 12.2
-12 3 7 46.1 13.7
12 3 -7 71.29 11.1
-11 -3 7 4.1 5.9
-11 -3 7 15.8 9.8
-11 -3 7 16.7 8.4
11 -3 -7 8.8 7
11 -3 -7 18.7 8.1
11 3 -7 16.3 6.7
-11 3 7 14.3 8.7
-11 3 7 6.9 9.1
11 3 -7 18.7 10.7
10 -3 -7 33.7 9.3
10 -3 -7 45.6 11
-10 -3 7 30.1 8.2
-10 -3 7 27.8 10.3
-10 -3 7 46.3 10.8
10 3 -7 41.9 8.6
-10 3 7 27.5 8.9
10 3 -7 45.6 11.1
-10 3 7 31.8 11
-9 -3 7 -3.6 4.8
-9 -3 7 6.9 7.8
9 -3 -7 -0.3 5.3
9 -3 -7 3.1 5.7
-9 -3 7 -1.5 5.3
-9 3 7 1.3 7.1
9 3 -7 2.7 5.6
9 3 -7 1.3 7.2
-9 3 7 15.8 7.3
-8 -3 7 22.4 8.2
8 -3 -7 18.9 7.1
-8 -3 7 9.6 5.6
8 -3 -7 12.5 6.2
-8 -3 7 29.6 7.9
-8 3 7 20 6.7
-8 3 7 21.8 8.2
8 3 -7 17.5 6.9
8 3 -7 13.9 8.2
7 -3 -7 4.3 6.2
7 -3 -7 2.4 6.5
-7 -3 7 28 7.1
-7 -3 7 18.3 6.5
7 -3 -7 9 5.5
-7 -3 7 16.1 7.5
7 3 -7 10.6 6.5
-7 3 7 5.1 6.2
-7 3 7 14.4 6.4
7 3 -7 20.4 6.9
7 3 -7 21.9 6.8
7 3 -7 11.3 7.9
6 -3 -7 211.88 20.4
-6 -3 7 202.78 18.3
-6 -3 7 209.98 18.8
6 -3 -7 228.88 20.3
6 -3 -7 214.88 18.9
-6 -3 7 212.58 18.3
-6 -3 7 247.98 21.1
6 3 -7 237.48 18.9
6 3 -7 244.38 20.2
-6 3 7 176.48 18.8
6 3 -7 217.98 21
-6 3 7 199.98 20.3
-6 3 7 249.08 20
6 3 -7 231.28 19.6
5 -3 -7 56.19 10.6
-5 -3 7 78.59 11.7
5 -3 -7 47.6 9.9
-5 -3 7 45.4 8.6
5 -3 -7 42.1 7.6
-5 -3 7 44 7.5
-5 -3 7 56.19 8.8
5 3 -7 46.4 9.4
-5 3 7 47.2 9.6
-5 3 7 48.9 9.7
5 3 -7 51.29 10.3
5 3 -7 58.49 9.5
-5 3 7 36.5 8.1
5 3 -7 47.1 8
-4 -3 7 100.59 10.4
-4 -3 7 89.79 12.5
4 -3 -7 87.69 13.7
4 -3 -7 86.09 10
-4 -3 7 88.09 12.2
4 -3 -7 119.89 14.9
-4 -3 7 70.39 9.8
4 3 -7 113.39 12.9
-4 3 7 117.79 13.4
-4 3 7 91.39 13.1
4 3 -7 101.39 12.8
4 3 -7 100.89 10.2
-4 3 7 132.19 15.3
4 3 -7 98.49 13.4
3 -3 -7 14.3 7.3
-3 -3 7 14.2 6.6
3 -3 -7 13.8 6.9
-3 -3 7 20.9 7.1
-3 -3 7 15.4 5.5
3 3 -7 16.2 7.6
3 3 -7 9.7 6.5
-3 3 7 10 7
-3 3 7 14.2 7
3 3 -7 18.9 5
3 3 -7 21 6.3
-3 3 7 13.5 5.4
-2 -3 7 144.59 15.5
2 -3 -7 151.58 15.5
2 -3 -7 124.09 14.6
-2 -3 7 144.09 12.9
2 -3 -7 149.59 13.2
2 -3 -7 149.19 16.1
-2 -3 7 155.38 14.9
2 3 -7 131.59 14.7
-2 3 7 141.09 15.3
-2 3 7 134.39 16.4
-2 3 7 132.49 13.5
2 3 -7 136.79 16.8
2 3 -7 123.49 13.3
2 3 -7 143.09 12
1 -3 -7 124.79 12.3
-1 -3 7 125.89 13.7
-1 -3 7 129.39 11.8
1 -3 -7 122.79 14.3
-1 -3 7 118.99 14.4
1 -3 -7 125.69 16.3
1 3 -7 120.79 12.5
-1 3 7 116.39 14.1
-1 3 7 105.09 11.7
1 3 -7 122.69 10.7
1 3 -7 134.49 14.6
-1 3 7 120.39 16.5
1 3 -7 121.39 13.5
0 -3 7 483.55 36.8
0 -3 -7 466.55 35.5
0 -3 -7 452.85 33.9
0 -3 -7 499.95 37.1
0 -3 7 452.15 35.3
0 -3 -7 455.95 35.7
0 -3 7 478.15 33.5
0 3 -7 495.85 32.9
[truncated: 667,198 more chars]
